# Supplementary material for: Transcriptomic Profile of Mouse Brain Ageing in Early Developmental Stages
Source: Brain Sci. 2024 Jun 5;14(6):581. doi: 10.3390/brainsci14060581 (PMC11201909; doi:10.3390/brainsci14060581)
Supplement: Supplementary file 1 [file brainsci-14-00581-s001.zip]

Archive with 8 entries (8 files):
- Figure_S1.png
- Figure_S2.png
- Figure_S3.jpg
- Figure_S4.png
- Table_S1.xlsx
- Table_S2.xlsx
- Table_S3.xlsx
- Table_S4.xlsx
