# Supplementary material for: Transcriptomic Profile of Mouse Brain Ageing in Early Developmental Stages
Source: Brain Sci. 2024 Jun 5;14(6):581. doi: 10.3390/brainsci14060581 (PMC11201909; doi:10.3390/brainsci14060581)
Supplement: Supplementary file 1 [file brainsci-14-00581-s001.zip › Table_S1.xlsx]

## Sheet: time_dependent_only_GSEA
pathway	pval	Enrichment Score	Normalised Enrichment Score	size
AAAGACA_MIR511	0.00799607	0.567607	1.13584	202
AAAGGAT_MIR501	0.025974	0.576686	1.14225	124
AAAGGGA_MIR204_MIR211	0.0124797	0.561571	1.12633	221
AAGCAAT_MIR137	0.00606048	0.56333	1.12952	219
AAGCCAT_MIR135A_MIR135B	0.026973	0.539141	1.08954	331
ABRAMSON_INTERACT_WITH_AIRE	0.024975	0.642169	1.21769	42
ACACTCC_MIR122A	0.0172726	0.609291	1.18321	74
ACAWYAAAG_UNKNOWN	0.0238812	0.586073	1.15316	101
ACCAAAG_MIR9	0.00472199	0.539115	1.09509	499
ACEVEDO_LIVER_CANCER_DN	0.00186843	0.544752	1.10702	527
ACEVEDO_LIVER_CANCER_UP	4.77764e-11	0.574719	1.17507	934
ACEVEDO_LIVER_TUMOR_VS_NORMAL_ADJACENT_TISSUE_UP	4.92315e-11	0.578518	1.18145	842
ACEVEDO_NORMAL_TISSUE_ADJACENT_TO_LIVER_TUMOR_DN	3.62014e-05	0.577542	1.16761	343
ACEVEDO_NORMAL_TISSUE_ADJACENT_TO_LIVER_TUMOR_UP	0.00234939	0.582601	1.16151	168
ACOSTA_PROLIFERATION_INDEPENDENT_MYC_TARGETS_UP	0.00561432	0.626824	1.22328	79
ACTACCT_MIR196A_MIR196B	0.00342233	0.592193	1.17661	142
ACTAYRNNNCCCR_UNKNOWN	0.0184742	0.534204	1.08378	452
ACTGCCT_MIR34B	0.00294136	0.570836	1.14457	219
ACTGTGA_MIR27A_MIR27B	0.00725026	0.537938	1.09228	468
ADA2_TARGET_GENES	6.02991e-08	0.570573	1.16353	724
AEBP2_TARGET_GENES	2.5007e-10	0.575059	1.17545	907
AGGGCAG_MIR18A	0.0220788	0.572708	1.13704	134
AGTCAGC_MIR345	0.026973	0.616058	1.18716	59
AGTCTTA_MIR499	0.040959	0.592823	1.15267	75
AGUIRRE_PANCREATIC_CANCER_COPY_NUMBER_UP	8.68376e-06	0.59667	1.20208	283
AHR_Q5	0.044955	0.547484	1.09771	216
AHRARNT_02	0.00142949	0.82891	1.4825	15
AHRR_TARGET_GENES	0.024975	0.5142	1.05252	1082
AIZARANI_LIVER_C18_NK_NKT_CELLS_5	0.024975	0.580045	1.14476	112
AIZARANI_LIVER_C21_STELLATE_CELLS_1	0.03996	0.553171	1.10557	191
AIZARANI_LIVER_C25_KUPFFER_CELLS_4	0.026973	0.563104	1.12223	165
AIZARANI_LIVER_C6_KUPFFER_CELLS_2	0.037962	0.549975	1.10208	214
AKT_UP.V1_UP	0.00357032	0.577531	1.1514	168
AKT_UP_MTOR_DN.V1_DN	0.04995	0.548137	1.0942	184
AKT_UP_MTOR_DN.V1_UP	0.00312634	0.580122	1.1572	179
ALCALA_APOPTOSIS	0.025974	0.593855	1.16211	85
ALCALAY_AML_BY_NPM1_LOCALIZATION_DN	0.00305235	0.579071	1.1555	183
ALFANO_MYC_TARGETS	0.000211989	0.585767	1.17514	236
ALK_DN.V1_DN	0.00197942	0.59921	1.18966	134
ALKBH3_TARGET_GENES	0.000248355	0.568755	1.15042	358
ALONSO_METASTASIS_UP	0.00390403	0.576241	1.15236	194
AMIT_EGF_RESPONSE_120_HELA	0.00904225	0.626082	1.21219	69
AMIT_EGF_RESPONSE_20_HELA	0.0126439	0.806595	1.39729	11
AMIT_EGF_RESPONSE_40_HELA	0.000828876	0.712426	1.35091	42
AMIT_EGF_RESPONSE_480_HELA	0.034965	0.55897	1.11366	161
AMIT_SERUM_RESPONSE_20_MCF10A	0.024975	0.72656	1.30578	16
AMUNDSON_DNA_DAMAGE_RESPONSE_TP53	0.023327	0.743604	1.32993	15
AMUNDSON_RESPONSE_TO_ARSENITE	0.00246039	0.578966	1.1597	211
AP1_Q2	0.025974	0.546381	1.09878	258
AP1_Q4	0.00159231	0.570167	1.14706	263
AP1_Q6	0.000421515	0.580189	1.16638	252
AP1FJ_Q2	0.0244819	0.54721	1.10087	263
AP2ALPHA_01	0.0238812	0.548646	1.10121	238
AP2GAMMA_01	0.00349632	0.566428	1.13809	247
AP4_Q5	0.028971	0.542931	1.09251	265
APPIERTO_RESPONSE_TO_FENRETINIDE_UP	0.0247823	0.649206	1.22649	39
APRELIKOVA_BRCA1_TARGETS	0.0259839	0.632104	1.20649	48
ARHGAP35_TARGET_GENES	0.00312634	0.627254	1.22801	86
ARID5B_TARGET_GENES	2.89052e-05	0.547481	1.11718	778
ARNT2_TARGET_GENES	2.59678e-06	0.570048	1.16025	581
ARP1_01	0.0126292	0.571979	1.1393	160
ASH1L_TARGET_GENES	9.62253e-09	0.554247	1.13587	1224
ASTON_MAJOR_DEPRESSIVE_DISORDER_DN	0.026973	0.56362	1.1223	157
ATAAGCT_MIR21	0.034965	0.572284	1.13101	117
ATF6_TARGET_GENES	6.13478e-08	0.561445	1.14768	910
ATGAAGG_MIR205	0.00739898	0.581862	1.15834	156
ATXN7L3_TARGET_GENES	0.0226796	0.548619	1.10245	248
BAKKER_FOXO3_TARGETS_DN	0.047952	0.549506	1.09632	180
BANDRES_RESPONSE_TO_CARMUSTIN_MGMT_48HR_DN	0.033966	0.562285	1.1181	150
BANP_TARGET_GENES	5.56484e-06	0.561136	1.14304	641
BARHL1_TARGET_GENES	4.7095e-10	0.567813	1.16138	985
BARIS_THYROID_CANCER_DN	0.0235808	0.619407	1.19306	58
BARRIER_CANCER_RELAPSE_NORMAL_SAMPLE_DN	0.048951	0.649159	1.20553	29
BARX1_TARGET_GENES	0.000563273	0.531002	1.087	1084
BARX2_TARGET_GENES	4.24853e-15	0.568379	1.1661	1491
BASSO_B_LYMPHOCYTE_NETWORK	0.00116892	0.601302	1.19471	142
BASSO_CD40_SIGNALING_UP	0.0111346	0.596998	1.17534	105
BCAT_BILD_ET_AL_DN	0.0163715	0.657249	1.24868	44
BDP1_TARGET_GENES	0.00334833	0.5347	1.09037	724
BECKER_TAMOXIFEN_RESISTANCE_UP	0.0250827	0.632134	1.2114	52
BENNETT_SYSTEMIC_LUPUS_ERYTHEMATOSUS	0.00769716	0.700936	1.30413	30
BENPORATH_CYCLING_GENES	0.000353162	0.545587	1.11124	631
BENPORATH_MYC_MAX_TARGETS	3.02891e-07	0.564237	1.15095	743
BENPORATH_NANOG_TARGETS	2.83439e-05	0.54345	1.11136	965
BENPORATH_SOX2_TARGETS	0.00029848	0.541836	1.10462	719
BERENJENO_TRANSFORMED_BY_RHOA_DN	2.81574e-10	0.618905	1.25386	398
BERENJENO_TRANSFORMED_BY_RHOA_UP	0.000106602	0.55611	1.13069	546
BERNARD_PPAPDC1B_TARGETS_UP	0.00201642	0.709692	1.3349	36
BERTUCCI_MEDULLARY_VS_DUCTAL_BREAST_CANCER_UP	0.030969	0.555801	1.11148	194
BHATI_G2M_ARREST_BY_2METHOXYESTRADIOL_DN	0.000448857	0.626214	1.23656	115
BIDUS_METASTASIS_UP	0.0112841	0.566677	1.13508	211
BILANGES_SERUM_AND_RAPAMYCIN_SENSITIVE_GENES	0.045954	0.605873	1.16744	60
BILBAN_B_CLL_LPL_UP	0.043956	0.588482	1.14846	79
BIOCARTA_AKAP95_PATHWAY	0.00696896	0.823488	1.42656	11
BIOCARTA_BCELLSURVIVAL_PATHWAY	0.0150506	0.758445	1.35647	15
BIOCARTA_CARM_ER_PATHWAY	0.046953	0.660945	1.2213	26
BIOCARTA_FAS_PATHWAY	0.033966	0.667881	1.2403	29
BIOCARTA_NPC_PATHWAY	0.0385787	0.771107	1.322	10
BIOCARTA_P27_PATHWAY	0.018265	0.770921	1.35808	13
BIOCARTA_PRC2_PATHWAY	0.00728665	0.801727	1.41235	13
BIOCARTA_PTC1_PATHWAY	0.0305866	0.777355	1.34664	11
BIOCARTA_RANBP2_PATHWAY	0.00991834	0.814984	1.41182	11
BIOCARTA_RANKL_PATHWAY	0.00659418	0.796694	1.41835	14
BIOCARTA_TNFR1_PATHWAY	0.041958	0.657622	1.22124	29
BIOCARTA_VITCB_PATHWAY	0.0126439	0.806654	1.39739	11
BLALOCK_ALZHEIMERS_DISEASE_DN	3.25014e-16	0.5815	1.19154	1215
BLALOCK_ALZHEIMERS_DISEASE_INCIPIENT_DN	2.52722e-05	0.622048	1.23951	163
BLALOCK_ALZHEIMERS_DISEASE_UP	0.000920464	0.5211	1.06963	1610
BLANCO_MELO_BETA_INTERFERON_TREATED_BRONCHIAL_EPITHELIAL_CELLS_UP	0.0353196	0.536423	1.08466	348
BLANCO_MELO_BRONCHIAL_EPITHELIAL_CELLS_INFLUENZA_A_DEL_NS1_INFECTION_UP	9.30653e-05	0.552823	1.12557	601
BLANCO_MELO_COVID19_SARS_COV_2_INFECTION_A594_ACE2_EXPRESSING_CELLS_RUXOLITINIB_UP	0.043956	0.528898	1.07094	383
BLANCO_MELO_COVID19_SARS_COV_2_INFECTION_A594_ACE2_EXPRESSING_CELLS_UP	0.0145721	0.534056	1.08281	440
BLANCO_MELO_COVID19_SARS_COV_2_INFECTION_A594_CELLS_DN	0.0126292	0.62177	1.20384	69
BLANCO_MELO_COVID19_SARS_COV_2_INFECTION_CALU3_CELLS_UP	0.025974	0.539196	1.08894	312
BLANCO_MELO_COVID19_SARS_COV_2_LOW_MOI_INFECTION_A594_ACE2_EXPRESSING_CELLS_UP	0.0274858	0.570744	1.13323	135
BLANCO_MELO_COVID19_SARS_COV_2_POS_PATIENT_LUNG_TISSUE_UP	0.00320034	0.590031	1.17342	146
BLANCO_MELO_HUMAN_PARAINFLUENZA_VIRUS_3_INFECTION_A594_CELLS_UP	0.00305235	0.576543	1.15228	191
BLANCO_MELO_INFLUENZA_A_INFECTION_A594_CELLS_DN	0.038961	0.576812	1.1356	105
BLANCO_MELO_RESPIRATORY_SYNCYTIAL_VIRUS_INFECTION_A594_CELLS_UP	0.033966	0.542174	1.09119	272
BLUM_RESPONSE_TO_SALIRASIB_DN	0.00375531	0.554123	1.11995	337
BOCHKIS_FOXA2_TARGETS	0.00904225	0.538328	1.09152	441
BOGNI_TREATMENT_RELATED_MYELOID_LEUKEMIA_UP	0.042957	0.65735	1.22074	29
BONOME_OVARIAN_CANCER_POOR_SURVIVAL_UP	0.033966	0.66011	1.23011	31
BONOME_OVARIAN_CANCER_SURVIVAL_SUBOPTIMAL_DEBULKING	0.000116765	0.55853	1.13478	490
BORCZUK_MALIGNANT_MESOTHELIOMA_UP	0.00113211	0.566379	1.14294	302
BOSCO_ALLERGEN_INDUCED_TH2_ASSOCIATED_MODULE	0.00349632	0.589211	1.17179	146
BOSCO_INTERFERON_INDUCED_ANTIVIRAL_MODULE	0.00494507	0.636966	1.23326	69
BOUDOUKHA_BOUND_BY_IGF2BP2	0.044955	0.574605	1.13111	104
BOYAULT_LIVER_CANCER_SUBCLASS_G1_UP	0.0154703	0.585395	1.15531	112
BOYAULT_LIVER_CANCER_SUBCLASS_G3_DN	5.3039e-05	0.722939	1.38541	52
BOYAULT_LIVER_CANCER_SUBCLASS_G3_UP	2.83439e-05	0.615782	1.22994	189
BOYLAN_MULTIPLE_MYELOMA_C_UP	0.040959	0.620481	1.18378	47
BOYLAN_MULTIPLE_MYELOMA_D_CLUSTER_DN	0.0151699	0.670095	1.26042	36
BOYLAN_MULTIPLE_MYELOMA_D_CLUSTER_UP	0.0214781	0.680683	1.26163	28
BOYLAN_MULTIPLE_MYELOMA_D_DN	0.033966	0.59777	1.16548	78
BOYLAN_MULTIPLE_MYELOMA_D_UP	0.00153708	0.625819	1.22777	91
BPTF_TARGET_GENES	4.96715e-05	0.5545	1.12892	599
BRACHAT_RESPONSE_TO_CAMPTOTHECIN_DN	0.00702717	0.68209	1.29254	41
BRACHAT_RESPONSE_TO_CAMPTOTHECIN_UP	0.014871	0.695193	1.28459	26
BRACHAT_RESPONSE_TO_METHOTREXATE_DN	0.0147216	0.715137	1.31812	25
BRACHAT_RESPONSE_TO_METHOTREXATE_UP	0.02298	0.699168	1.28247	23
BRCA2_TARGET_GENES	2.14966e-06	0.542276	1.11092	1194
BREDEMEYER_RAG_SIGNALING_NOT_VIA_ATM_DN	0.031968	0.613134	1.18206	61
BREDEMEYER_RAG_SIGNALING_VIA_ATM_NOT_VIA_NFKB_UP	0.045954	0.610772	1.17116	53
BROWNE_HCMV_INFECTION_14HR_UP	0.00190542	0.588764	1.1716	153
BROWNE_HCMV_INFECTION_16HR_UP	0.036963	0.547463	1.09854	225
BROWNE_HCMV_INFECTION_20HR_UP	0.000810559	0.578504	1.16077	237
BROWNE_HCMV_INFECTION_24HR_UP	0.047952	0.558651	1.10939	139
BROWNE_HCMV_INFECTION_48HR_DN	0.024975	0.52874	1.0737	470
BROWNE_HCMV_INFECTION_6HR_UP	0.001353	0.657718	1.26933	63
BRUECKNER_TARGETS_OF_MIRLET7A3_DN	0.032967	0.597747	1.1632	76
BRUINS_UVC_RESPONSE_LATE	3.07127e-07	0.548464	1.1231	1124
BRUINS_UVC_RESPONSE_MIDDLE	0.0184742	0.591801	1.16367	98
BRUINS_UVC_RESPONSE_VIA_TP53_GROUP_D	0.035964	0.541589	1.09005	271
BUFFA_HYPOXIA_METAGENE	0.035964	0.621862	1.18917	50
BURTON_ADIPOGENESIS_11	0.0102379	0.643727	1.23107	51
BURTON_ADIPOGENESIS_12	0.048951	0.647257	1.20614	32
BURTON_ADIPOGENESIS_4	0.028971	0.63375	1.20404	44
BURTON_ADIPOGENESIS_5	0.00271937	0.602925	1.19004	113
BURTON_ADIPOGENESIS_6	0.000184782	0.598697	1.19656	191
BURTON_ADIPOGENESIS_PEAK_AT_24HR	0.00457327	0.669603	1.27604	46
BUSSLINGER_DUODENAL_DIFFERENTIATING_STEM_CELLS	0.000134903	0.585584	1.17855	268
BUSSLINGER_DUODENAL_EARLY_IMMATURE_ENTEROCYTES	0.00784661	0.600366	1.18234	106
BUSSLINGER_DUODENAL_IMMUNE_CELLS	0.0217785	0.519806	1.0617	861
BUSSLINGER_DUODENAL_TRANSIT_AMPLIFYING_CELLS	3.84464e-05	0.616874	1.22949	166
BUSSLINGER_ESOPHAGEAL_PROLIFERATING_BASAL_CELLS	0.046953	0.59716	1.15405	66
BUSSLINGER_GASTRIC_ISTHMUS_CELLS	0.000177981	0.560357	1.13619	441
BUSSLINGER_GASTRIC_METALLOTHIONEIN_CELLS	0.000412402	0.642835	1.26171	93
BUSSLINGER_GASTRIC_PARIETAL_CELLS	0.00264537	0.568291	1.14112	244
BUYTAERT_PHOTODYNAMIC_THERAPY_STRESS_DN	1.63363e-05	0.557836	1.13618	631
BUYTAERT_PHOTODYNAMIC_THERAPY_STRESS_UP	0.000448857	0.536159	1.0945	802
BYSTRYKH_HEMATOPOIESIS_STEM_CELL_QTL_CIS	0.024975	0.570528	1.13144	130
BYSTRYKH_HEMATOPOIESIS_STEM_CELL_QTL_TRANS	0.0160711	0.519883	1.06137	827
CACGTG_MYC_Q2	5.69678e-05	0.538504	1.10166	1033
CACTGTG_MIR128A_MIR128B	0.0088928	0.545495	1.10255	334
CAFFAREL_RESPONSE_TO_THC_24HR_5_DN	0.00397839	0.665633	1.27806	54
CAFFAREL_RESPONSE_TO_THC_24HR_5_UP	0.00509379	0.701674	1.30755	32
CAFFAREL_RESPONSE_TO_THC_DN	0.038961	0.655094	1.22076	31
CAGCAGG_MIR370	0.0157707	0.570835	1.13558	149
CAGCTTT_MIR320	0.00472199	0.563389	1.13198	247
CAHOY_OLIGODENDROCUTIC	0.000168912	0.650519	1.27913	98
CAIRO_HEPATOBLASTOMA_CLASSES_UP	2.21956e-08	0.57948	1.17973	596
CAMP_UP.V1_UP	0.000123567	0.600808	1.20041	190
CASORELLI_ACUTE_PROMYELOCYTIC_LEUKEMIA_DN	3.64273e-10	0.586465	1.19497	652
CASP8AP2_TARGET_GENES	0.026973	0.542916	1.09307	276
CBFA2T2_TARGET_GENES	1.36855e-05	0.535195	1.09745	1392
CBX5_TARGET_GENES	0.038961	0.519896	1.05899	635
CBX7_TARGET_GENES	3.9393e-08	0.567429	1.15785	769
CC2D1A_TARGET_GENES	3.11502e-05	0.541631	1.10812	1031
CCACACA_MIR147	0.00829498	0.635709	1.22644	62
CCAGGGG_MIR331	0.047952	0.57756	1.13422	94
CCATCCA_MIR432	0.00829498	0.642384	1.23731	58
CCTGTGA_MIR513	0.041958	0.565476	1.12005	124
CEBALLOS_TARGETS_OF_TP53_AND_MYC_DN	0.00702717	0.688461	1.28655	33
CEBP_Q2	0.017573	0.554559	1.11281	234
CEBPZ_TARGET_GENES	3.35924e-14	0.574963	1.1784	1284
CENPT_TARGET_GENES	0.0133765	0.627055	1.20975	62
CETS1P54_01	0.000810559	0.577023	1.16005	254
CHAF1B_TARGET_GENES	3.28339e-05	0.548886	1.11972	754
CHANDRAN_METASTASIS_DN	0.0120314	0.547492	1.10593	316
CHANDRAN_METASTASIS_TOP50_DN	0.0226796	0.644307	1.223	43
CHANGOLKAR_H2AFY_TARGETS_DN	0.00271937	0.69006	1.30467	40
CHARAFE_BREAST_CANCER_LUMINAL_VS_BASAL_DN	0.0112841	0.538766	1.09242	433
CHAUHAN_RESPONSE_TO_METHOXYESTRADIOL_DN	0.045954	0.576238	1.1338	102
CHEMNITZ_RESPONSE_TO_PROSTAGLANDIN_E2_DN	0.00650665	0.545343	1.10325	360
CHEMNITZ_RESPONSE_TO_PROSTAGLANDIN_E2_UP	0.03996	0.561339	1.11492	138
CHEN_ETV5_TARGETS_SERTOLI	0.0289878	0.690524	1.27109	24
CHEN_HOXA5_TARGETS_9HR_DN	0.000737289	0.715344	1.35645	42
CHEN_HOXA5_TARGETS_9HR_UP	0.026973	0.553277	1.10833	212
CHEOK_RESPONSE_TO_HD_MTX_DN	0.017573	0.710096	1.30251	23
CHIANG_LIVER_CANCER_SUBCLASS_PROLIFERATION_UP	0.00120574	0.59335	1.18347	174
CHIANG_LIVER_CANCER_SUBCLASS_UNANNOTATED_DN	0.046953	0.549376	1.09731	189
CHIARADONNA_NEOPLASTIC_TRANSFORMATION_CDC25_DN	0.000755606	0.599179	1.19211	152
CHIARADONNA_NEOPLASTIC_TRANSFORMATION_KRAS_CDC25_UP	0.00316334	0.656303	1.26471	59
CHIARADONNA_NEOPLASTIC_TRANSFORMATION_KRAS_DN	0.047952	0.557742	1.10817	141
CHIBA_RESPONSE_TO_TSA	0.04995	0.619409	1.17847	45
CHICAS_RB1_TARGETS_LOW_SERUM	0.00449891	0.62139	1.21529	83
CHICAS_RB1_TARGETS_SENESCENT	0.00635793	0.538414	1.09445	533
CHOW_RASSF1_TARGETS_DN	0.00576304	0.708845	1.31884	30
CHUANG_OXIDATIVE_STRESS_RESPONSE_UP	0.026973	0.675191	1.25145	28
CHYLA_CBFA2T3_TARGETS_DN	0.00186843	0.571358	1.14755	245
CIC_TARGET_GENES	0.00464763	0.550188	1.11191	333
CIITA_TARGET_GENES	2.47797e-09	0.562761	1.15127	1043
CLAUS_PGR_POSITIVE_MENINGIOMA_DN	0.0243764	0.765206	1.33904	12
COLINA_TARGETS_OF_4EBP1_AND_4EBP2	0.00122415	0.560704	1.13439	363
COLLER_MYC_TARGETS_UP	0.0130776	0.709117	1.30532	24
COULOUARN_TEMPORAL_TGFB1_SIGNATURE_DN	0.045954	0.559506	1.11092	135
CREB3_TARGET_GENES	2.69001e-07	0.602476	1.21755	332
CREB3L4_TARGET_GENES	1.79282e-10	0.562117	1.15179	1209
CREIGHTON_AKT1_SIGNALING_VIA_MTOR_UP	0.00464763	0.697862	1.30808	34
CREIGHTON_ENDOCRINE_THERAPY_RESISTANCE_4	0.0211777	0.546025	1.10089	291
CROMER_TUMORIGENESIS_DN	0.000218791	0.719009	1.36796	45
CROONQUIST_NRAS_SIGNALING_DN	0.03996	0.596846	1.15619	70
CROONQUIST_NRAS_VS_STROMAL_STIMULATION_DN	0.00874334	0.60297	1.18467	95
CSR_EARLY_UP.V1_DN	0.00658101	0.596033	1.17795	117
CSR_LATE_UP.V1_UP	0.00246039	0.588114	1.17128	159
CTCAGGG_MIR125B_MIR125A	0.036963	0.535563	1.08194	326
CTCTAGA_MIR526C_MIR518F_MIR526A	0.00342233	0.657304	1.26537	57
CTIP_DN.V1_DN	0.027972	0.567472	1.12538	130
CUI_DEVELOPING_HEART_C6_EPICARDIAL_CELL	0.041958	0.552972	1.10445	188
CUI_DEVELOPING_HEART_C8_MACROPHAGE	0.00784661	0.55678	1.1205	269
CUI_DEVELOPING_HEART_TRABECULAR_ATRIAL_CARDIOMYOCYTE	0.00308935	0.5801	1.15688	177
CUI_DEVELOPING_HEART_TRABECULAR_VENTRICULAR_CARDIOMYOCYTE	0.026973	0.583912	1.15064	108
CUI_GLUCOSE_DEPRIVATION	0.00874334	0.640257	1.23322	58
CUX1_TARGET_GENES	0.00382967	0.540565	1.09882	533
DACH1_TARGET_GENES	0.00013717	0.541526	1.10543	799
DACOSTA_UV_RESPONSE_VIA_ERCC3_TTD_UP	0.00320034	0.656661	1.26481	58
DACOSTA_UV_RESPONSE_VIA_ERCC3_UP	0.00115052	0.566135	1.14282	306
DANG_BOUND_BY_MYC	1.042e-09	0.56549	1.15684	1008
DANG_MYC_TARGETS_DN	0.03996	0.65564	1.21985	30
DANG_REGULATED_BY_MYC_DN	0.0202765	0.550075	1.10538	248
DANG_REGULATED_BY_MYC_UP	0.00472199	0.637634	1.23227	66
DARWICHE_PAPILLOMA_PROGRESSION_RISK	0.001353	0.647667	1.26155	77
DASU_IL6_SIGNALING_SCAR_DN	0.0211777	0.733541	1.31833	16
DAUER_STAT3_TARGETS_DN	0.00665537	0.653698	1.24716	47
DAVICIONI_MOLECULAR_ARMS_VS_ERMS_UP	0.027972	0.537556	1.08636	332
DAZARD_RESPONSE_TO_UV_NHEK_UP	0.032967	0.550896	1.10347	211
DAZARD_UV_RESPONSE_CLUSTER_G5	0.0453172	0.744732	1.30321	12
DBP_Q6	0.036963	0.543135	1.09225	258
DBP_TARGET_GENES	4.38961e-11	0.585242	1.19377	742
DEBIASI_APOPTOSIS_BY_REOVIRUS_INFECTION_DN	0.00104007	0.570388	1.14793	270
DEBIASI_APOPTOSIS_BY_REOVIRUS_INFECTION_UP	0.00197942	0.562968	1.13504	289
DELACROIX_RAR_BOUND_ES	0.00072813	0.549356	1.11486	461
DELACROIX_RARG_BOUND_MEF	0.00286736	0.554024	1.12097	366
DELPUECH_FOXO3_TARGETS_DN	0.00472199	0.683934	1.28986	38
DELYS_THYROID_CANCER_UP	0.025974	0.530921	1.0765	441
DEMAGALHAES_AGING_DN	0.028028	0.731557	1.30838	15
DESCARTES_FETAL_CEREBELLUM_OLIGODENDROCYTES	0.033966	0.599779	1.16126	69
DESCARTES_FETAL_CEREBELLUM_VASCULAR_ENDOTHELIAL_CELLS	0.0371308	0.524728	1.06688	541
DESCARTES_FETAL_CEREBRUM_ASTROCYTES	0.028971	0.559791	1.11551	164
DESCARTES_FETAL_CEREBRUM_OLIGODENDROCYTES	0.0111346	0.647624	1.24108	52
DESCARTES_FETAL_CEREBRUM_VASCULAR_ENDOTHELIAL_CELLS	0.02298	0.529141	1.07451	478
DESCARTES_FETAL_HEART_ERYTHROBLASTS	0.00345932	0.561125	1.12843	258
DESCARTES_FETAL_INTESTINE_MYELOID_CELLS	0.00978953	0.562806	1.12566	196
DESCARTES_FETAL_LIVER_ERYTHROBLASTS	0.0100884	0.63647	1.22592	58
DESCARTES_FETAL_LIVER_MYELOID_CELLS	0.044955	0.552708	1.10252	179
DESCARTES_FETAL_LUNG_CSH1_CSH2_POSITIVE_CELLS	0.00242339	0.57577	1.15039	190
DESCARTES_FETAL_LUNG_SQUAMOUS_EPITHELIAL_CELLS	0.034965	0.554791	1.10664	172
DESCARTES_FETAL_PLACENTA_TROPHOBLAST_GIANT_CELLS	0.033966	0.615285	1.18261	56
DESCARTES_FETAL_SPLEEN_STC2_TLX1_POSITIVE_CELLS	0.0324873	0.780059	1.33735	10
DESCARTES_FETAL_STOMACH_MYELOID_CELLS	0.00695281	0.632146	1.22393	69
DESCARTES_FETAL_THYMUS_ANTIGEN_PRESENTING_CELLS	0.027972	0.561246	1.11835	163
DESCARTES_FETAL_THYMUS_THYMIC_EPITHELIAL_CELLS	0.0172726	0.559659	1.11994	202
DESCARTES_MAIN_FETAL_ADRENOCORTICAL_CELLS	0.047952	0.591984	1.14617	69
DESCARTES_MAIN_FETAL_CSH1_CSH2_POSITIVE_CELLS	0.00249738	0.639594	1.24463	76
DESCARTES_MAIN_FETAL_OLIGODENDROCYTES	0.0160711	0.664247	1.25873	41
DESERT_PERIVENOUS_HEPATOCELLULAR_CARCINOMA_SUBCLASS_UP	0.00568868	0.584473	1.16354	156
DESERT_STEM_CELL_HEPATOCELLULAR_CARCINOMA_SUBCLASS_UP	0.030969	0.546174	1.09625	238
DEURIG_T_CELL_PROLYMPHOCYTIC_LEUKEMIA_UP	0.000196119	0.569133	1.15057	342
DHIMAN_PBMC_ATTENUVAX_AGE_15_25YO_SUBQ_7_OR_14DY_DN	0.045954	0.670017	1.23495	25
DIAZ_CHRONIC_MYELOGENOUS_LEUKEMIA_DN	0.042957	0.570496	1.12557	111
DIAZ_CHRONIC_MYELOGENOUS_LEUKEMIA_UP	1.41178e-11	0.561568	1.15148	1366
DIDO1_TARGET_GENES	6.90414e-12	0.562891	1.15426	1378
DIRMEIER_LMP1_RESPONSE_EARLY	0.0187746	0.621827	1.19882	61
DIRMEIER_LMP1_RESPONSE_LATE_UP	2.77854e-05	0.720234	1.38422	55
DITTMER_PTHLH_TARGETS_UP	0.0013346	0.619923	1.22309	111
DLX4_TARGET_GENES	1.51447e-06	0.560746	1.14388	745
DLX6_TARGET_GENES	0.000134903	0.558805	1.13503	482
DMRT1_TARGET_GENES	0.0121808	0.542486	1.09713	349
DNMT3A_TARGET_GENES	3.9185e-07	0.583913	1.18527	464
DODD_NASOPHARYNGEAL_CARCINOMA_DN	0.000103218	0.530755	1.08779	1316
DODD_NASOPHARYNGEAL_CARCINOMA_UP	0.0304897	0.507151	1.04108	1628
DORN_ADENOVIRUS_INFECTION_12HR_DN	0.041958	0.651823	1.21465	32
DOUGLAS_BMI1_TARGETS_DN	4.46202e-05	0.580873	1.17228	304
DOUGLAS_BMI1_TARGETS_UP	0.000155308	0.553804	1.12608	544
DR4_Q2	0.0144227	0.552352	1.11035	256
DUNNE_TARGETS_OF_AML1_MTG8_FUSION_DN	0.00253438	0.768221	1.39294	19
DURAND_STROMA_NS_UP	0.00747334	0.57123	1.1391	170
DURANTE_ADULT_OLFACTORY_NEUROEPITHELIUM_MATURE_NEURONS	0.00732462	0.572203	1.14183	181
DURANTE_ADULT_OLFACTORY_NEUROEPITHELIUM_RESPIRATORY_COLUMNAR_CELLS	0.0226796	0.678574	1.26252	30
DURANTE_ADULT_OLFACTORY_NEUROEPITHELIUM_UNSPECIFIED	0.0160711	0.682534	1.27188	32
DURCHDEWALD_SKIN_CARCINOGENESIS_DN	0.04995	0.538968	1.08426	262
DUTERTRE_ESTRADIOL_RESPONSE_6HR_DN	0.00784661	0.609537	1.1961	92
DYRK1A_TARGET_GENES	5.8323e-07	0.564922	1.1509	645
E2F_03	0.0205769	0.548742	1.10169	240
E2F_Q3	0.044955	0.546865	1.0965	219
E2F2_TARGET_GENES	2.63784e-09	0.556043	1.13955	1264
E2F5_TARGET_GENES	0.00375531	0.524513	1.07341	1066
E4F1_Q6	0.0181738	0.547026	1.10206	283
EGFR_UP.V1_DN	0.0160711	0.564372	1.12726	189
EGR_Q6	0.00334833	0.560764	1.12865	271
EHLERS_ANEUPLOIDY_DN	0.0151415	0.778712	1.36267	12
EIF4E_DN	0.0310935	0.588223	1.15691	100
EINAV_INTERFERON_SIGNATURE_IN_CANCER	0.036963	0.674777	1.24373	25
ELF2_TARGET_GENES	1.24771e-13	0.570477	1.16918	1304
ELF5_TARGET_GENES	0.0008014	0.558235	1.13028	385
ELLWOOD_MYC_TARGETS_UP	0.0266379	0.751725	1.33829	14
ELVIDGE_HIF1A_TARGETS_UP	0.0075477	0.624819	1.20822	67
ELVIDGE_HYPOXIA_BY_DMOG_DN	0.00100325	0.672257	1.29546	59
ELVIDGE_HYPOXIA_DN	8.81311e-07	0.652261	1.29718	146
EMX1_TARGET_GENES	0.0088928	0.562575	1.12546	198
ENGELMANN_CANCER_PROGENITORS_UP	0.0238812	0.63482	1.21167	48
ENK_UV_RESPONSE_EPIDERMIS_DN	0.027972	0.525908	1.06827	499
ENK_UV_RESPONSE_EPIDERMIS_UP	0.000490003	0.574905	1.1589	288
ENK_UV_RESPONSE_KERATINOCYTE_DN	0.038961	0.525554	1.06714	468
ENK_UV_RESPONSE_KERATINOCYTE_UP	4.74265e-05	0.561828	1.14148	515
EPC1_TARGET_GENES	0.000123567	0.606806	1.21337	193
ERBB2_UP.V1_DN	0.000426072	0.591524	1.18187	190
ERBB2_UP.V1_UP	0.00316334	0.578774	1.15561	186
ERWIN_COHEN_BLOOD_LIVE_VACCINE_TC_83_AGE_23_48YO_VACCINATED_VS_CONTROL_14DY_UP	1.10377e-06	0.564857	1.15095	658
ERWIN_COHEN_BLOOD_TC_83_AGE_23_48YO_VACCINATED_VS_CONTROL_2DY_UP	1.96873e-05	0.657163	1.29303	102
ERWIN_COHEN_BLOOD_VACCINE_TC_83_AGE_23_48YO_VACCINATED_VS_CONTROL_7DY_UP	0.000155308	0.688902	1.33029	65
ERWIN_COHEN_PBMC_TC_83_AGE_18_45YO_NAIVE_NOT_PREVIOUSLY_IMMUNIZED_24HR_DEG_CANONICAL_PATHWAY_MEMBERS_UP	0.025974	0.653177	1.23186	38
ERWIN_COHEN_PBMC_TC_83_AGE_18_45YO_NON_RESPONDERS_PREVIOUSLY_IMMUNIZED_24HR_DEG_CANONICAL_PATHWAY_MEMBERS_UP	0.046953	0.699581	1.26566	18
ETS_Q4	0.00829498	0.555328	1.11547	246
EWSR1_TARGET_GENES	2.35112e-07	0.567115	1.15604	686
FAC1_01	0.024975	0.554476	1.11138	215
FAELT_B_CLL_WITH_VH_REARRANGEMENTS_DN	0.0250827	0.632053	1.20865	50
FAN_EMBRYONIC_CTX_BIG_GROUPS_BRAIN_ENDOTHELIAL	0.00516815	0.552986	1.11863	359
FAN_EMBRYONIC_CTX_BIG_GROUPS_MICROGLIA	0.000480845	0.565197	1.14353	364
FAN_EMBRYONIC_CTX_BRAIN_ENDOTHELIAL_1	0.00016211	0.564011	1.14381	431
FAN_EMBRYONIC_CTX_MICROGLIA_1	0.048951	0.557028	1.10825	152
FAN_EMBRYONIC_CTX_OLIG	3.6984e-06	0.558643	1.13919	731
FAN_EMBRYONIC_CTX_OPC	0.0214781	0.629938	1.21068	55
FAN_OVARY_CL0_XBP1_SELK_HIGH_STROMAL_CELL	0.0244819	0.57909	1.14508	119
FAN_OVARY_CL1_GPRC5A_TNFRS12A_HIGH_SELECTABLE_FOLLICLE_STROMAL_CELL	0.000499162	0.564351	1.14209	368
FAN_OVARY_CL10_PUTATIVE_EARLY_ATRESIA_GRANULOSA_CELL	1.21572e-05	0.603489	1.21255	247
FAN_OVARY_CL11_MURAL_GRANULOSA_CELL	0.038961	0.527818	1.07037	421
FAN_OVARY_CL13_MONOCYTE_MACROPHAGE	0.000636543	0.556879	1.12904	439
FAN_OVARY_CL14_MATURE_SMOOTH_MUSCLE_CELL	0.00316334	0.564269	1.13775	292
FAN_OVARY_CL15_SMALL_ANTRAL_FOLLICLE_GRANULOSA_CELL	0.00524251	0.533748	1.0868	613
FAN_OVARY_CL17_PUTATIVE_APOPTOTIC_SMOOTH_MUSCLE_CELL	0.00144504	0.576471	1.15587	219
FAN_OVARY_CL18_B_LYMPHOCYTE	0.00308935	0.54718	1.10882	408
FAN_OVARY_CL3_MATURE_CUMULUS_GRANULOSA_CELL_1	0.00140823	0.578777	1.16169	231
FAN_OVARY_CL5_HEALTHY_SELECTABLE_FOLLICLE_THECAL_CELL	0.000966438	0.567283	1.1444	298
FAN_OVARY_CL6_PUTATIVE_EARLY_ATRETIC_FOLLICLE_THECAL_CELL_2	0.00739898	0.557843	1.12479	292
FAN_OVARY_CL8_MATURE_CUMULUS_GRANULOSA_CELL_2	2.54192e-09	0.584005	1.18907	604
FAN_OVARY_CL9_PUTATIVE_APOPTOTIC_ENDOTHELIAL_CELL	0.028387	0.536011	1.08403	349
FARDIN_HYPOXIA_11	0.043956	0.649385	1.21011	32
FARMER_BREAST_CANCER_APOCRINE_VS_LUMINAL	0.00576304	0.548706	1.10851	318
FARMER_BREAST_CANCER_CLUSTER_2	0.0202765	0.670034	1.25211	33
FEV_TARGET_GENES	2.14628e-10	0.557206	1.14267	1405
FEVR_CTNNB1_TARGETS_UP	0.000544955	0.54072	1.10233	690
FINETTI_BREAST_CANCERS_KINOME_BLUE	0.0163715	0.715642	1.30624	21
FIRESTEIN_CTNNB1_PATHWAY	0.0141238	0.68589	1.27814	32
FISCHER_DREAM_TARGETS	0.00065486	0.53302	1.08973	930
FISCHER_G2_M_CELL_CYCLE	0.00516815	0.566478	1.13689	230
FLECHNER_BIOPSY_KIDNEY_TRANSPLANT_OK_VS_DONOR_DN	0.019075	0.663339	1.24771	36
FLECHNER_BIOPSY_KIDNEY_TRANSPLANT_OK_VS_DONOR_UP	0.00159231	0.543299	1.10488	549
FLECHNER_BIOPSY_KIDNEY_TRANSPLANT_REJECTED_VS_OK_DN	0.00022786	0.55278	1.12397	542
FLETCHER_PBMC_BCG_10W_INFANT_PPD_STIMULATED_VS_UNSTIMULATED_10W_UP	0.047952	0.57828	1.13408	89
FOROUTAN_INTEGRATED_TGFB_EMT_DN	0.028971	0.603178	1.16849	71
FOROUTAN_PRODRANK_TGFB_EMT_DN	0.00129778	0.637702	1.24474	80
FOROUTAN_TGFB_EMT_DN	0.00509379	0.60782	1.19664	105
FORTSCHEGGER_PHF8_TARGETS_DN	8.12801e-06	0.556627	1.13557	757
FOSTER_KDM1A_TARGETS_DN	0.0013346	0.581461	1.16329	199
FOSTER_TOLERANT_MACROPHAGE_UP	0.0118819	0.564273	1.12497	168
FOURNIER_ACINAR_DEVELOPMENT_EARLY_UP	0.0157707	0.727252	1.31866	19
FOXD2_TARGET_GENES	2.03393e-07	0.554955	1.13538	1038
FOXE1_TARGET_GENES	0.0250827	0.524564	1.06805	594
FOXG1_TARGET_GENES	0.000230127	0.554787	1.12699	501
FOXH1_TARGET_GENES	0.0193754	0.52385	1.06825	724
FOXJ2_TARGET_GENES	0.0054656	0.539884	1.09675	494
FOXN3_TARGET_GENES	8.40588e-06	0.540213	1.10705	1235
FOXP2_TARGET_GENES	2.47916e-08	0.541895	1.11267	1706
FOXQ1_TARGET_GENES	0.031968	0.650859	1.22579	37
FOXR2_TARGET_GENES	0.000230127	0.602397	1.20144	178
FRANCO_BLOOD_SANOFI_PASTEUR_SA_INACTIVATED_INFLUENZA_VACCINE_CORRELATED_WITH_ANTIBODY_RESPONSE_AGE_18_40YO_0DY_NEGATIVE	0.0216511	0.769446	1.34646	12
FRANCO_BLOOD_SANOFI_PASTEUR_SA_INACTIVATED_INFLUENZA_VACCINE_CORRELATED_WITH_ANTIBODY_RESPONSE_AGE_18_40YO_1DY_POSITIVE	0.000325821	0.625569	1.23969	126
FRASOR_RESPONSE_TO_SERM_OR_FULVESTRANT_DN	0.0271854	0.641653	1.22686	49
FUJII_YBX1_TARGETS_DN	0.034965	0.556069	1.11136	191
FULCHER_INFLAMMATORY_RESPONSE_LECTIN_VS_LPS_DN	0.046953	0.525736	1.06616	425
FULCHER_INFLAMMATORY_RESPONSE_LECTIN_VS_LPS_UP	0.000316707	0.548737	1.11625	560
FULLER_PBMC_F_TULARENSIS_VACCINE_LVS_AGE_22_54YO_18HR_UP	0.00472199	0.670176	1.28155	50
FULLER_PBMC_F_TULARENSIS_VACCINE_LVS_AGE_22_54YO_192HR_DN	0.03996	0.653967	1.21866	31
FULLER_PBMC_F_TULARENSIS_VACCINE_LVS_AGE_22_54YO_192HR_UP	0.045954	0.636289	1.20001	38
FULLER_PBMC_F_TULARENSIS_VACCINE_LVS_AGE_22_54YO_336HR_UP	0.0172726	0.658858	1.24934	42
FULLER_PBMC_F_TULARENSIS_VACCINE_LVS_AGE_22_54YO_48HR_DN	0.00464763	0.7659	1.38564	18
FULLER_PBMC_F_TULARENSIS_VACCINE_LVS_AGE_22_54YO_48HR_UP	0.045954	0.617179	1.1803	51
FURUKAWA_DUSP6_TARGETS_PCI35_DN	0.00249738	0.641435	1.24331	72
FXR1_TARGET_GENES	4.94269e-06	0.549413	1.12268	889
GAGCTGG_MIR337	0.00501943	0.58087	1.15701	160
GALE_APL_WITH_FLT3_MUTATED_DN	0.042957	0.698383	1.26631	19
GAO_LARGE_INTESTINE_24W_C10_ENTEROCYTE	0.026973	0.623665	1.19588	53
GAO_STOMACH_24W_C1_PROCRPOS_MULTIPOTENT_PROGENITOR	0.0142732	0.660968	1.24655	38
GARCIA_PINERES_PBMC_HPV_16_L1_VLP_AGE_18_25YO_2MO_UP	0.00829498	0.54946	1.10969	313
GARCIA_PINERES_PBMC_HPV_16_L1_VLP_AGE_18_25YO_STIMULATED_VS_UNSTIMULATED_0DY_VACCINATION_INDEPENDENT_UP	0.00286736	0.563767	1.13415	262
GARCIA_TARGETS_OF_FLI1_AND_DAX1_DN	0.0135259	0.573706	1.14199	155
GARGALOVIC_RESPONSE_TO_OXIDIZED_PHOSPHOLIPIDS_BLUE_UP	0.00449891	0.593361	1.17645	128
GARGALOVIC_RESPONSE_TO_OXIDIZED_PHOSPHOLIPIDS_GREY_UP	0.00405275	0.780573	1.40285	16
GARGALOVIC_RESPONSE_TO_OXIDIZED_PHOSPHOLIPIDS_MAGENTA_DN	0.0362538	0.75506	1.32128	12
GARGALOVIC_RESPONSE_TO_OXIDIZED_PHOSPHOLIPIDS_TURQUOISE_UP	0.00702717	0.627266	1.22182	77
GARGALOVIC_RESPONSE_TO_OXIDIZED_PHOSPHOLIPIDS_YELLOW_DN	0.0316972	0.703631	1.2891	22
GARY_CD5_TARGETS_DN	9.28075e-08	0.59543	1.20748	421
GARY_CD5_TARGETS_UP	2.98655e-07	0.589146	1.19544	457
GATTGGY_NFY_Q6_01	0.000366833	0.531316	1.0881	1144
GAUCHER_PBMC_YF_VAX_STAMARIL_UNKNOWN_AGE_10DY_UP	1.07678e-05	0.623192	1.24613	193
GAUCHER_PBMC_YF_VAX_STAMARIL_UNKNOWN_AGE_14DY_UP	0.0054656	0.655805	1.26049	56
GAUCHER_PBMC_YF_VAX_STAMARIL_UNKNOWN_AGE_28DY_UP	0.0226796	0.684834	1.26764	27
GAUCHER_PBMC_YF_VAX_STAMARIL_UNKNOWN_AGE_3DY_DN	0.00449891	0.609958	1.19848	96
GAUCHER_PBMC_YF_VAX_STAMARIL_UNKNOWN_AGE_3DY_UP	7.98907e-06	0.613804	1.2299	213
GAUCHER_PBMC_YF_VAX_STAMARIL_UNKNOWN_AGE_7DY_DN	0.00297835	0.582618	1.16215	172
GAUCHER_PBMC_YF_VAX_STAMARIL_UNKNOWN_AGE_7DY_UP	6.76886e-07	0.607659	1.22435	284
GAUTAM_EYE_CHOROID_SCLERA_FIBROBLASTS	0.00435019	0.574996	1.15006	197
GAUTAM_EYE_CHOROID_SCLERA_MELANOCYTES	4.29365e-05	0.628181	1.24812	142
GAUTAM_EYE_CHOROID_SCLERA_MONOCYTES	0.00769716	0.588773	1.16836	132
GAUTAM_EYE_CORNEA_CONJUNCTIVAL_CELLS	0.00257138	0.609276	1.19881	102
GAUTAM_EYE_CORNEA_CYTOTOXIC_T_CELLS	0.00271937	0.599736	1.19094	136
GAUTAM_EYE_CORNEA_ELF3_HIGH_EPITHELIAL_CELLS	0.000307594	0.613604	1.22002	145
GAUTAM_EYE_CORNEA_MELANOCYTES	9.08092e-05	0.591524	1.18777	244
GAUTAM_EYE_IRIS_CILIARY_BODY_ACTIVATED_T_CELLS	0.0262843	0.580099	1.14646	117
GAUTAM_EYE_IRIS_CILIARY_BODY_CILIARY_BODY_ENDOTHELIAL_CELLS	0.000132636	0.571054	1.1545	343
GAUTAM_EYE_IRIS_CILIARY_BODY_COL9A1_HIGH_CILIARY_BODY_CELLS	0.0250827	0.593944	1.1664	94
GAUTAM_EYE_IRIS_CILIARY_BODY_CYTOTOXIC_T_CELLS	0.024975	0.602854	1.17071	74
GAUTAM_EYE_IRIS_CILIARY_BODY_MELANOCYTES	2.60529e-07	0.626166	1.25668	230
GAUTAM_EYE_IRIS_CILIARY_BODY_PUTATIVE_STEM_CELLS	0.0008014	0.574563	1.15669	274
GAUTAM_EYE_IRIS_CILIARY_BODY_SMOOTH_MUSCLE_CELLS	0.000920464	0.57554	1.15696	251
GAVIN_FOXP3_TARGETS_CLUSTER_T7	0.0151699	0.594078	1.16815	98
GAVIN_PDE3B_TARGETS	0.04995	0.672669	1.23238	22
GAZDA_DIAMOND_BLACKFAN_ANEMIA_ERYTHROID_DN	0.000948031	0.553862	1.12338	424
GAZDA_DIAMOND_BLACKFAN_ANEMIA_ERYTHROID_UP	0.025974	0.683431	1.26285	26
GCATTTG_MIR105	0.045954	0.551924	1.10092	172
GCCATNTTG_YY1_Q6	0.0117325	0.538791	1.09262	421
GCGNNANTTCC_UNKNOWN	0.00151868	0.609901	1.20864	126
GCM_ACTG1	0.011583	0.584169	1.15302	113
GCM_AIP	0.041958	0.637319	1.20403	39
GCM_AQP4	0.019075	0.649824	1.23347	43
GCM_CASP2	0.00216441	0.739908	1.36959	27
GCM_DDX11	0.044955	0.625354	1.18809	44
GCM_DDX5	0.0217785	0.617549	1.19141	62
GCM_DFFA	0.037962	0.565758	1.12116	126
GCM_FANCC	0.00457327	0.596376	1.182	127
GCM_GSPT1	0.00162912	0.592345	1.18038	164
GCM_HDAC1	0.031968	0.649968	1.22411	37
GCM_IL6ST	0.00747334	0.649032	1.24738	55
GCM_ING1	0.00769716	0.62991	1.21734	66
GCM_MAX	0.0151699	0.69015	1.28609	31
GCM_MLL	0.00702717	0.569032	1.13475	169
GCM_MYCL1	0.046953	0.664813	1.22536	25
GCM_NF2	0.00784661	0.557269	1.12363	292
GCM_NPM1	0.045954	0.576573	1.13446	102
GCM_PPP1CC	0.030969	0.620475	1.18905	52
GCM_PRKAG1	0.041958	0.620375	1.18358	47
GCM_RAB10	0.030969	0.557608	1.11193	170
GCM_SIRT2	0.00739898	0.667377	1.26679	43
GCM_SMARCC1	0.00568868	0.680621	1.28184	37
GCM_SMO	0.0121808	0.63152	1.21695	59
GCM_TPR	0.048951	0.647288	1.2062	32
GCM2_TARGET_GENES	0.00531688	0.515659	1.05808	1510
GCNP_SHH_UP_EARLY.V1_DN	0.00919171	0.577489	1.1509	165
GCTCTTG_MIR335	0.025974	0.596433	1.16852	87
GCTGAGT_MIR5125P	0.0187746	0.636769	1.21767	50
GEISS_RESPONSE_TO_DSRNA_UP	0.047952	0.63279	1.19025	36
GENTILE_UV_HIGH_DOSE_DN	0.000755606	0.569712	1.14789	284
GENTILE_UV_HIGH_DOSE_UP	0.0304897	0.704176	1.2901	22
GENTILE_UV_RESPONSE_CLUSTER_D1	0.0226796	0.731795	1.31519	16
GENTILE_UV_RESPONSE_CLUSTER_D8	0.00628357	0.67907	1.27892	37
GEORGES_TARGETS_OF_MIR192_AND_MIR215	5.64065e-05	0.542331	1.10781	869
GERHOLD_ADIPOGENESIS_DN	0.000865511	0.669937	1.29248	62
GERY_CEBP_TARGETS	0.0145721	0.577714	1.14616	131
GFI1_01	0.034965	0.542974	1.09206	259
GGCAGAC_MIR346	0.00364431	0.695472	1.3179	41
GGCAGTG_MIR3243P	0.00173957	0.630468	1.23812	94
GGCNRNWCTTYS_UNKNOWN	0.0160711	0.603262	1.18052	85
GGGACCA_MIR133A_MIR133B	0.00197942	0.578031	1.15611	196
GGGTGGRR_PAX4_03	0.045954	0.508265	1.0417	1280
GHANDHI_DIRECT_IRRADIATION_UP	0.033966	0.585718	1.1496	93
GINESTIER_BREAST_CANCER_20Q13_AMPLIFICATION_DN	0.00390403	0.579683	1.15629	172
GINESTIER_BREAST_CANCER_ZNF217_AMPLIFIED_DN	0.000599908	0.569685	1.15079	317
GKCGCNNNNNNNTGAYG_UNKNOWN	0.028971	0.61454	1.18414	60
GLI1_TARGET_GENES	0.00650665	0.540905	1.09751	454
GLI4_TARGET_GENES	0.000325821	0.544761	1.11053	689
GNF2_CARD15	0.026973	0.606578	1.17402	68
GNF2_CASP8	0.031968	0.688064	1.2621	23
GNF2_CD33	0.03996	0.617044	1.17995	50
GNF2_CDC20	0.040959	0.610446	1.17322	55
GNF2_CDC27	0.044955	0.610192	1.17282	56
GNF2_CKS2	0.035964	0.621664	1.18879	50
GNF2_DAP3	0.00360732	0.604133	1.18868	102
GNF2_FBL	0.00874334	0.589639	1.16849	126
GNF2_FOS	0.0241816	0.653167	1.23773	41
GNF2_H2AFX	0.033966	0.658672	1.22743	31
GNF2_HDAC1	0.0123303	0.595587	1.17256	105
GNF2_HMMR	0.043956	0.619619	1.18214	47
GNF2_MBD4	0.00216441	0.762263	1.3982	23
GNF2_NPM1	0.030969	0.608649	1.17541	64
GNF2_PPP6C	0.026973	0.656249	1.23594	37
GNF2_RAD23A	0.034965	0.608042	1.17346	63
GNF2_S100A4	0.0298889	0.632427	1.20519	46
GNF2_TDG	0.036963	0.650677	1.21594	33
GNF2_TM4SF2	0.040959	0.667266	1.23299	26
GNF2_UBE2I	0.00829498	0.668628	1.26415	40
GOBERT_OLIGODENDROCYTE_DIFFERENTIATION_DN	3.83378e-07	0.55023	1.12613	1072
GOBP_3_UTR_MEDIATED_MRNA_STABILIZATION	0.00472199	0.750608	1.36696	20
GOBP_ACETYL_COA_BIOSYNTHETIC_PROCESS	0.030969	0.711773	1.28771	18
GOBP_ACETYL_COA_BIOSYNTHETIC_PROCESS_FROM_PYRUVATE	0.0445344	0.751917	1.30257	11
GOBP_ACETYL_COA_METABOLIC_PROCESS	0.0211777	0.669004	1.25019	33
GOBP_ACTIN_CROSSLINK_FORMATION	0.0329705	0.743749	1.32409	14
GOBP_ACTIN_FILAMENT_POLYMERIZATION	0.037962	0.557261	1.11046	162
GOBP_ACTIN_NUCLEATION	0.0214781	0.638278	1.21828	48
GOBP_ACTIN_POLYMERIZATION_OR_DEPOLYMERIZATION	0.045954	0.551015	1.10154	192
GOBP_ACTIVATION_OF_CYSTEINE_TYPE_ENDOPEPTIDASE_ACTIVITY	0.0103874	0.738956	1.33988	19
GOBP_ACTIVATION_OF_CYSTEINE_TYPE_ENDOPEPTIDASE_ACTIVITY_INVOLVED_IN_APOPTOTIC_PROCESS	0.00524251	0.630168	1.22629	76
GOBP_AEROBIC_RESPIRATION	2.18405e-06	0.639297	1.2737	161
GOBP_ALDEHYDE_CATABOLIC_PROCESS	0.0331325	0.747555	1.31692	13
GOBP_ALPHA_AMINO_ACID_METABOLIC_PROCESS	0.00072813	0.589501	1.17848	192
GOBP_ALTERNATIVE_MRNA_SPLICING_VIA_SPLICEOSOME	0.026973	0.60216	1.16811	73
GOBP_AMIDE_BIOSYNTHETIC_PROCESS	9.51738e-06	0.554666	1.13117	733
GOBP_AMINE_METABOLIC_PROCESS	0.040959	0.569057	1.12467	118
GOBP_AMINOACYL_TRNA_METABOLISM_INVOLVED_IN_TRANSLATIONAL_FIDELITY	0.0255105	0.756383	1.33247	13
GOBP_AMP_METABOLIC_PROCESS	0.0244819	0.695784	1.28245	25
GOBP_AMYLOID_PRECURSOR_PROTEIN_BIOSYNTHETIC_PROCESS	0.0182102	0.770372	1.37149	14
GOBP_ANDROGEN_BIOSYNTHETIC_PROCESS	0.01329	0.816	1.39896	10
GOBP_ANDROGEN_METABOLIC_PROCESS	0.0150205	0.692545	1.29055	31
GOBP_ANTIGEN_PROCESSING_AND_PRESENTATION	0.000746448	0.6358	1.2479	93
GOBP_ANTIGEN_PROCESSING_AND_PRESENTATION_OF_ENDOGENOUS_ANTIGEN	0.04995	0.672756	1.23402	23
GOBP_ANTIGEN_PROCESSING_AND_PRESENTATION_OF_EXOGENOUS_PEPTIDE_ANTIGEN	0.031968	0.661617	1.23638	33
GOBP_ANTIGEN_PROCESSING_AND_PRESENTATION_OF_EXOGENOUS_PEPTIDE_ANTIGEN_VIA_MHC_CLASS_II	0.00382967	0.75296	1.37948	22
GOBP_ANTIGEN_PROCESSING_AND_PRESENTATION_OF_PEPTIDE_ANTIGEN	0.000403288	0.691647	1.32928	55
GOBP_ANTIGEN_PROCESSING_AND_PRESENTATION_OF_PEPTIDE_OR_POLYSACCHARIDE_ANTIGEN_VIA_MHC_CLASS_II	0.00166594	0.745354	1.3815	28
GOBP_AORTA_DEVELOPMENT	0.0235808	0.619989	1.19418	58
GOBP_AORTA_MORPHOGENESIS	0.00747334	0.694455	1.2941	32
GOBP_AORTIC_VALVE_MORPHOGENESIS	0.030969	0.661062	1.23187	32
GOBP_APICAL_PROTEIN_LOCALIZATION	0.00473144	0.793797	1.4197	15
GOBP_APOPTOTIC_MITOCHONDRIAL_CHANGES	0.0310935	0.58809	1.15602	97
GOBP_APOPTOTIC_PROCESS_INVOLVED_IN_MORPHOGENESIS	0.02997	0.679696	1.25813	27
GOBP_APOPTOTIC_SIGNALING_PATHWAY	0.037962	0.522986	1.06382	561
GOBP_ASPARTATE_TRANSMEMBRANE_TRANSPORT	0.0364372	0.758499	1.31397	11
GOBP_ASTROCYTE_DIFFERENTIATION	0.030969	0.59979	1.16718	76
GOBP_ATP_METABOLIC_PROCESS	3.38784e-06	0.609265	1.22328	241
GOBP_ATP_SYNTHESIS_COUPLED_ELECTRON_TRANSPORT	0.00013717	0.680261	1.31857	72
GOBP_ATRIOVENTRICULAR_VALVE_DEVELOPMENT	0.0129281	0.699791	1.29533	27
GOBP_AUTOPHAGOSOME_ORGANIZATION	0.00148186	0.620917	1.22282	106
GOBP_AUTOPHAGY_OF_MITOCHONDRION	0.00290436	0.628354	1.22891	83
GOBP_AUTOPHAGY_OF_NUCLEUS	0.024975	0.722948	1.29929	16
GOBP_AXON_ENSHEATHMENT_IN_CENTRAL_NERVOUS_SYSTEM	0.00420147	0.744675	1.36594	23
GOBP_B_CELL_APOPTOTIC_PROCESS	0.0208773	0.704545	1.29859	25
GOBP_B_CELL_HOMEOSTASIS	0.00166594	0.732281	1.36245	30
GOBP_BASEMENT_MEMBRANE_ORGANIZATION	0.033966	0.65982	1.22957	31
GOBP_BIOLOGICAL_PROCESS_INVOLVED_IN_INTERSPECIES_INTERACTION_BETWEEN_ORGANISMS	0.0265847	0.509056	1.04453	1510
GOBP_BONE_MINERALIZATION_INVOLVED_IN_BONE_MATURATION	0.0481928	0.732157	1.2898	13
GOBP_BONE_TRABECULA_MORPHOGENESIS	0.0261044	0.750351	1.32185	13
GOBP_BRAIN_MORPHOGENESIS	0.035964	0.648076	1.219	36
GOBP_BRANCHING_INVOLVED_IN_BLOOD_VESSEL_MORPHOGENESIS	0.048951	0.641072	1.19799	33
GOBP_C4_DICARBOXYLATE_TRANSPORT	0.0105368	0.698952	1.29549	28
GOBP_CAMERA_TYPE_EYE_DEVELOPMENT	0.033966	0.536713	1.08437	327
GOBP_CARBOHYDRATE_DERIVATIVE_BIOSYNTHETIC_PROCESS	2.52057e-07	0.573112	1.1663	573
GOBP_CARBOHYDRATE_DERIVATIVE_CATABOLIC_PROCESS	0.00105848	0.597973	1.19029	155
GOBP_CARBOHYDRATE_DERIVATIVE_METABOLIC_PROCESS	9.49049e-08	0.558966	1.14304	964
GOBP_CARBOHYDRATE_DERIVATIVE_TRANSPORT	0.0244819	0.603927	1.1786	79
GOBP_CARBOHYDRATE_TRANSPORT	0.00919171	0.57405	1.14171	147
GOBP_CDP_DIACYLGLYCEROL_METABOLIC_PROCESS	0.03003	0.735055	1.30861	14
GOBP_CELL_AGGREGATION	0.03996	0.683996	1.25464	23
GOBP_CELL_CHEMOTAXIS	0.035964	0.538538	1.08579	289
GOBP_CELL_CYCLE	0.000394174	0.522339	1.07231	1657
GOBP_CELL_CYCLE_PHASE_TRANSITION	0.0232804	0.529336	1.07532	494
GOBP_CELL_CYCLE_PROCESS	0.0181738	0.514733	1.05407	1137
GOBP_CELL_KILLING	0.031968	0.559288	1.11472	166
GOBP_CELL_SUBSTRATE_ADHESION	0.0199761	0.535881	1.08379	353
GOBP_CELLULAR_AMIDE_METABOLIC_PROCESS	2.39348e-07	0.554393	1.13419	1017
GOBP_CELLULAR_AMINO_ACID_METABOLIC_PROCESS	0.000572432	0.576936	1.16138	273
GOBP_CELLULAR_COMPONENT_DISASSEMBLY	0.000143972	0.563083	1.14247	459
GOBP_CELLULAR_COPPER_ION_HOMEOSTASIS	0.032032	0.72312	1.29329	15
GOBP_CELLULAR_IRON_ION_HOMEOSTASIS	0.045954	0.601725	1.16127	63
GOBP_CELLULAR_LIPID_CATABOLIC_PROCESS	0.00297835	0.567208	1.13661	214
GOBP_CELLULAR_LIPID_METABOLIC_PROCESS	0.00286736	0.525096	1.07362	949
GOBP_CELLULAR_MACROMOLECULE_BIOSYNTHETIC_PROCESS	1.31732e-07	0.544318	1.11623	1401
GOBP_CELLULAR_MACROMOLECULE_LOCALIZATION	3.62624e-08	0.541964	1.11254	1628
GOBP_CELLULAR_METABOLIC_COMPOUND_SALVAGE	0.00345932	0.730601	1.35415	28
GOBP_CELLULAR_NITROGEN_COMPOUND_CATABOLIC_PROCESS	2.42481e-06	0.578381	1.17258	438
GOBP_CELLULAR_PROTEIN_CATABOLIC_PROCESS	4.04559e-07	0.562288	1.14745	781
GOBP_CELLULAR_RESPIRATION	7.81263e-08	0.643259	1.28731	203
GOBP_CELLULAR_RESPONSE_TO_ABIOTIC_STIMULUS	0.041958	0.536605	1.08373	311
GOBP_CELLULAR_RESPONSE_TO_DNA_DAMAGE_STIMULUS	0.000239241	0.542608	1.10759	789
GOBP_CELLULAR_RESPONSE_TO_EPINEPHRINE_STIMULUS	0.00189301	0.864515	1.49763	11
GOBP_CELLULAR_RESPONSE_TO_INTERFERON_BETA	0.033966	0.679315	1.25046	24
GOBP_CELLULAR_RESPONSE_TO_INTERFERON_GAMMA	0.043956	0.572133	1.12717	107
GOBP_CELLULAR_RESPONSE_TO_INTERLEUKIN_1	0.038961	0.579624	1.13881	95
GOBP_CELLULAR_RESPONSE_TO_LEPTIN_STIMULUS	0.0088928	0.747906	1.35308	18
GOBP_CELLULAR_RESPONSE_TO_RADIATION	0.0150205	0.565195	1.12724	178
GOBP_CELLULAR_RESPONSE_TO_STARVATION	0.00479635	0.578763	1.15212	154
GOBP_CELLULAR_RESPONSE_TO_STRESS	3.38784e-06	0.533345	1.09504	1789
GOBP_CELLULAR_RESPONSE_TO_TOPOLOGICALLY_INCORRECT_PROTEIN	0.0199761	0.582494	1.14959	112
GOBP_CELLULAR_RESPONSE_TO_UNFOLDED_PROTEIN	0.03996	0.581909	1.14213	93
GOBP_CELLULAR_RESPONSE_TO_VIRUS	0.027972	0.604305	1.17822	78
GOBP_CELLULAR_RESPONSE_TO_ZINC_ION	0.025025	0.742727	1.32227	14
GOBP_CELLULAR_TRANSITION_METAL_ION_HOMEOSTASIS	0.026973	0.585738	1.15249	102
GOBP_CENTRAL_NERVOUS_SYSTEM_DEVELOPMENT	0.000412402	0.533232	1.09081	1002
GOBP_CENTRAL_NERVOUS_SYSTEM_NEURON_DIFFERENTIATION	0.033966	0.556203	1.10917	169
GOBP_CENTROSOME_DUPLICATION	0.043956	0.591498	1.15009	75
GOBP_CERAMIDE_BIOSYNTHETIC_PROCESS	0.028971	0.607049	1.17316	66
GOBP_CERAMIDE_CATABOLIC_PROCESS	0.040959	0.700601	1.27033	19
GOBP_CERAMIDE_METABOLIC_PROCESS	0.00964007	0.601248	1.18188	99
GOBP_CEREBELLAR_PURKINJE_CELL_LAYER_DEVELOPMENT	0.042957	0.664245	1.22953	27
GOBP_CEREBELLAR_PURKINJE_CELL_LAYER_FORMATION	0.0122052	0.781511	1.39132	14
GOBP_CEREBELLAR_PURKINJE_CELL_LAYER_MORPHOGENESIS	0.040959	0.704724	1.27496	18
GOBP_CEREBRAL_CORTEX_GABAERGIC_INTERNEURON_DIFFERENTIATION	0.00381935	-0.625667	-1.63289	10
GOBP_CHAPERONE_MEDIATED_PROTEIN_COMPLEX_ASSEMBLY	0.0013346	0.770656	1.41359	23
GOBP_CHAPERONE_MEDIATED_PROTEIN_FOLDING	0.0235808	0.611054	1.1809	66
GOBP_CHONDROITIN_SULFATE_PROTEOGLYCAN_METABOLIC_PROCESS	0.0126292	0.674933	1.26755	35
GOBP_CHROMATIN_ORGANIZATION	0.000225593	0.551026	1.12035	540
GOBP_CHROMATIN_REMODELING	0.024975	0.550272	1.10418	225
GOBP_CHROMOSOME_CONDENSATION	0.0250827	0.643356	1.23011	49
GOBP_CHROMOSOME_ORGANIZATION	0.000128102	0.535205	1.09455	967
GOBP_CIRCADIAN_REGULATION_OF_GENE_EXPRESSION	0.026973	0.60814	1.17705	68
GOBP_COCHLEA_DEVELOPMENT	0.00442455	0.666411	1.27197	48
GOBP_COENZYME_A_BIOSYNTHETIC_PROCESS	0.0260214	0.783803	1.35781	11
GOBP_COLLAGEN_ACTIVATED_SIGNALING_PATHWAY	0.00799607	0.770612	1.38721	17
GOBP_COLLAGEN_ACTIVATED_TYROSINE_KINASE_RECEPTOR_SIGNALING_PATHWAY	0.0139362	0.783068	1.3703	12
GOBP_COLUMNAR_CUBOIDAL_EPITHELIAL_CELL_DEVELOPMENT	0.024975	0.641595	1.2166	42
GOBP_CONSTITUTIVE_HETEROCHROMATIN_ASSEMBLY	0.00280114	0.865474	1.48378	10
GOBP_COPPER_ION_HOMEOSTASIS	0.045954	0.700592	1.26748	18
GOBP_CORTICOSTEROID_RECEPTOR_SIGNALING_PATHWAY	0.00117479	0.847194	1.49245	13
GOBP_CYTOPLASM_ORGANIZATION	0.00495497	0.80417	1.43166	14
GOBP_CYTOPLASMIC_PATTERN_RECOGNITION_RECEPTOR_SIGNALING_PATHWAY_IN_RESPONSE_TO_VIRUS	0.033966	0.657761	1.23291	34
GOBP_CYTOSOLIC_TRANSPORT	0.0304897	0.565438	1.12688	165
GOBP_DEFENSE_RESPONSE	0.0202765	0.508576	1.04375	1570
GOBP_DEFENSE_RESPONSE_TO_OTHER_ORGANISM	0.041958	0.512216	1.04798	1023
GOBP_DEFENSE_RESPONSE_TO_SYMBIONT	0.00799607	0.556595	1.12004	266
GOBP_DENDRITIC_CELL_CYTOKINE_PRODUCTION	0.0181738	0.737027	1.32675	17
GOBP_DEOXYRIBONUCLEOSIDE_METABOLIC_PROCESS	0.00174381	0.865896	1.50002	11
GOBP_DEOXYRIBONUCLEOSIDE_MONOPHOSPHATE_CATABOLIC_PROCESS	0.00324382	0.819029	1.45811	14
GOBP_DEOXYRIBONUCLEOSIDE_MONOPHOSPHATE_METABOLIC_PROCESS	0.0169723	0.710693	1.30361	23
GOBP_DEOXYRIBOSE_PHOSPHATE_CATABOLIC_PROCESS	0.036963	0.664273	1.2336	29
GOBP_DEOXYRIBOSE_PHOSPHATE_METABOLIC_PROCESS	0.046953	0.624573	1.1866	44
GOBP_DEPHOSPHORYLATION	0.0268851	0.533653	1.08138	407
GOBP_DETECTION_OF_ABIOTIC_STIMULUS	0.038961	0.563198	1.11779	133
GOBP_DETECTION_OF_STIMULUS_INVOLVED_IN_SENSORY_PERCEPTION_OF_PAIN	0.032967	0.677878	1.24944	25
GOBP_DETERMINATION_OF_ADULT_LIFESPAN	0.0135259	0.754696	1.35856	17
GOBP_DEVELOPMENTAL_PROCESS_INVOLVED_IN_REPRODUCTION	0.0157707	0.517273	1.05771	956
GOBP_DNA_BIOSYNTHETIC_PROCESS	0.00427583	0.577431	1.15334	189
GOBP_DNA_DAMAGE_RESPONSE_SIGNAL_TRANSDUCTION_BY_P53_CLASS_MEDIATOR	0.025974	0.603153	1.17003	73
GOBP_DNA_DEALKYLATION	0.024975	0.689463	1.27079	25
GOBP_DNA_METABOLIC_PROCESS	0.000159843	0.539926	1.10306	874
GOBP_DNA_METHYLATION_DEPENDENT_HETEROCHROMATIN_ASSEMBLY	0.00702717	0.732493	1.34359	23
GOBP_DNA_PACKAGING	0.035964	0.549852	1.10147	212
GOBP_DNA_REPAIR	0.0196757	0.52982	1.07618	510
GOBP_DORSAL_AORTA_DEVELOPMENT	0.00888536	0.829961	1.4229	10
GOBP_DOUBLE_STRAND_BREAK_REPAIR_VIA_NONHOMOLOGOUS_END_JOINING	0.027972	0.604144	1.16971	69
GOBP_ELECTRON_TRANSPORT_CHAIN	3.56015e-06	0.646927	1.28628	145
GOBP_EMBRYO_IMPLANTATION	0.040959	0.612596	1.17622	54
GOBP_EMBRYONIC_HEMOPOIESIS	0.026973	0.685933	1.26264	24
GOBP_ENDOCYTIC_RECYCLING	1.9408e-05	0.698316	1.35609	74
GOBP_ENDOMEMBRANE_SYSTEM_ORGANIZATION	0.000289366	0.553384	1.12407	512
GOBP_ENDOPLASMIC_RETICULUM_MANNOSE_TRIMMING	0.0206181	0.765725	1.36321	14
GOBP_ENDOPLASMIC_RETICULUM_ORGANIZATION	0.00140823	0.631335	1.2369	87
GOBP_ENDOPLASMIC_RETICULUM_TO_GOLGI_VESICLE_MEDIATED_TRANSPORT	0.0214781	0.57993	1.14868	124
GOBP_ENDOSOMAL_TRANSPORT	0.000920464	0.582176	1.16796	222
GOBP_ENDOSOME_ORGANIZATION	0.026973	0.597438	1.16639	81
GOBP_ENDOSOME_TO_PLASMA_MEMBRANE_PROTEIN_TRANSPORT	0.0254339	0.741482	1.32613	15
GOBP_ENDOTHELIAL_CELL_CHEMOTAXIS	0.00161071	0.746213	1.38309	28
GOBP_ENDOTHELIUM_DEVELOPMENT	0.030969	0.570151	1.12987	126
GOBP_ENERGY_DERIVATION_BY_OXIDATION_OF_ORGANIC_COMPOUNDS	2.97511e-06	0.598617	1.20669	287
GOBP_ENSHEATHMENT_OF_NEURONS	0.000911305	0.607119	1.20563	139
GOBP_ENTEROENDOCRINE_CELL_DIFFERENTIATION	0.032967	0.661131	1.23007	30
GOBP_EPITHELIAL_CELL_APOPTOTIC_PROCESS	0.00784661	0.597145	1.17672	108
GOBP_ER_ASSOCIATED_MISFOLDED_PROTEIN_CATABOLIC_PROCESS	0.010923	0.792553	1.38689	12
GOBP_ERAD_PATHWAY	0.0139743	0.593173	1.16862	107
GOBP_ESTABLISHMENT_OF_LYMPHOCYTE_POLARITY	0.0209821	0.763015	1.34416	13
GOBP_ESTABLISHMENT_OF_MITOCHONDRION_LOCALIZATION	0.034965	0.666412	1.23757	29
GOBP_ESTABLISHMENT_OF_PIGMENT_GRANULE_LOCALIZATION	0.00175798	0.751051	1.38251	24
GOBP_ESTABLISHMENT_OF_PROTEIN_LOCALIZATION	1.01048e-15	0.569334	1.16833	1577
GOBP_ESTABLISHMENT_OF_PROTEIN_LOCALIZATION_TO_CHROMOSOME	0.033966	0.676552	1.25014	26
GOBP_ESTABLISHMENT_OF_PROTEIN_LOCALIZATION_TO_ENDOPLASMIC_RETICULUM	0.0054656	0.682456	1.2853	37
GOBP_ESTABLISHMENT_OF_PROTEIN_LOCALIZATION_TO_MEMBRANE	3.00014e-08	0.633198	1.27145	244
GOBP_ESTABLISHMENT_OF_PROTEIN_LOCALIZATION_TO_MITOCHONDRIAL_MEMBRANE	0.0256835	0.676039	1.25781	30
GOBP_ESTABLISHMENT_OF_PROTEIN_LOCALIZATION_TO_ORGANELLE	1.55106e-09	0.608199	1.23238	403
GOBP_ESTABLISHMENT_OF_PROTEIN_LOCALIZATION_TO_PLASMA_MEMBRANE	0.0105368	0.627126	1.21029	63
GOBP_ESTABLISHMENT_OF_PROTEIN_LOCALIZATION_TO_VACUOLE	0.028971	0.626034	1.19699	49
GOBP_EXECUTION_PHASE_OF_APOPTOSIS	0.038961	0.596838	1.15517	68
GOBP_EXOCYTOSIS	0.014871	0.539593	1.09159	357
GOBP_EXPORT_FROM_CELL	0.0238812	0.519962	1.06161	824
GOBP_EXTRACELLULAR_VESICLE_BIOGENESIS	0.0232804	0.69965	1.28957	25
GOBP_FACULTATIVE_HETEROCHROMATIN_ASSEMBLY	0.00494507	0.716227	1.33469	31
GOBP_FATTY_ACID_BETA_OXIDATION	0.035964	0.596344	1.15951	75
GOBP_FATTY_ACID_CATABOLIC_PROCESS	0.00859389	0.60637	1.1926	100
GOBP_FATTY_ACID_DERIVATIVE_METABOLIC_PROCESS	0.033966	0.601481	1.1631	67
GOBP_FEMALE_GENITALIA_DEVELOPMENT	0.040959	0.704743	1.27499	18
GOBP_FEMALE_MEIOTIC_NUCLEAR_DIVISION	0.0133765	0.686571	1.2794	32
GOBP_FEMALE_SEX_DIFFERENTIATION	0.026973	0.576093	1.14067	123
GOBP_FIBROBLAST_ACTIVATION	0.0112243	0.788771	1.38028	12
GOBP_FOREBRAIN_NEURON_DIFFERENTIATION	0.040959	0.634904	1.20313	41
GOBP_GAMETE_GENERATION	0.0123303	0.523693	1.06755	683
GOBP_GENERATION_OF_PRECURSOR_METABOLITES_AND_ENERGY	7.19457e-07	0.584325	1.18561	454
GOBP_GLAND_DEVELOPMENT	0.025974	0.53061	1.07613	427
GOBP_GLANDULAR_EPITHELIAL_CELL_DEVELOPMENT	0.017573	0.685354	1.27029	28
GOBP_GLIAL_CELL_DEVELOPMENT	0.000223326	0.631596	1.24544	110
GOBP_GLIAL_CELL_DIFFERENTIATION	0.0022014	0.575171	1.15249	213
GOBP_GLIOGENESIS	0.00118733	0.567436	1.14291	280
GOBP_GLYCEROPHOSPHOLIPID_CATABOLIC_PROCESS	0.032967	0.659932	1.23323	33
GOBP_GLYCOLYTIC_PROCESS_THROUGH_FRUCTOSE_6_PHOSPHATE	0.0206181	0.765867	1.36347	14
GOBP_GLYCOPROTEIN_BIOSYNTHETIC_PROCESS	0.0011137	0.567943	1.14528	293
GOBP_GLYCOPROTEIN_METABOLIC_PROCESS	0.000155308	0.571687	1.15672	361
GOBP_GLYCOSPHINGOLIPID_METABOLIC_PROCESS	0.00331133	0.655821	1.26319	58
GOBP_GLYCOSYL_COMPOUND_BIOSYNTHETIC_PROCESS	0.0071759	0.767468	1.3793	16
GOBP_GLYCOSYL_COMPOUND_CATABOLIC_PROCESS	0.00829498	0.708463	1.31138	27
GOBP_GLYCOSYL_COMPOUND_METABOLIC_PROCESS	0.0130776	0.619104	1.20476	76
GOBP_GLYCOSYLATION	0.00150027	0.574484	1.15271	237
GOBP_GLYCOSYLCERAMIDE_METABOLIC_PROCESS	0.034965	0.717243	1.28903	16
GOBP_GMP_BIOSYNTHETIC_PROCESS	0.0191132	0.768324	1.36784	14
GOBP_GMP_METABOLIC_PROCESS	0.00283036	0.733124	1.35468	26
GOBP_GOLGI_ORGANIZATION	0.0144227	0.582324	1.15637	136
GOBP_GOLGI_TO_PLASMA_MEMBRANE_PROTEIN_TRANSPORT	0.0103874	0.66712	1.265	42
GOBP_GOLGI_TO_PLASMA_MEMBRANE_TRANSPORT	0.000783083	0.671924	1.29631	62
GOBP_GOLGI_VESICLE_TRANSPORT	2.66556e-06	0.602281	1.21381	285
GOBP_GRANULOCYTE_DIFFERENTIATION	0.00390403	0.703415	1.32104	35
GOBP_HEAD_DEVELOPMENT	0.00320034	0.528657	1.07871	773
GOBP_HEART_VALVE_DEVELOPMENT	0.013227	0.624099	1.20515	65
GOBP_HEART_VALVE_MORPHOGENESIS	0.00397839	0.660524	1.26947	55
GOBP_HEMATOPOIETIC_PROGENITOR_CELL_DIFFERENTIATION	0.00725026	0.592964	1.1738	122
GOBP_HINDBRAIN_MORPHOGENESIS	0.0289878	0.640027	1.21487	43
GOBP_HIPPOCAMPUS_DEVELOPMENT	0.028971	0.599085	1.16936	80
GOBP_HISTONE_H3_ACETYLATION	0.041958	0.591787	1.14921	74
GOBP_HISTONE_H3_K14_ACETYLATION	0.047952	0.674945	1.23655	22
GOBP_HISTONE_H4_K5_ACETYLATION	0.0136754	0.74826	1.34478	16
GOBP_HISTONE_MODIFICATION	0.0126292	0.536563	1.08994	486
GOBP_HISTONE_MRNA_METABOLIC_PROCESS	0.0335084	0.68763	1.26576	24
GOBP_HOMEOSTASIS_OF_NUMBER_OF_CELLS	0.0120314	0.55158	1.11042	274
GOBP_HOMOCYSTEINE_METABOLIC_PROCESS	0.0231651	0.767434	1.34294	12
GOBP_HORMONE_CATABOLIC_PROCESS	0.0153696	0.799977	1.38583	11
GOBP_HORMONE_MEDIATED_SIGNALING_PATHWAY	0.044955	0.550895	1.09995	186
GOBP_HYPOTHALAMUS_DEVELOPMENT	0.031968	0.687787	1.26159	23
GOBP_IMMATURE_B_CELL_DIFFERENTIATION	0.0273279	0.770392	1.33457	11
GOBP_IMMUNE_SYSTEM_DEVELOPMENT	0.045954	0.512968	1.04878	931
GOBP_IMP_METABOLIC_PROCESS	0.00613484	0.758731	1.37267	18
GOBP_INFLAMMASOME_COMPLEX_ASSEMBLY	0.034965	0.691215	1.26166	21
GOBP_INHIBITORY_SYNAPSE_ASSEMBLY	0.038961	0.714772	1.28459	16
GOBP_INNATE_IMMUNE_RESPONSE	0.00769716	0.525352	1.07241	799
GOBP_INNATE_IMMUNE_RESPONSE_IN_MUCOSA	0.024975	0.686597	1.26386	24
GOBP_INSULIN_METABOLIC_PROCESS	0.0302115	0.760237	1.33034	12
GOBP_INSULIN_SECRETION	0.0169723	0.563509	1.12388	178
GOBP_INTERFERON_ALPHA_PRODUCTION	0.036963	0.66092	1.22737	29
GOBP_INTERFERON_GAMMA_MEDIATED_SIGNALING_PATHWAY	0.041958	0.665746	1.23018	26
GOBP_INTERLEUKIN_1_PRODUCTION	0.034965	0.578841	1.13959	105
GOBP_INTERLEUKIN_12_PRODUCTION	0.0205769	0.614903	1.18834	66
GOBP_INTERLEUKIN_6_PRODUCTION	0.036963	0.560581	1.11471	150
GOBP_INTERLEUKIN_8_PRODUCTION	0.035964	0.588099	1.15073	84
GOBP_INTRA_GOLGI_VESICLE_MEDIATED_TRANSPORT	0.028387	0.67409	1.25616	31
GOBP_INTRACELLULAR_PROTEIN_TRANSMEMBRANE_TRANSPORT	0.0166719	0.643827	1.22887	48
GOBP_INTRACELLULAR_PROTEIN_TRANSPORT	1.3629e-08	0.569204	1.16204	806
GOBP_INTRACELLULAR_TRANSPORT	1.40095e-10	0.557943	1.14447	1462
GOBP_IRE1_MEDIATED_UNFOLDED_PROTEIN_RESPONSE	0.036963	0.702208	1.27325	19
GOBP_IRON_ION_HOMEOSTASIS	0.03996	0.589245	1.15146	82
GOBP_IRON_SULFUR_CLUSTER_ASSEMBLY	0.0135259	0.717419	1.32232	25
GOBP_KETONE_BODY_METABOLIC_PROCESS	0.0242691	0.790136	1.35462	10
GOBP_L_GLUTAMATE_TRANSMEMBRANE_TRANSPORT	0.032967	0.66964	1.24356	29
GOBP_LABYRINTHINE_LAYER_BLOOD_VESSEL_DEVELOPMENT	0.00598612	0.752979	1.36531	19
GOBP_LACTATION	0.00405275	0.683966	1.29695	42
GOBP_LEPTIN_MEDIATED_SIGNALING_PATHWAY	0.00165056	0.86714	1.50217	11
GOBP_LEUKOCYTE_APOPTOTIC_PROCESS	0.00949062	0.593789	1.16833	102
GOBP_LEUKOCYTE_CHEMOTAXIS	0.0121808	0.558685	1.12023	218
GOBP_LEUKOCYTE_HOMEOSTASIS	0.00747334	0.610415	1.19591	87
GOBP_LIMBIC_SYSTEM_DEVELOPMENT	0.040959	0.573418	1.12996	108
GOBP_LIPID_BIOSYNTHETIC_PROCESS	0.028971	0.519561	1.05906	681
GOBP_LIPID_CATABOLIC_PROCESS	0.031968	0.53855	1.08786	316
GOBP_LIPID_DROPLET_FORMATION	0.0382679	0.753311	1.31822	12
GOBP_LIPID_DROPLET_ORGANIZATION	0.048951	0.663682	1.22328	25
GOBP_LIPID_METABOLIC_PROCESS	0.0199761	0.512661	1.05074	1317
GOBP_LIPOPROTEIN_BIOSYNTHETIC_PROCESS	0.00524251	0.607622	1.19556	101
GOBP_LIPOPROTEIN_METABOLIC_PROCESS	0.030969	0.567783	1.12795	140
GOBP_LIPOSACCHARIDE_METABOLIC_PROCESS	0.026973	0.585399	1.15183	102
GOBP_LOCALIZATION_WITHIN_MEMBRANE	1.16014e-05	0.560232	1.14117	629
GOBP_LYMPHOCYTE_APOPTOTIC_PROCESS	0.0124797	0.622257	1.20478	69
GOBP_LYMPHOCYTE_HOMEOSTASIS	0.00115052	0.660388	1.27449	63
GOBP_LYMPHOID_PROGENITOR_CELL_DIFFERENTIATION	0.045954	0.679695	1.24063	21
GOBP_LYSOSOMAL_LUMEN_ACIDIFICATION	0.0260214	0.784039	1.35822	11
GOBP_LYSOSOMAL_TRANSPORT	0.00524251	0.59641	1.17873	118
GOBP_LYTIC_VACUOLE_ORGANIZATION	0.00173957	0.645477	1.25214	73
GOBP_MACROAUTOPHAGY	2.69996e-06	0.597763	1.20622	300
GOBP_MACROMOLECULE_CATABOLIC_PROCESS	2.11162e-11	0.563411	1.15472	1281
GOBP_MACROPHAGE_CHEMOTAXIS	0.00494507	0.683067	1.28823	38
GOBP_MACROPHAGE_PROLIFERATION	0.00991834	0.814775	1.41146	11
GOBP_MAINTENANCE_OF_SYNAPSE_STRUCTURE	0.00162912	0.77144	1.40809	21
GOBP_MAMMARY_GLAND_ALVEOLUS_DEVELOPMENT	0.00964007	0.739629	1.3411	19
GOBP_MAMMARY_GLAND_DEVELOPMENT	0.00784661	0.588701	1.16822	132
GOBP_MAMMARY_GLAND_EPITHELIUM_DEVELOPMENT	0.0217785	0.609054	1.17774	67
GOBP_MAPK_CASCADE	0.026973	0.519181	1.05912	747
GOBP_MEMBRANE_BIOGENESIS	0.00919171	0.638579	1.22998	58
GOBP_MEMBRANE_FUSION	0.048951	0.555907	1.10694	157
GOBP_MEMBRANE_ORGANIZATION	0.000348605	0.540035	1.10241	800
GOBP_MEMBRANE_PROTEIN_ECTODOMAIN_PROTEOLYSIS	0.046953	0.617337	1.17779	47
GOBP_MEMBRANE_RAFT_ORGANIZATION	0.038961	0.674062	1.24079	24
GOBP_METANEPHRIC_COLLECTING_DUCT_DEVELOPMENT	0.0197122	-0.511137	-1.36848	11
GOBP_METANEPHRIC_GLOMERULUS_DEVELOPMENT	0.025974	0.721985	1.29756	16
GOBP_MIDBRAIN_DEVELOPMENT	0.028971	0.594427	1.16459	87
GOBP_MIRNA_CATABOLIC_PROCESS	0.0445344	0.752247	1.30314	11
GOBP_MITOCHONDRIAL_CYTOCHROME_C_OXIDASE_ASSEMBLY	0.00964007	0.73974	1.3413	19
GOBP_MITOCHONDRIAL_ELECTRON_TRANSPORT_CYTOCHROME_C_TO_OXYGEN	0.0194726	0.768997	1.3547	13
GOBP_MITOCHONDRIAL_ELECTRON_TRANSPORT_NADH_TO_UBIQUINONE	0.00144504	0.703345	1.32979	40
GOBP_MITOCHONDRIAL_FUSION	0.046953	0.649946	1.20926	30
GOBP_MITOCHONDRIAL_GENE_EXPRESSION	1.80118e-05	0.654561	1.2885	104
GOBP_MITOCHONDRIAL_MEMBRANE_ORGANIZATION	0.0147216	0.588505	1.1597	108
GOBP_MITOCHONDRIAL_PROTEIN_PROCESSING	0.0251004	0.75177	1.32435	13
GOBP_MITOCHONDRIAL_RESPIRATORY_CHAIN_COMPLEX_ASSEMBLY	0.00122415	0.636615	1.24566	84
GOBP_MITOCHONDRIAL_RNA_METABOLIC_PROCESS	0.0144227	0.652082	1.2468	49
GOBP_MITOCHONDRIAL_TRANSLATION	0.000134903	0.680602	1.31923	72
GOBP_MITOCHONDRIAL_TRANSMEMBRANE_TRANSPORT	0.00010209	0.661066	1.29722	92
GOBP_MITOCHONDRIAL_TRANSPORT	1.86532e-07	0.648986	1.29501	183
GOBP_MITOCHONDRION_LOCALIZATION	0.0217785	0.635053	1.21439	50
GOBP_MITOCHONDRION_ORGANIZATION	6.39419e-09	0.593525	1.20564	486
GOBP_MITOTIC_CELL_CYCLE	0.026973	0.517991	1.05789	843
GOBP_MITOTIC_CELL_CYCLE_PHASE_TRANSITION	0.038961	0.530031	1.07404	402
GOBP_MODIFICATION_DEPENDENT_MACROMOLECULE_CATABOLIC_PROCESS	7.36486e-07	0.567659	1.15628	636
GOBP_MONOCARBOXYLIC_ACID_CATABOLIC_PROCESS	0.025974	0.577073	1.14302	124
GOBP_MONOCYTE_DIFFERENTIATION	0.042957	0.646142	1.21113	34
GOBP_MONOSACCHARIDE_BIOSYNTHETIC_PROCESS	0.043956	0.584439	1.14357	84
GOBP_MRNA_3_END_PROCESSING	0.0123303	0.624633	1.20548	63
GOBP_MRNA_CATABOLIC_PROCESS	0.00253438	0.57388	1.15186	231
GOBP_MRNA_METABOLIC_PROCESS	1.97769e-06	0.561652	1.1445	665
GOBP_MRNA_PROCESSING	0.000171179	0.561266	1.1382	443
GOBP_NADH_DEHYDROGENASE_COMPLEX_ASSEMBLY	0.00739898	0.662226	1.26635	50
GOBP_NADP_METABOLIC_PROCESS	0.0112841	0.676237	1.27	35
GOBP_NCRNA_3_END_PROCESSING	0.0120314	0.662173	1.25194	40
GOBP_NCRNA_CATABOLIC_PROCESS	0.025974	0.635557	1.20747	44
GOBP_NCRNA_METABOLIC_PROCESS	0.00151868	0.545694	1.10852	501
GOBP_NCRNA_PROCESSING	0.00442455	0.550117	1.11297	362
GOBP_NECROTIC_CELL_DEATH	0.0123303	0.639766	1.22966	56
GOBP_NEGATIVE_REGULATION_OF_AUTOPHAGY	0.042957	0.586897	1.14557	80
GOBP_NEGATIVE_REGULATION_OF_B_CELL_PROLIFERATION	0.046953	0.693999	1.25837	19
GOBP_NEGATIVE_REGULATION_OF_CATABOLIC_PROCESS	3.42223e-06	0.597149	1.20569	309
GOBP_NEGATIVE_REGULATION_OF_CELL_CYCLE	0.0147216	0.541119	1.09452	354
GOBP_NEGATIVE_REGULATION_OF_CELL_CYCLE_PHASE_TRANSITION	0.035964	0.546843	1.0976	231
GOBP_NEGATIVE_REGULATION_OF_CELL_DEATH	4.34977e-05	0.541999	1.10812	928
GOBP_NEGATIVE_REGULATION_OF_CELLULAR_CATABOLIC_PROCESS	4.25142e-06	0.606427	1.21905	251
GOBP_NEGATIVE_REGULATION_OF_CELLULAR_PROTEIN_CATABOLIC_PROCESS	5.0794e-05	0.6849	1.33004	74
GOBP_NEGATIVE_REGULATION_OF_DNA_DAMAGE_RESPONSE_SIGNAL_TRANSDUCTION_BY_P53_CLASS_MEDIATOR	0.00502948	0.791634	1.41583	15
GOBP_NEGATIVE_REGULATION_OF_DNA_TEMPLATED_TRANSCRIPTION_ELONGATION	0.0226796	0.730308	1.31466	17
GOBP_NEGATIVE_REGULATION_OF_ENDOTHELIAL_CELL_APOPTOTIC_PROCESS	0.04995	0.644128	1.20033	31
GOBP_NEGATIVE_REGULATION_OF_EPITHELIAL_CELL_APOPTOTIC_PROCESS	0.00814552	0.654278	1.24881	48
GOBP_NEGATIVE_REGULATION_OF_EPITHELIAL_CELL_PROLIFERATION	0.026973	0.576569	1.14161	123
GOBP_NEGATIVE_REGULATION_OF_GENE_EXPRESSION	0.00368131	0.525027	1.07356	943
GOBP_NEGATIVE_REGULATION_OF_GLYCOPROTEIN_METABOLIC_PROCESS	0.00435019	0.78461	1.41241	17
GOBP_NEGATIVE_REGULATION_OF_INTERLEUKIN_12_PRODUCTION	0.046953	0.698924	1.26447	18
GOBP_NEGATIVE_REGULATION_OF_INTRACELLULAR_SIGNAL_TRANSDUCTION	0.0075477	0.535923	1.08865	487
GOBP_NEGATIVE_REGULATION_OF_INTRINSIC_APOPTOTIC_SIGNALING_PATHWAY_BY_P53_CLASS_MEDIATOR	0.028971	0.697441	1.27302	21
GOBP_NEGATIVE_REGULATION_OF_LEUKOCYTE_CHEMOTAXIS	0.013227	0.722562	1.31588	20
GOBP_NEGATIVE_REGULATION_OF_LEUKOCYTE_MIGRATION	0.00598612	0.666721	1.26848	45
GOBP_NEGATIVE_REGULATION_OF_MAST_CELL_ACTIVATION_INVOLVED_IN_IMMUNE_RESPONSE	0.0196901	0.79865	1.36922	10
GOBP_NEGATIVE_REGULATION_OF_MRNA_CATABOLIC_PROCESS	0.031968	0.612469	1.18161	62
GOBP_NEGATIVE_REGULATION_OF_MRNA_METABOLIC_PROCESS	0.00613484	0.60958	1.19538	90
GOBP_NEGATIVE_REGULATION_OF_NEURON_MIGRATION	0.0118868	0.808352	1.40033	11
GOBP_NEGATIVE_REGULATION_OF_NF_KAPPAB_TRANSCRIPTION_FACTOR_ACTIVITY	0.035964	0.587346	1.14926	84
GOBP_NEGATIVE_REGULATION_OF_NUCLEOBASE_CONTAINING_COMPOUND_METABOLIC_PROCESS	0.0268851	0.510472	1.04674	1377
GOBP_NEGATIVE_REGULATION_OF_PHOSPHORYLATION	0.040959	0.530898	1.07381	355
GOBP_NEGATIVE_REGULATION_OF_PROTEASOMAL_PROTEIN_CATABOLIC_PROCESS	0.00166594	0.674508	1.28686	47
GOBP_NEGATIVE_REGULATION_OF_PROTEASOMAL_UBIQUITIN_DEPENDENT_PROTEIN_CATABOLIC_PROCESS	0.031968	0.655045	1.2302	35
GOBP_NEGATIVE_REGULATION_OF_PROTEIN_CATABOLIC_PROCESS	2.21844e-06	0.665003	1.31539	120
GOBP_NEGATIVE_REGULATION_OF_PROTEIN_CONTAINING_COMPLEX_ASSEMBLY	0.0160711	0.574438	1.14083	137
GOBP_NEGATIVE_REGULATION_OF_PROTEOLYSIS_INVOLVED_IN_CELLULAR_PROTEIN_CATABOLIC_PROCESS	0.000389617	0.679399	1.31073	62
GOBP_NEGATIVE_REGULATION_OF_RECEPTOR_INTERNALIZATION	0.042957	0.71128	1.27832	16
GOBP_NEGATIVE_REGULATION_OF_RESPONSE_TO_BIOTIC_STIMULUS	0.042957	0.570923	1.12641	111
GOBP_NEGATIVE_REGULATION_OF_RESPONSE_TO_DNA_DAMAGE_STIMULUS	0.044955	0.586212	1.14424	80
GOBP_NEGATIVE_REGULATION_OF_RESPONSE_TO_EXTERNAL_STIMULUS	0.0208773	0.538739	1.09086	383
GOBP_NEGATIVE_REGULATION_OF_RESPONSE_TO_FOOD	0.0394737	0.757665	1.31253	11
GOBP_NEGATIVE_REGULATION_OF_RNA_CATABOLIC_PROCESS	0.014871	0.611767	1.18802	74
GOBP_NEGATIVE_REGULATION_OF_SIGNAL_TRANSDUCTION_BY_P53_CLASS_MEDIATOR	0.034965	0.656111	1.22264	32
GOBP_NEGATIVE_REGULATION_OF_TORC1_SIGNALING	0.0205769	0.718982	1.30075	18
GOBP_NEGATIVE_REGULATION_OF_TYPE_I_INTERFERON_PRODUCTION	0.034965	0.6562	1.22281	32
GOBP_NEGATIVE_REGULATION_OF_UBIQUITIN_DEPENDENT_PROTEIN_CATABOLIC_PROCESS	0.00613484	0.661024	1.26169	48
GOBP_NEGATIVE_REGULATION_OF_VIRAL_INDUCED_CYTOPLASMIC_PATTERN_RECOGNITION_RECEPTOR_SIGNALING_PATHWAY	0.0238911	0.786032	1.36167	11
GOBP_NEGATIVE_T_CELL_SELECTION	0.0222567	0.768487	1.34478	12
GOBP_NEPHRON_TUBULE_EPITHELIAL_CELL_DIFFERENTIATION	0.037037	0.725685	1.29193	14
GOBP_NIK_NF_KAPPAB_SIGNALING	0.030969	0.571229	1.13104	123
GOBP_NITRIC_OXIDE_SYNTHASE_BIOSYNTHETIC_PROCESS	0.027972	0.697487	1.27022	20
GOBP_NITROGEN_COMPOUND_TRANSPORT	7.62456e-12	0.551635	1.13282	1898
GOBP_NON_MOTILE_CILIUM_ASSEMBLY	0.037962	0.605732	1.169	63
GOBP_NOSE_DEVELOPMENT	0.0149008	0.777495	1.38417	14
GOBP_NUCLEAR_MEMBRANE_ORGANIZATION	0.011583	0.670311	1.27022	41
GOBP_NUCLEAR_MEMBRANE_REASSEMBLY	0.0277862	0.707434	1.29607	22
GOBP_NUCLEAR_TRANSCRIBED_MRNA_CATABOLIC_PROCESS	0.0160711	0.57933	1.14708	123
GOBP_NUCLEIC_ACID_PHOSPHODIESTER_BOND_HYDROLYSIS	0.036963	0.543404	1.09236	251
GOBP_NUCLEOBASE_BIOSYNTHETIC_PROCESS	0.028971	0.714904	1.29338	18
GOBP_NUCLEOBASE_CONTAINING_COMPOUND_TRANSPORT	0.00613484	0.568825	1.13835	203
GOBP_NUCLEOBASE_CONTAINING_SMALL_MOLECULE_BIOSYNTHETIC_PROCESS	0.0164537	0.77348	1.36259	13
GOBP_NUCLEOBASE_CONTAINING_SMALL_MOLECULE_CATABOLIC_PROCESS	0.00316334	0.75211	1.37958	23
GOBP_NUCLEOBASE_CONTAINING_SMALL_MOLECULE_METABOLIC_PROCESS	6.82482e-05	0.559815	1.13789	535
GOBP_NUCLEOBASE_METABOLIC_PROCESS	0.00539124	0.680517	1.28342	38
GOBP_NUCLEOSIDE_BISPHOSPHATE_BIOSYNTHETIC_PROCESS	0.00442455	0.650195	1.25294	59
GOBP_NUCLEOSIDE_BISPHOSPHATE_METABOLIC_PROCESS	0.0154703	0.585802	1.15916	121
GOBP_NUCLEOSIDE_CATABOLIC_PROCESS	0.000221058	0.817989	1.48318	19
GOBP_NUCLEOSIDE_METABOLIC_PROCESS	0.013227	0.640701	1.23137	55
GOBP_NUCLEOSIDE_MONOPHOSPHATE_BIOSYNTHETIC_PROCESS	0.0226796	0.646551	1.22726	43
GOBP_NUCLEOSIDE_MONOPHOSPHATE_CATABOLIC_PROCESS	0.00442455	0.767522	1.38857	18
GOBP_NUCLEOSIDE_MONOPHOSPHATE_METABOLIC_PROCESS	0.00874334	0.625027	1.21746	77
GOBP_NUCLEOSIDE_PHOSPHATE_BIOSYNTHETIC_PROCESS	0.000403288	0.580506	1.16554	241
GOBP_NUCLEOSIDE_PHOSPHATE_CATABOLIC_PROCESS	0.00702717	0.62345	1.2167	79
GOBP_NUCLEOSOME_ASSEMBLY	0.03996	0.586992	1.14919	86
GOBP_NUCLEOSOME_ORGANIZATION	0.034965	0.562721	1.1173	135
GOBP_NUCLEOTIDE_EXCISION_REPAIR	0.00949062	0.639398	1.2309	57
GOBP_NUCLEOTIDE_SALVAGE	0.014871	0.731512	1.32342	18
GOBP_NUCLEOTIDE_TRANSMEMBRANE_TRANSPORT	0.0124797	0.737493	1.33425	18
GOBP_NUCLEOTIDE_TRANSPORT	0.04995	0.640929	1.19772	33
GOBP_OLIGODENDROCYTE_DEVELOPMENT	0.000148507	0.739436	1.40121	41
GOBP_OLIGODENDROCYTE_DIFFERENTIATION	0.00159231	0.627706	1.23202	93
GOBP_ORGANELLE_ASSEMBLY	0.000783083	0.532944	1.08931	906
GOBP_ORGANELLE_DISASSEMBLY	4.12527e-05	0.643027	1.27084	116
GOBP_ORGANELLE_FUSION	0.0244819	0.57248	1.13685	139
GOBP_ORGANELLE_LOCALIZATION	0.0292882	0.526769	1.07047	528
GOBP_ORGANIC_ACID_CATABOLIC_PROCESS	0.0106863	0.554926	1.11327	236
GOBP_ORGANIC_ACID_METABOLIC_PROCESS	0.00029848	0.536707	1.09697	900
GOBP_ORGANIC_CYCLIC_COMPOUND_CATABOLIC_PROCESS	1.02121e-05	0.571765	1.16129	480
GOBP_ORGANONITROGEN_COMPOUND_BIOSYNTHETIC_PROCESS	1.13467e-11	0.558781	1.14663	1517
GOBP_ORGANONITROGEN_COMPOUND_CATABOLIC_PROCESS	1.45973e-10	0.561228	1.15017	1264
GOBP_ORGANOPHOSPHATE_BIOSYNTHETIC_PROCESS	0.0147216	0.530115	1.07749	532
GOBP_ORGANOPHOSPHATE_CATABOLIC_PROCESS	0.00209041	0.588047	1.17017	153
GOBP_ORGANOPHOSPHATE_ESTER_TRANSPORT	0.028971	0.566661	1.12529	139
GOBP_ORGANOPHOSPHATE_METABOLIC_PROCESS	0.00109529	0.530163	1.08355	897
GOBP_OTIC_VESICLE_DEVELOPMENT	0.03003	0.728875	1.30358	15
GOBP_OXIDATIVE_PHOSPHORYLATION	2.94071e-06	0.66764	1.31777	113
GOBP_PARAXIAL_MESODERM_DEVELOPMENT	0.0150205	0.748064	1.34662	17
GOBP_PEPTIDE_ANTIGEN_ASSEMBLY_WITH_MHC_PROTEIN_COMPLEX	0.00195217	0.83311	1.46764	13
GOBP_PEPTIDE_BIOSYNTHETIC_PROCESS	0.000544955	0.546	1.11169	605
GOBP_PEPTIDE_CATABOLIC_PROCESS	0.032967	0.680092	1.25189	24
GOBP_PEPTIDE_METABOLIC_PROCESS	2.02457e-05	0.551024	1.12411	756
GOBP_PEPTIDE_TRANSPORT	0.044955	0.542191	1.08939	247
GOBP_PEPTIDYL_AMINO_ACID_MODIFICATION	0.00405275	0.520785	1.06726	1222
GOBP_PEPTIDYL_ARGININE_N_METHYLATION	0.0404858	0.756424	1.31038	11
GOBP_PEPTIDYL_CYSTEINE_MODIFICATION	0.0223792	0.637751	1.21534	46
GOBP_PEPTIDYL_L_CYSTEINE_S_PALMITOYLATION	0.0103874	0.723453	1.32701	23
GOBP_PEPTIDYL_PROLINE_MODIFICATION	0.03996	0.620321	1.184	48
GOBP_PEPTIDYL_SERINE_DEPHOSPHORYLATION	0.033966	0.703878	1.27628	19
GOBP_PEPTIDYL_THREONINE_DEPHOSPHORYLATION	0.0220788	0.732712	1.31683	16
GOBP_PEPTIDYL_TYROSINE_AUTOPHOSPHORYLATION	0.028971	0.698692	1.27531	21
GOBP_PERICARDIUM_DEVELOPMENT	0.040959	0.700966	1.271	19
GOBP_PHOSPHATE_ION_TRANSMEMBRANE_TRANSPORT	0.00516815	0.77653	1.39559	16
GOBP_PHOSPHATE_ION_TRANSPORT	0.00107689	0.752013	1.38958	26
GOBP_PHOSPHATIDYLGLYCEROL_BIOSYNTHETIC_PROCESS	0.0294416	0.783672	1.34354	10
GOBP_PHOSPHATIDYLGLYCEROL_METABOLIC_PROCESS	0.00769716	0.688126	1.29233	35
GOBP_PHOSPHATIDYLINOSITOL_3_KINASE_SIGNALING	0.031968	0.564061	1.1201	136
GOBP_PHOSPHORYLATION	0.00194242	0.516194	1.05988	1771
GOBP_PHOTOTRANSDUCTION	0.028971	0.634621	1.20569	44
GOBP_PIGMENT_GRANULE_LOCALIZATION	0.00479635	0.723933	1.33769	26
GOBP_POLYAMINE_METABOLIC_PROCESS	0.024975	0.714123	1.29485	19
GOBP_POSITIVE_REGULATION_BY_SYMBIONT_OF_ENTRY_INTO_HOST	0.0273279	0.770218	1.33427	11
GOBP_POSITIVE_REGULATION_OF_BINDING	0.027972	0.559352	1.11545	169
GOBP_POSITIVE_REGULATION_OF_CALCINEURIN_MEDIATED_SIGNALING	0.03003	0.730712	1.30687	15
GOBP_POSITIVE_REGULATION_OF_CALCIUM_MEDIATED_SIGNALING	0.0151699	0.675433	1.2622	33
GOBP_POSITIVE_REGULATION_OF_CANONICAL_WNT_SIGNALING_PATHWAY	0.042957	0.577474	1.13624	101
GOBP_POSITIVE_REGULATION_OF_CATABOLIC_PROCESS	0.00334833	0.540908	1.09874	502
GOBP_POSITIVE_REGULATION_OF_CATALYTIC_ACTIVITY	0.00702717	0.520742	1.06592	1083
GOBP_POSITIVE_REGULATION_OF_CELL_CYCLE_G1_S_PHASE_TRANSITION	0.0199761	0.630627	1.21201	55
GOBP_POSITIVE_REGULATION_OF_CELL_DEATH	9.87055e-05	0.554906	1.12836	548
GOBP_POSITIVE_REGULATION_OF_CELL_SUBSTRATE_ADHESION	0.034965	0.569894	1.12726	120
GOBP_POSITIVE_REGULATION_OF_CELLULAR_BIOSYNTHETIC_PROCESS	0.0371308	0.50757	1.04237	1873
GOBP_POSITIVE_REGULATION_OF_CHEMOTAXIS	0.0058374	0.589291	1.17006	135
GOBP_POSITIVE_REGULATION_OF_CHROMATIN_BINDING	0.0176082	0.772691	1.37562	14
GOBP_POSITIVE_REGULATION_OF_CIRCADIAN_RHYTHM	0.00449891	0.784158	1.41159	17
GOBP_POSITIVE_REGULATION_OF_COAGULATION	0.0120314	0.713601	1.31357	24
GOBP_POSITIVE_REGULATION_OF_CYSTEINE_TYPE_ENDOPEPTIDASE_ACTIVITY	0.024975	0.56948	1.13099	137
GOBP_POSITIVE_REGULATION_OF_CYSTEINE_TYPE_ENDOPEPTIDASE_ACTIVITY_INVOLVED_IN_APOPTOTIC_SIGNALING_PATHWAY	0.0157216	0.811536	1.39131	10
GOBP_POSITIVE_REGULATION_OF_DEFENSE_RESPONSE_TO_VIRUS_BY_HOST	0.024975	0.677916	1.25893	29
GOBP_POSITIVE_REGULATION_OF_DEPHOSPHORYLATION	0.00613484	0.64803	1.24819	58
GOBP_POSITIVE_REGULATION_OF_ENDOTHELIAL_CELL_CHEMOTAXIS	0.00174305	0.823615	1.47303	15
GOBP_POSITIVE_REGULATION_OF_EPITHELIAL_CELL_MIGRATION	0.00993898	0.576533	1.14658	146
GOBP_POSITIVE_REGULATION_OF_ERAD_PATHWAY	0.033033	0.730407	1.30034	14
GOBP_POSITIVE_REGULATION_OF_ESTABLISHMENT_OF_PROTEIN_LOCALIZATION	0.00949062	0.548733	1.10755	305
GOBP_POSITIVE_REGULATION_OF_EXTRINSIC_APOPTOTIC_SIGNALING_PATHWAY	0.00829498	0.653863	1.24802	48
GOBP_POSITIVE_REGULATION_OF_FIBROBLAST_MIGRATION	0.0218221	0.762367	1.35724	14
GOBP_POSITIVE_REGULATION_OF_FOCAL_ADHESION_ASSEMBLY	0.032967	0.678395	1.25355	26
GOBP_POSITIVE_REGULATION_OF_G_PROTEIN_COUPLED_RECEPTOR_SIGNALING_PATHWAY	0.00487071	0.723464	1.33683	26
GOBP_POSITIVE_REGULATION_OF_GLUCOSE_TRANSMEMBRANE_TRANSPORT	0.043956	0.625435	1.18596	42
GOBP_POSITIVE_REGULATION_OF_IMMUNE_EFFECTOR_PROCESS	0.017573	0.550948	1.10752	251
GOBP_POSITIVE_REGULATION_OF_INSULIN_SECRETION	0.00382967	0.636746	1.23129	67
GOBP_POSITIVE_REGULATION_OF_INTERFERON_ALPHA_PRODUCTION	0.03996	0.688071	1.25592	21
GOBP_POSITIVE_REGULATION_OF_INTERLEUKIN_6_PRODUCTION	0.034965	0.582026	1.14352	95
GOBP_POSITIVE_REGULATION_OF_INTRACELLULAR_SIGNAL_TRANSDUCTION	0.0166719	0.516964	1.05699	939
GOBP_POSITIVE_REGULATION_OF_KINASE_ACTIVITY	0.00294136	0.543353	1.10301	466
GOBP_POSITIVE_REGULATION_OF_LEUKOCYTE_CHEMOTAXIS	0.034965	0.590528	1.15802	90
GOBP_POSITIVE_REGULATION_OF_LIPID_KINASE_ACTIVITY	0.043956	0.637609	1.19931	36
GOBP_POSITIVE_REGULATION_OF_MITOCHONDRIAL_TRANSLATION	0.028028	0.732415	1.30992	15
GOBP_POSITIVE_REGULATION_OF_MITOCHONDRION_ORGANIZATION	0.048951	0.591621	1.14547	69
GOBP_POSITIVE_REGULATION_OF_MOLECULAR_FUNCTION	0.00457327	0.516687	1.05986	1459
GOBP_POSITIVE_REGULATION_OF_NECROTIC_CELL_DEATH	0.00668878	0.80512	1.41833	13
GOBP_POSITIVE_REGULATION_OF_NEURON_APOPTOTIC_PROCESS	0.00919171	0.661675	1.26514	49
GOBP_POSITIVE_REGULATION_OF_NEURON_DEATH	0.024975	0.595669	1.16555	84
GOBP_POSITIVE_REGULATION_OF_NITRIC_OXIDE_SYNTHASE_BIOSYNTHETIC_PROCESS	0.0105368	0.761568	1.37093	17
GOBP_POSITIVE_REGULATION_OF_NUCLEOBASE_CONTAINING_COMPOUND_METABOLIC_PROCESS	0.0431683	0.506467	1.04012	1853
GOBP_POSITIVE_REGULATION_OF_PHOSPHATASE_ACTIVITY	0.036963	0.650093	1.2209	35
GOBP_POSITIVE_REGULATION_OF_PHOSPHOPROTEIN_PHOSPHATASE_ACTIVITY	0.037962	0.689012	1.25764	21
GOBP_POSITIVE_REGULATION_OF_PHOSPHORUS_METABOLIC_PROCESS	0.019075	0.520759	1.06368	850
GOBP_POSITIVE_REGULATION_OF_PROTEASOMAL_UBIQUITIN_DEPENDENT_PROTEIN_CATABOLIC_PROCESS	0.036963	0.588561	1.15468	91
GOBP_POSITIVE_REGULATION_OF_PROTEIN_BINDING	0.0262843	0.599588	1.17168	82
GOBP_POSITIVE_REGULATION_OF_PROTEIN_CATABOLIC_PROCESS	0.025974	0.548876	1.10119	229
GOBP_POSITIVE_REGULATION_OF_PROTEIN_CONTAINING_COMPLEX_DISASSEMBLY	0.043956	0.644353	1.21012	35
GOBP_POSITIVE_REGULATION_OF_PROTEIN_DEPHOSPHORYLATION	0.00524251	0.673679	1.27875	43
GOBP_POSITIVE_REGULATION_OF_PROTEIN_IMPORT	0.0265847	0.64812	1.22898	42
GOBP_POSITIVE_REGULATION_OF_PROTEIN_LOCALIZATION	0.0117325	0.536516	1.08785	441
GOBP_POSITIVE_REGULATION_OF_PROTEIN_LOCALIZATION_TO_NUCLEUS	0.00072813	0.643134	1.2591	86
GOBP_POSITIVE_REGULATION_OF_PROTEIN_METABOLIC_PROCESS	2.10835e-05	0.533614	1.09437	1422
GOBP_POSITIVE_REGULATION_OF_PROTEIN_MODIFICATION_BY_SMALL_PROTEIN_CONJUGATION_OR_REMOVAL	0.0187746	0.576251	1.14417	135
GOBP_POSITIVE_REGULATION_OF_PROTEIN_MODIFICATION_PROCESS	0.00164753	0.528833	1.08128	948
GOBP_POSITIVE_REGULATION_OF_PROTEIN_SECRETION	0.02997	0.570597	1.13075	126
GOBP_POSITIVE_REGULATION_OF_PROTEOLYSIS	0.0341121	0.537364	1.08703	359
GOBP_POSITIVE_REGULATION_OF_PROTEOLYSIS_INVOLVED_IN_CELLULAR_PROTEIN_CATABOLIC_PROCESS	0.037962	0.563241	1.11787	133
GOBP_POSITIVE_REGULATION_OF_RESPONSE_TO_ENDOPLASMIC_RETICULUM_STRESS	0.044955	0.642883	1.20736	35
GOBP_POSITIVE_REGULATION_OF_RHO_PROTEIN_SIGNAL_TRANSDUCTION	0.027972	0.665746	1.2406	32
GOBP_POSITIVE_REGULATION_OF_RNA_METABOLIC_PROCESS	0.0377346	0.507722	1.04239	1680
GOBP_POSITIVE_REGULATION_OF_SIGNALING	0.032967	0.506319	1.0393	1620
GOBP_POSITIVE_REGULATION_OF_SYNAPTIC_TRANSMISSION_GABAERGIC	0.033033	0.728792	1.29746	14
GOBP_POSITIVE_REGULATION_OF_TRANSFERASE_ACTIVITY	0.0022014	0.540351	1.0987	547
GOBP_POSITIVE_REGULATION_OF_TRANSMEMBRANE_TRANSPORT	0.048951	0.546332	1.09381	207
GOBP_POSITIVE_REGULATION_OF_TUMOR_NECROSIS_FACTOR_SUPERFAMILY_CYTOKINE_PRODUCTION	0.042957	0.575029	1.13209	105
GOBP_POSITIVE_REGULATION_OF_UBIQUITIN_DEPENDENT_PROTEIN_CATABOLIC_PROCESS	0.0184742	0.586426	1.1556	108
GOBP_POSITIVE_REGULATION_OF_VASCULATURE_DEVELOPMENT	0.000691495	0.598026	1.19046	154
GOBP_POSITIVE_REGULATION_OF_VIRAL_LIFE_CYCLE	0.00197942	0.771165	1.40439	20
GOBP_POSITIVE_REGULATION_OF_VIRAL_PROCESS	0.0256835	0.619846	1.19446	59
GOBP_POSITIVE_REGULATION_OF_WNT_SIGNALING_PATHWAY	0.047952	0.559193	1.11044	136
GOBP_POST_EMBRYONIC_ANIMAL_MORPHOGENESIS	0.0128042	0.780738	1.38994	14
GOBP_POST_EMBRYONIC_ANIMAL_ORGAN_DEVELOPMENT	0.0241816	0.728165	1.3108	17
GOBP_POST_EMBRYONIC_ANIMAL_ORGAN_MORPHOGENESIS	0.00699018	0.837562	1.43593	10
GOBP_POST_EMBRYONIC_DEVELOPMENT	0.00275637	0.624967	1.22442	87
GOBP_POST_GOLGI_VESICLE_MEDIATED_TRANSPORT	0.000819718	0.627729	1.23623	106
GOBP_POSTSYNAPTIC_SPECIALIZATION_ASSEMBLY	0.00327434	0.758741	1.38177	20
GOBP_POSTSYNAPTIC_SPECIALIZATION_ORGANIZATION	0.0105368	0.683868	1.27796	33
GOBP_PRIMARY_AMINO_COMPOUND_METABOLIC_PROCESS	0.0206181	0.765954	1.36362	14
GOBP_PROCESS_UTILIZING_AUTOPHAGIC_MECHANISM	4.66975e-08	0.584072	1.18698	526
GOBP_PROGRAMMED_CELL_DEATH	4.98089e-07	0.537382	1.10334	1792
GOBP_PROTEASOMAL_PROTEIN_CATABOLIC_PROCESS	0.00010209	0.560423	1.1384	486
GOBP_PROTEASOME_MEDIATED_UBIQUITIN_DEPENDENT_PROTEIN_CATABOLIC_PROCESS	0.00010209	0.565297	1.14545	409
GOBP_PROTEIN_CATABOLIC_PROCESS	1.64846e-08	0.561469	1.14801	935
GOBP_PROTEIN_COMPLEX_OLIGOMERIZATION	0.034965	0.543669	1.09168	242
GOBP_PROTEIN_CONTAINING_COMPLEX_DISASSEMBLY	0.034965	0.544738	1.09365	240
GOBP_PROTEIN_CONTAINING_COMPLEX_ORGANIZATION	2.63492e-08	0.543332	1.11531	1624
GOBP_PROTEIN_DEGLYCOSYLATION	0.032967	0.677523	1.24879	25
GOBP_PROTEIN_DEMANNOSYLATION	0.0211777	0.731378	1.31658	17
GOBP_PROTEIN_DNA_COMPLEX_ASSEMBLY	0.0054656	0.580414	1.15594	159
GOBP_PROTEIN_DNA_COMPLEX_SUBUNIT_ORGANIZATION	0.00412711	0.569368	1.14037	209
GOBP_PROTEIN_FOLDING	1.74533e-05	0.614286	1.22693	187
GOBP_PROTEIN_FOLDING_IN_ENDOPLASMIC_RETICULUM	0.0382679	0.752486	1.31678	12
GOBP_PROTEIN_HYDROXYLATION	0.033966	0.671754	1.24343	27
GOBP_PROTEIN_IMPORT	0.00185002	0.580381	1.16092	195
GOBP_PROTEIN_IMPORT_INTO_MITOCHONDRIAL_MATRIX	0.0178734	0.738932	1.33018	17
GOBP_PROTEIN_IMPORT_INTO_PEROXISOME_MATRIX	0.0264162	0.754286	1.32878	13
GOBP_PROTEIN_INSERTION_INTO_ER_MEMBRANE	0.043956	0.678601	1.24325	22
GOBP_PROTEIN_INSERTION_INTO_MEMBRANE	0.00065486	0.679071	1.30798	58
GOBP_PROTEIN_K63_LINKED_UBIQUITINATION	0.0123303	0.644253	1.23701	54
GOBP_PROTEIN_LOCALIZATION_TO_CHROMATIN	0.0062092	0.699285	1.3031	32
GOBP_PROTEIN_LOCALIZATION_TO_ENDOPLASMIC_RETICULUM	0.0157707	0.620457	1.19821	64
GOBP_PROTEIN_LOCALIZATION_TO_EXTRACELLULAR_REGION	0.027972	0.536948	1.08547	339
GOBP_PROTEIN_LOCALIZATION_TO_LYSOSOME	0.027972	0.63018	1.19896	45
GOBP_PROTEIN_LOCALIZATION_TO_MITOCHONDRION	4.94269e-06	0.659845	1.30619	122
GOBP_PROTEIN_LOCALIZATION_TO_NUCLEAR_BODY	0.010471	0.795424	1.39192	12
GOBP_PROTEIN_LOCALIZATION_TO_NUCLEOPLASM	0.0317606	0.746517	1.32902	14
GOBP_PROTEIN_LOCALIZATION_TO_NUCLEUS	0.031968	0.539751	1.08734	282
GOBP_PROTEIN_LOCALIZATION_TO_ORGANELLE	1.01392e-08	0.565789	1.15543	840
GOBP_PROTEIN_LOCALIZATION_TO_SYNAPSE	0.045954	0.594837	1.15025	67
GOBP_PROTEIN_LOCALIZATION_TO_VACUOLE	0.0130776	0.621371	1.20084	66
GOBP_PROTEIN_MATURATION	8.51689e-05	0.579577	1.17049	312
GOBP_PROTEIN_MATURATION_BY_IRON_SULFUR_CLUSTER_TRANSFER	0.0182102	0.770861	1.37236	14
GOBP_PROTEIN_MODIFICATION_BY_SMALL_PROTEIN_CONJUGATION	1.03532e-06	0.556384	1.13589	829
GOBP_PROTEIN_MODIFICATION_BY_SMALL_PROTEIN_CONJUGATION_OR_REMOVAL	6.68372e-07	0.553798	1.13241	959
GOBP_PROTEIN_N_LINKED_GLYCOSYLATION	0.00201642	0.652406	1.26082	66
GOBP_PROTEIN_NEDDYLATION	0.00183161	0.789148	1.4277	18
GOBP_PROTEIN_PALMITOYLATION	0.00126096	0.728336	1.35723	32
GOBP_PROTEIN_PEPTIDYL_PROLYL_ISOMERIZATION	0.032967	0.656981	1.22426	32
GOBP_PROTEIN_POLYUBIQUITINATION	0.0286874	0.550718	1.10484	235
GOBP_PROTEIN_PROCESSING	0.00257138	0.568631	1.1418	244
GOBP_PROTEIN_STABILIZATION	0.0071759	0.568774	1.1354	184
GOBP_PROTEIN_TARGETING	6.97034e-11	0.639246	1.2895	297
GOBP_PROTEIN_TARGETING_TO_LYSOSOME	0.0301893	0.705275	1.29211	22
GOBP_PROTEIN_TARGETING_TO_MEMBRANE	0.000184782	0.629719	1.24454	116
GOBP_PROTEIN_TARGETING_TO_MITOCHONDRION	2.56238e-06	0.687717	1.35227	98
GOBP_PROTEIN_TARGETING_TO_PEROXISOME	0.036963	0.707321	1.27966	18
GOBP_PROTEIN_TARGETING_TO_VACUOLE	0.0151699	0.668575	1.25756	36
GOBP_PROTEIN_TRANSMEMBRANE_IMPORT_INTO_INTRACELLULAR_ORGANELLE	0.00107689	0.723996	1.35295	33
GOBP_PROTEIN_TRANSMEMBRANE_TRANSPORT	0.0151699	0.628442	1.21102	59
GOBP_PROTEOLYSIS	8.35195e-10	0.549206	1.12767	1687
GOBP_PROTON_TRANSMEMBRANE_TRANSPORT	0.00118733	0.608175	1.20686	132
GOBP_PROTON_TRANSPORTING_TWO_SECTOR_ATPASE_COMPLEX_ASSEMBLY	0.024975	0.725351	1.30361	16
GOBP_PSEUDOURIDINE_SYNTHESIS	0.0181738	0.722749	1.30757	18
GOBP_PURINE_CONTAINING_COMPOUND_BIOSYNTHETIC_PROCESS	0.000225593	0.597555	1.19285	184
GOBP_PURINE_CONTAINING_COMPOUND_CATABOLIC_PROCESS	0.000312151	0.700941	1.33729	47
GOBP_PURINE_CONTAINING_COMPOUND_METABOLIC_PROCESS	5.92239e-05	0.571392	1.15728	391
GOBP_PURINE_CONTAINING_COMPOUND_SALVAGE	0.00821114	0.80865	1.41506	12
GOBP_PURINE_DEOXYRIBONUCLEOTIDE_CATABOLIC_PROCESS	0.0169427	0.808916	1.38682	10
GOBP_PURINE_DEOXYRIBONUCLEOTIDE_METABOLIC_PROCESS	0.00249738	0.791382	1.42228	16
GOBP_PURINE_NUCLEOBASE_BIOSYNTHETIC_PROCESS	0.0385787	0.76958	1.31938	10
GOBP_PURINE_NUCLEOBASE_METABOLIC_PROCESS	0.0163715	0.726442	1.31719	19
GOBP_PURINE_NUCLEOSIDE_METABOLIC_PROCESS	0.00357032	0.746591	1.37609	25
GOBP_PURINE_NUCLEOSIDE_MONOPHOSPHATE_BIOSYNTHETIC_PROCESS	0.0142732	0.724765	1.32782	22
GOBP_PURINE_NUCLEOSIDE_MONOPHOSPHATE_CATABOLIC_PROCESS	0.00464756	0.848789	1.45518	10
GOBP_PURINE_NUCLEOSIDE_MONOPHOSPHATE_METABOLIC_PROCESS	0.0004443	0.716059	1.36041	44
GOBP_PURINE_NUCLEOTIDE_CATABOLIC_PROCESS	0.00113211	0.698287	1.32546	43
GOBP_PURINE_NUCLEOTIDE_SALVAGE	0.017248	0.806752	1.38311	10
GOBP_PURINE_RIBONUCLEOSIDE_METABOLIC_PROCESS	0.00183161	0.772387	1.40662	20
GOBP_PYRIDINE_CONTAINING_COMPOUND_METABOLIC_PROCESS	0.02298	0.652373	1.23247	39
GOBP_PYRIMIDINE_CONTAINING_COMPOUND_CATABOLIC_PROCESS	0.043956	0.640264	1.20011	34
GOBP_PYRIMIDINE_CONTAINING_COMPOUND_METABOLIC_PROCESS	0.0118819	0.617121	1.20321	78
GOBP_PYRIMIDINE_NUCLEOSIDE_METABOLIC_PROCESS	0.0151699	0.72942	1.31964	18
GOBP_PYRIMIDINE_RIBONUCLEOSIDE_TRIPHOSPHATE_BIOSYNTHETIC_PROCESS	0.0191132	0.767889	1.36707	14
GOBP_PYRIMIDINE_RIBONUCLEOTIDE_BIOSYNTHETIC_PROCESS	0.041958	0.682518	1.25042	22
GOBP_RECEPTOR_METABOLIC_PROCESS	0.048951	0.553822	1.10361	164
GOBP_REGULATION_OF_ACTIN_NUCLEATION	0.047952	0.646511	1.20477	31
GOBP_REGULATION_OF_APPETITE	0.043956	0.684985	1.25029	21
GOBP_REGULATION_OF_AUTOPHAGY	0.00672973	0.549164	1.10973	329
GOBP_REGULATION_OF_BINDING	0.0256835	0.539935	1.09219	356
GOBP_REGULATION_OF_CALCIUM_MEDIATED_SIGNALING	0.031968	0.602476	1.16779	72
GOBP_REGULATION_OF_CATABOLIC_PROCESS	7.29439e-06	0.548498	1.1215	950
GOBP_REGULATION_OF_CELL_CYCLE	0.000125834	0.536805	1.09795	994
GOBP_REGULATION_OF_CELL_CYCLE_G1_S_PHASE_TRANSITION	0.035964	0.560369	1.11556	156
GOBP_REGULATION_OF_CELL_CYCLE_PROCESS	0.031968	0.520958	1.06123	638
GOBP_REGULATION_OF_CELL_DEATH	2.11526e-06	0.537411	1.10249	1485
GOBP_REGULATION_OF_CELLULAR_LOCALIZATION	0.03996	0.515804	1.05264	780
GOBP_REGULATION_OF_CELLULAR_MACROMOLECULE_BIOSYNTHETIC_PROCESS	0.0111346	0.525603	1.07113	664
GOBP_REGULATION_OF_CELLULAR_PROTEIN_CATABOLIC_PROCESS	0.0145721	0.549762	1.10526	253
GOBP_REGULATION_OF_CELLULAR_RESPIRATION	0.0157707	0.637041	1.21538	47
GOBP_REGULATION_OF_CENTROSOME_CYCLE	0.0151699	0.640941	1.22827	52
GOBP_REGULATION_OF_CHEMOTAXIS	0.00357032	0.570649	1.14313	212
GOBP_REGULATION_OF_CHROMATIN_BINDING	0.0054656	0.739324	1.35612	23
GOBP_REGULATION_OF_CHROMOSOME_CONDENSATION	0.0112811	0.812435	1.40741	11
GOBP_REGULATION_OF_COAGULATION	0.034965	0.598073	1.15856	70
GOBP_REGULATION_OF_CYSTEINE_TYPE_ENDOPEPTIDASE_ACTIVITY	0.042957	0.548331	1.09941	216
GOBP_REGULATION_OF_CYSTEINE_TYPE_ENDOPEPTIDASE_ACTIVITY_INVOLVED_IN_APOPTOTIC_SIGNALING_PATHWAY	0.00665537	0.773553	1.3925	17
GOBP_REGULATION_OF_DENDRITIC_CELL_CHEMOTAXIS	0.000684112	0.892861	1.53074	10
GOBP_REGULATION_OF_DNA_BIOSYNTHETIC_PROCESS	0.00844443	0.592947	1.1733	121
GOBP_REGULATION_OF_DNA_DAMAGE_RESPONSE_SIGNAL_TRANSDUCTION_BY_P53_CLASS_MEDIATOR	0.0129281	0.674479	1.26866	36
GOBP_REGULATION_OF_DNA_METABOLIC_PROCESS	0.00769716	0.543667	1.10115	393
GOBP_REGULATION_OF_ENDOCYTIC_RECYCLING	0.00020292	0.82909	1.49996	18
GOBP_REGULATION_OF_ENDOPLASMIC_RETICULUM_UNFOLDED_PROTEIN_RESPONSE	0.034965	0.667129	1.2389	29
GOBP_REGULATION_OF_ENDOTHELIAL_CELL_CHEMOTAXIS	0.00702717	0.73483	1.34127	21
GOBP_REGULATION_OF_EPITHELIAL_CELL_APOPTOTIC_PROCESS	0.00427583	0.625847	1.22472	85
GOBP_REGULATION_OF_ERAD_PATHWAY	0.00576304	0.741954	1.3512	20
GOBP_REGULATION_OF_ESTABLISHMENT_OF_PROTEIN_LOCALIZATION	0.00100325	0.547282	1.11166	507
GOBP_REGULATION_OF_ESTABLISHMENT_OF_PROTEIN_LOCALIZATION_TO_MITOCHONDRION	0.035964	0.621088	1.18769	50
GOBP_REGULATION_OF_ESTABLISHMENT_OR_MAINTENANCE_OF_CELL_POLARITY	0.038961	0.667985	1.23431	26
GOBP_REGULATION_OF_EXOSOMAL_SECRETION	0.00859389	0.743996	1.34902	19
GOBP_REGULATION_OF_GENERATION_OF_PRECURSOR_METABOLITES_AND_ENERGY	0.03996	0.564861	1.11995	128
GOBP_REGULATION_OF_GLUCOSE_METABOLIC_PROCESS	0.034965	0.572143	1.13073	117
GOBP_REGULATION_OF_GOLGI_ORGANIZATION	0.00442455	0.767784	1.38905	18
GOBP_REGULATION_OF_GRANULOCYTE_DIFFERENTIATION	0.00406086	0.799658	1.43018	15
GOBP_REGULATION_OF_HEMATOPOIETIC_PROGENITOR_CELL_DIFFERENTIATION	0.0145721	0.675197	1.26559	34
GOBP_REGULATION_OF_IMMUNE_EFFECTOR_PROCESS	0.0253831	0.535871	1.08387	355
GOBP_REGULATION_OF_IMMUNE_SYSTEM_PROCESS	0.036963	0.508155	1.04196	1365
GOBP_REGULATION_OF_INSULIN_SECRETION	0.00212741	0.594728	1.18277	146
GOBP_REGULATION_OF_INSULIN_SECRETION_INVOLVED_IN_CELLULAR_RESPONSE_TO_GLUCOSE_STIMULUS	0.0341121	0.638398	1.22063	49
GOBP_REGULATION_OF_INTRACELLULAR_PROTEIN_TRANSPORT	0.048951	0.545715	1.09494	223
GOBP_REGULATION_OF_INTRACELLULAR_SIGNAL_TRANSDUCTION	0.00993898	0.513836	1.05478	1626
GOBP_REGULATION_OF_INTRACELLULAR_STEROID_HORMONE_RECEPTOR_SIGNALING_PATHWAY	0.042957	0.595117	1.15353	72
GOBP_REGULATION_OF_INTRINSIC_APOPTOTIC_SIGNALING_PATHWAY_IN_RESPONSE_TO_DNA_DAMAGE_BY_P53_CLASS_MEDIATOR	0.0217785	0.733134	1.31759	16
GOBP_REGULATION_OF_IRE1_MEDIATED_UNFOLDED_PROTEIN_RESPONSE	0.014751	0.777521	1.38421	14
GOBP_REGULATION_OF_KERATINOCYTE_PROLIFERATION	0.02997	0.659956	1.23703	34
GOBP_REGULATION_OF_LEUKOCYTE_CHEMOTAXIS	0.000847194	0.616586	1.21857	117
GOBP_REGULATION_OF_LEUKOCYTE_MIGRATION	0.034965	0.550386	1.10174	206
GOBP_REGULATION_OF_LYSOSOMAL_LUMEN_PH	0.0157707	0.744927	1.33879	16
GOBP_REGULATION_OF_MACROAUTOPHAGY	0.046953	0.557613	1.11002	154
GOBP_REGULATION_OF_MACROPHAGE_APOPTOTIC_PROCESS	0.0385787	0.771099	1.32198	10
GOBP_REGULATION_OF_MACROPHAGE_CHEMOTAXIS	0.00164753	0.746351	1.38151	27
GOBP_REGULATION_OF_MACROPHAGE_MIGRATION	0.00338533	0.694485	1.31203	39
GOBP_REGULATION_OF_MEGAKARYOCYTE_DIFFERENTIATION	0.045954	0.655355	1.21703	29
GOBP_REGULATION_OF_MEMBRANE_PERMEABILITY	0.025974	0.609427	1.17776	66
GOBP_REGULATION_OF_MITOCHONDRIAL_GENE_EXPRESSION	0.00829498	0.707354	1.31106	28
GOBP_REGULATION_OF_MITOCHONDRIAL_MEMBRANE_PERMEABILITY	0.028971	0.62154	1.19181	53
GOBP_REGULATION_OF_MITOTIC_CELL_CYCLE	0.040959	0.525524	1.06556	441
GOBP_REGULATION_OF_MONOCYTE_DIFFERENTIATION	0.046953	0.693702	1.25782	19
GOBP_REGULATION_OF_MRNA_CATABOLIC_PROCESS	0.00628357	0.571964	1.1403	168
GOBP_REGULATION_OF_MRNA_METABOLIC_PROCESS	0.00140823	0.566198	1.14069	283
GOBP_REGULATION_OF_MRNA_PROCESSING	0.024975	0.571093	1.13346	133
GOBP_REGULATION_OF_MYELOID_CELL_DIFFERENTIATION	0.047952	0.548642	1.09733	196
GOBP_REGULATION_OF_NECROTIC_CELL_DEATH	0.042957	0.641923	1.20743	36
GOBP_REGULATION_OF_NIK_NF_KAPPAB_SIGNALING	0.02997	0.584669	1.14965	98
GOBP_REGULATION_OF_OXIDATIVE_PHOSPHORYLATION	0.046953	0.675563	1.23768	22
GOBP_REGULATION_OF_PEPTIDE_TRANSPORT	0.0169723	0.562603	1.1226	182
GOBP_REGULATION_OF_PHOSPHOLIPID_TRANSPORT	0.031031	0.733122	1.30517	14
GOBP_REGULATION_OF_PHOSPHORUS_METABOLIC_PROCESS	0.0172726	0.514821	1.0552	1323
GOBP_REGULATION_OF_PLATELET_ACTIVATION	0.0129281	0.647063	1.23504	48
GOBP_REGULATION_OF_PLATELET_AGGREGATION	0.026973	0.674965	1.25103	28
GOBP_REGULATION_OF_POSITIVE_CHEMOTAXIS	0.033966	0.679049	1.24997	24
GOBP_REGULATION_OF_POSTSYNAPTIC_DENSITY_ORGANIZATION	0.0164537	0.773017	1.36178	13
GOBP_REGULATION_OF_PROTEASOMAL_PROTEIN_CATABOLIC_PROCESS	0.024975	0.560145	1.11827	185
GOBP_REGULATION_OF_PROTEASOMAL_UBIQUITIN_DEPENDENT_PROTEIN_CATABOLIC_PROCESS	0.00695281	0.587328	1.16616	135
GOBP_REGULATION_OF_PROTEIN_BINDING	0.0103874	0.566527	1.13226	191
GOBP_REGULATION_OF_PROTEIN_CATABOLIC_PROCESS	0.00140823	0.554247	1.12227	386
GOBP_REGULATION_OF_PROTEIN_CONTAINING_COMPLEX_ASSEMBLY	0.00978953	0.542888	1.09936	389
GOBP_REGULATION_OF_PROTEIN_KINASE_A_SIGNALING	0.025974	0.711545	1.29018	19
GOBP_REGULATION_OF_PROTEIN_LOCALIZATION	0.00978953	0.525111	1.07203	814
GOBP_REGULATION_OF_PROTEIN_LOCALIZATION_TO_NUCLEUS	0.0205769	0.575627	1.14228	132
GOBP_REGULATION_OF_PROTEIN_MODIFICATION_BY_SMALL_PROTEIN_CONJUGATION_OR_REMOVAL	0.0341121	0.548878	1.10169	239
GOBP_REGULATION_OF_PROTEIN_MODIFICATION_PROCESS	0.0114335	0.51239	1.05103	1468
GOBP_REGULATION_OF_PROTEIN_NEDDYLATION	0.00234996	0.868957	1.48975	10
GOBP_REGULATION_OF_PROTEIN_PHOSPHORYLATION	0.030969	0.513992	1.05147	1045
GOBP_REGULATION_OF_PROTEIN_SECRETION	0.0205769	0.550543	1.10548	242
GOBP_REGULATION_OF_PROTEIN_STABILITY	0.000394174	0.577265	1.16395	292
GOBP_REGULATION_OF_PROTEIN_TARGETING	0.042957	0.588621	1.14764	78
GOBP_REGULATION_OF_PROTEOLYSIS	0.00568868	0.53067	1.08191	695
GOBP_REGULATION_OF_RECEPTOR_RECYCLING	0.03996	0.685174	1.25529	22
GOBP_REGULATION_OF_RESPONSE_TO_BIOTIC_STIMULUS	0.024975	0.535814	1.08363	349
GOBP_REGULATION_OF_RESPONSE_TO_ENDOPLASMIC_RETICULUM_STRESS	0.030969	0.596831	1.16496	80
GOBP_REGULATION_OF_RESPONSE_TO_EXTERNAL_STIMULUS	0.0102379	0.522804	1.06875	913
GOBP_REGULATION_OF_RESPONSE_TO_STRESS	0.00216441	0.521368	1.06855	1278
GOBP_REGULATION_OF_RESPONSE_TO_WOUNDING	0.0075477	0.575694	1.14538	152
GOBP_REGULATION_OF_RHO_PROTEIN_SIGNAL_TRANSDUCTION	0.0208773	0.601696	1.17798	86
GOBP_REGULATION_OF_SIGNAL_TRANSDUCTION_BY_P53_CLASS_MEDIATOR	0.0109852	0.598716	1.1769	99
GOBP_REGULATION_OF_TOR_SIGNALING	0.0166719	0.586857	1.15469	102
GOBP_REGULATION_OF_TRANSFERASE_ACTIVITY	0.028971	0.517261	1.05649	855
GOBP_REGULATION_OF_TRANSLATIONAL_FIDELITY	0.043956	0.69668	1.26322	19
GOBP_REGULATION_OF_UBIQUITIN_DEPENDENT_PROTEIN_CATABOLIC_PROCESS	0.00472199	0.585304	1.16647	165
GOBP_REGULATION_OF_VASCULOGENESIS	0.0184742	0.738823	1.32782	16
GOBP_REGULATION_OF_VIRAL_PROCESS	0.0193754	0.569431	1.13273	151
GOBP_REGULATION_OF_WOUND_HEALING	0.0151699	0.581292	1.15069	122
GOBP_RESPIRATORY_CHAIN_COMPLEX_IV_ASSEMBLY	0.03996	0.685885	1.25659	22
GOBP_RESPIRATORY_ELECTRON_TRANSPORT_CHAIN	8.68376e-06	0.682245	1.33878	92
GOBP_RESPIRATORY_GASEOUS_EXCHANGE_BY_RESPIRATORY_SYSTEM	0.017573	0.616332	1.19331	69
GOBP_RESPONSE_TO_ABIOTIC_STIMULUS	0.000929623	0.531861	1.08832	1058
GOBP_RESPONSE_TO_AMINO_ACID_STARVATION	0.0371308	0.635571	1.21523	49
GOBP_RESPONSE_TO_ANTIBIOTIC	0.038961	0.62395	1.18904	46
GOBP_RESPONSE_TO_CADMIUM_ION	0.0292882	0.629971	1.20467	50
GOBP_RESPONSE_TO_COPPER_ION	0.04995	0.644254	1.20056	31
GOBP_RESPONSE_TO_ENDOPLASMIC_RETICULUM_STRESS	0.0304897	0.55165	1.10873	250
GOBP_RESPONSE_TO_EPINEPHRINE	0.00224288	0.829122	1.47608	14
GOBP_RESPONSE_TO_ESTRADIOL	0.0208773	0.581264	1.15018	121
GOBP_RESPONSE_TO_INACTIVITY	0.0143882	0.780777	1.36629	12
GOBP_RESPONSE_TO_INORGANIC_SUBSTANCE	0.040959	0.523429	1.06332	505
GOBP_RESPONSE_TO_INTERFERON_ALPHA	0.0062092	0.741318	1.35004	20
GOBP_RESPONSE_TO_INTERFERON_GAMMA	0.0172726	0.576257	1.14297	129
GOBP_RESPONSE_TO_INTERLEUKIN_4	0.033966	0.654216	1.22255	33
GOBP_RESPONSE_TO_IONIZING_RADIATION	0.00464763	0.590083	1.1718	139
GOBP_RESPONSE_TO_LIGHT_STIMULUS	0.00357032	0.559261	1.12822	298
GOBP_RESPONSE_TO_METAL_ION	0.00412711	0.552845	1.11728	335
GOBP_RESPONSE_TO_MISFOLDED_PROTEIN	0.040959	0.671066	1.23527	24
GOBP_RESPONSE_TO_NITROSATIVE_STRESS	0.0385787	0.770022	1.32014	10
GOBP_RESPONSE_TO_PROTOZOAN	0.0181738	0.683143	1.27102	30
GOBP_RESPONSE_TO_RADIATION	4.79877e-05	0.569078	1.15424	424
GOBP_RESPONSE_TO_REDOX_STATE	0.00624038	0.807423	1.42239	13
GOBP_RESPONSE_TO_STARVATION	0.046953	0.550154	1.09886	189
GOBP_RESPONSE_TO_STIMULUS_INVOLVED_IN_REGULATION_OF_MUSCLE_ADAPTATION	0.00863703	0.794505	1.39963	13
GOBP_RESPONSE_TO_TESTOSTERONE	0.033966	0.631888	1.1982	42
GOBP_RESPONSE_TO_TOPOLOGICALLY_INCORRECT_PROTEIN	0.00297835	0.583757	1.16206	154
GOBP_RESPONSE_TO_UV	0.045954	0.560323	1.11329	142
GOBP_RESPONSE_TO_VIRUS	0.00126096	0.557018	1.12687	360
GOBP_RESPONSE_TO_WOUNDING	0.00162912	0.543071	1.10417	541
GOBP_RETICULOPHAGY	0.0209191	0.763753	1.3597	14
GOBP_RETROGRADE_TRANSPORT_ENDOSOME_TO_GOLGI	0.0220788	0.597321	1.17026	87
GOBP_RETROGRADE_VESICLE_MEDIATED_TRANSPORT_GOLGI_TO_ENDOPLASMIC_RETICULUM	0.0359234	0.637804	1.2195	49
GOBP_RIBONUCLEOPROTEIN_COMPLEX_BIOGENESIS	0.0163715	0.535359	1.08463	399
GOBP_RIBONUCLEOPROTEIN_COMPLEX_SUBUNIT_ORGANIZATION	0.00294136	0.584546	1.16591	174
GOBP_RIBONUCLEOSIDE_CATABOLIC_PROCESS	0.00045111	0.86709	1.5275	13
GOBP_RIBONUCLEOSIDE_METABOLIC_PROCESS	0.0022754	0.740309	1.37214	28
GOBP_RIBONUCLEOSIDE_MONOPHOSPHATE_BIOSYNTHETIC_PROCESS	0.00949062	0.681866	1.27809	34
GOBP_RIBONUCLEOSIDE_MONOPHOSPHATE_CATABOLIC_PROCESS	0.0188122	0.76923	1.36945	14
GOBP_RIBONUCLEOSIDE_MONOPHOSPHATE_METABOLIC_PROCESS	0.00100325	0.672286	1.29551	59
GOBP_RIBONUCLEOTIDE_CATABOLIC_PROCESS	0.00382967	0.684972	1.30135	44
GOBP_RIBOSE_PHOSPHATE_BIOSYNTHETIC_PROCESS	0.00150027	0.588746	1.17421	178
GOBP_RIBOSE_PHOSPHATE_METABOLIC_PROCESS	0.000572432	0.561705	1.13689	374
GOBP_RIBOSOMAL_LARGE_SUBUNIT_BIOGENESIS	0.025974	0.610638	1.17916	65
GOBP_RIBOSOME_BIOGENESIS	0.025974	0.540232	1.08849	284
GOBP_RNA_3_END_PROCESSING	0.00058159	0.627923	1.23708	107
GOBP_RNA_CATABOLIC_PROCESS	0.00185002	0.567945	1.14401	279
GOBP_RNA_DECAPPING	0.038961	0.706322	1.27785	18
GOBP_RNA_DEPENDENT_DNA_BIOSYNTHETIC_PROCESS	0.034965	0.599204	1.16015	69
GOBP_RNA_LOCALIZATION	0.026973	0.557978	1.11395	185
GOBP_RNA_MODIFICATION	0.00253438	0.586164	1.16621	152
GOBP_RNA_PHOSPHODIESTER_BOND_HYDROLYSIS	0.048951	0.559185	1.11139	144
GOBP_RNA_PHOSPHODIESTER_BOND_HYDROLYSIS_ENDONUCLEOLYTIC	0.043956	0.591495	1.15009	75
GOBP_RNA_POLYADENYLATION	0.02997	0.627254	1.19723	48
GOBP_RNA_POLYMERASE_II_PREINITIATION_COMPLEX_ASSEMBLY	0.046953	0.661035	1.22147	26
GOBP_RNA_PROCESSING	2.01208e-06	0.551853	1.1271	867
GOBP_RNA_SPLICING	0.000159843	0.568342	1.15078	384
GOBP_RNA_SPLICING_VIA_TRANSESTERIFICATION_REACTIONS	0.000892988	0.573922	1.15549	276
GOBP_RNA_STABILIZATION	0.0157707	0.622647	1.20124	62
GOBP_SCF_DEPENDENT_PROTEASOMAL_UBIQUITIN_DEPENDENT_PROTEIN_CATABOLIC_PROCESS	0.02997	0.62492	1.19486	49
GOBP_SCHWANN_CELL_DEVELOPMENT	0.045954	0.648833	1.2091	31
GOBP_SECRETION	0.011583	0.52056	1.06408	902
GOBP_SELECTIVE_AUTOPHAGY	0.000289366	0.66731	1.29588	74
GOBP_SEMI_LUNAR_VALVE_DEVELOPMENT	0.028971	0.64511	1.22246	41
GOBP_SENSORY_SYSTEM_DEVELOPMENT	0.03996	0.529339	1.0719	382
GOBP_SERINE_FAMILY_AMINO_ACID_BIOSYNTHETIC_PROCESS	0.042957	0.711844	1.27933	16
GOBP_SERINE_FAMILY_AMINO_ACID_METABOLIC_PROCESS	0.0114335	0.678883	1.2725	34
GOBP_SEX_DETERMINATION	0.028971	0.694226	1.27187	22
GOBP_SIGNAL_PEPTIDE_PROCESSING	0.0354251	0.75972	1.31609	11
GOBP_SIGNAL_TRANSDUCTION_BY_P53_CLASS_MEDIATOR	0.025974	0.562315	1.12075	166
GOBP_SIGNAL_TRANSDUCTION_IN_RESPONSE_TO_DNA_DAMAGE	0.00650665	0.573851	1.14466	172
GOBP_SMALL_MOLECULE_BIOSYNTHETIC_PROCESS	0.0166719	0.528188	1.0737	537
GOBP_SMALL_MOLECULE_CATABOLIC_PROCESS	0.000207455	0.565699	1.1444	357
GOBP_SMALL_MOLECULE_METABOLIC_PROCESS	0.0001213	0.525734	1.07927	1670
GOBP_SMALL_NUCLEOLAR_RIBONUCLEOPROTEIN_COMPLEX_ASSEMBLY	0.0394737	0.757634	1.31247	11
GOBP_SNO_S_RNA_PROCESSING	0.0391566	0.739882	1.3034	13
GOBP_SPERM_FLAGELLUM_ASSEMBLY	0.033966	0.656027	1.22594	33
GOBP_SPLICEOSOMAL_SNRNP_ASSEMBLY	0.040959	0.647464	1.21596	35
GOBP_STEROID_HORMONE_MEDIATED_SIGNALING_PATHWAY	0.042957	0.563052	1.11732	132
GOBP_SUBSTANTIA_NIGRA_DEVELOPMENT	0.017573	0.660589	1.2518	41
GOBP_SULFUR_AMINO_ACID_METABOLIC_PROCESS	0.043956	0.650201	1.21163	32
GOBP_SULFUR_COMPOUND_BIOSYNTHETIC_PROCESS	2.24797e-05	0.6414	1.27394	138
GOBP_SULFUR_COMPOUND_CATABOLIC_PROCESS	0.00201642	0.742407	1.37603	28
GOBP_SULFUR_COMPOUND_METABOLIC_PROCESS	5.32145e-07	0.602877	1.21795	318
GOBP_T_CELL_APOPTOTIC_PROCESS	0.044955	0.62125	1.18197	45
GOBP_TAIL_ANCHORED_MEMBRANE_PROTEIN_INSERTION_INTO_ER_MEMBRANE	0.0181738	0.737248	1.32715	17
GOBP_TELOMERE_CAPPING	0.048951	0.631533	1.19401	40
GOBP_THIOESTER_BIOSYNTHETIC_PROCESS	0.030969	0.632322	1.20133	44
GOBP_THIOESTER_METABOLIC_PROCESS	0.036963	0.587849	1.15328	91
GOBP_TISSUE_MIGRATION	0.047952	0.534315	1.07783	297
GOBP_TOLERANCE_INDUCTION	0.028971	0.660273	1.23762	34
GOBP_TOR_SIGNALING	0.031968	0.569553	1.12772	123
GOBP_TRABECULA_MORPHOGENESIS	0.024975	0.629349	1.19933	46
GOBP_TRANSCRIPTION_INITIATION_FROM_RNA_POLYMERASE_I_PROMOTER	0.0235867	0.78621	1.36198	11
GOBP_TRANSCRIPTION_PREINITIATION_COMPLEX_ASSEMBLY	0.040959	0.641577	1.20998	38
GOBP_TRANSFERRIN_TRANSPORT	0.0477157	0.765489	1.31237	10
GOBP_TRANSITION_METAL_ION_HOMEOSTASIS	0.0232804	0.576508	1.14246	126
GOBP_TRANSLATIONAL_INITIATION	0.036963	0.576303	1.13565	108
GOBP_TRANSMEMBRANE_TRANSPORT	0.0126292	0.51269	1.05151	1432
GOBP_TRICARBOXYLIC_ACID_METABOLIC_PROCESS	0.033033	0.72842	1.2968	14
GOBP_TRNA_METABOLIC_PROCESS	0.0196757	0.564716	1.12667	180
GOBP_TROPHOBLAST_CELL_MIGRATION	0.038038	0.71691	1.28219	15
GOBP_TUBULIN_DEACETYLATION	0.03996	0.685411	1.25572	22
GOBP_TYROSINE_METABOLIC_PROCESS	0.042042	0.715677	1.27998	15
GOBP_UBIQUINONE_METABOLIC_PROCESS	0.026973	0.715671	1.29477	18
GOBP_UBIQUITIN_DEPENDENT_ERAD_PATHWAY	0.035964	0.587858	1.15026	84
GOBP_UBIQUITIN_DEPENDENT_PROTEIN_CATABOLIC_PROCESS_VIA_THE_MULTIVESICULAR_BODY_SORTING_PATHWAY	0.043956	0.646439	1.20802	33
GOBP_VACUOLAR_TRANSPORT	0.00784661	0.58022	1.15419	151
GOBP_VACUOLE_ORGANIZATION	1.41023e-05	0.619092	1.23532	182
GOBP_VASCULOGENESIS	0.048951	0.586356	1.14431	79
GOBP_VESICLE_MEDIATED_TRANSPORT	0.0011137	0.520537	1.0681	1532
GOBP_VESICLE_MEDIATED_TRANSPORT_TO_THE_PLASMA_MEMBRANE	5.92239e-05	0.63368	1.25861	138
GOBP_VIRAL_BUDDING	0.037962	0.670642	1.23922	26
GOBP_VIRAL_PROCESS	0.00271937	0.548778	1.11205	404
GOBP_VIRAL_PROTEIN_PROCESSING	0.045954	0.649702	1.21072	31
GOBP_WATER_SOLUBLE_VITAMIN_METABOLIC_PROCESS	0.045954	0.605765	1.16723	60
GOBP_WOUND_HEALING	0.0154703	0.537232	1.08911	415
GOBP_XENOPHAGY	0.0134436	0.780508	1.37497	13
GOCC_ANCHORED_COMPONENT_OF_SYNAPTIC_MEMBRANE	0.0455466	0.749428	1.29826	11
GOCC_AUTOPHAGOSOME	0.00665537	0.601208	1.18473	108
GOCC_AUTOPHAGOSOME_MEMBRANE	0.00162912	0.686657	1.31062	48
GOCC_AZUROPHIL_GRANULE	0.045954	0.556524	1.10879	161
GOCC_CATALYTIC_COMPLEX	1.82801e-12	0.565241	1.159	1367
GOCC_CENTROSOME	0.00253438	0.540671	1.1008	610
GOCC_CHAPERONE_COMPLEX	0.00155549	0.717009	1.3399	33
GOCC_CHROMAFFIN_GRANULE	0.0431727	0.735467	1.29563	13
GOCC_CHROMATIN_SILENCING_COMPLEX	0.00217527	0.83107	1.46404	13
GOCC_CLATHRIN_COATED_ENDOCYTIC_VESICLE	0.042957	0.588755	1.14899	79
GOCC_CLATHRIN_COATED_ENDOCYTIC_VESICLE_MEMBRANE	0.0193754	0.616611	1.19	63
GOCC_CLATHRIN_COATED_VESICLE	0.048951	0.549334	1.09613	182
GOCC_CLATHRIN_COATED_VESICLE_MEMBRANE	0.044955	0.57579	1.13293	101
GOCC_COATED_VESICLE	0.00338533	0.562062	1.13229	282
GOCC_COATED_VESICLE_MEMBRANE	0.032967	0.558919	1.11398	166
GOCC_COMPACT_MYELIN	0.0228623	0.767811	1.3436	12
GOCC_CONTRACTILE_RING	0.0385787	0.772032	1.32358	10
GOCC_COPII_COATED_ER_TO_GOLGI_TRANSPORT_VESICLE	0.0124797	0.604102	1.18414	88
GOCC_CUL4_RING_E3_UBIQUITIN_LIGASE_COMPLEX	0.024975	0.671319	1.25098	32
GOCC_CUL4A_RING_E3_UBIQUITIN_LIGASE_COMPLEX	0.00651692	0.827188	1.43296	11
GOCC_CULLIN_RING_UBIQUITIN_LIGASE_COMPLEX	0.00814552	0.571549	1.13979	171
GOCC_CYTOCHROME_COMPLEX	0.0023124	0.716063	1.33436	32
GOCC_CYTOLYTIC_GRANULE	0.0113407	0.784169	1.38142	13
GOCC_EARLY_ENDOSOME	0.0154703	0.538666	1.09072	386
GOCC_EARLY_ENDOSOME_MEMBRANE	0.027972	0.559249	1.11553	172
GOCC_ENDOCYTIC_VESICLE	0.0166719	0.541358	1.09399	330
GOCC_ENDOCYTIC_VESICLE_MEMBRANE	0.0205769	0.559672	1.11784	188
GOCC_ENDOPEPTIDASE_COMPLEX	0.0193754	0.610984	1.18523	73
GOCC_ENDOPLASMIC_RETICULUM	4.98089e-07	0.534672	1.09797	1910
GOCC_ENDOPLASMIC_RETICULUM_CHAPERONE_COMPLEX	0.0455466	0.749726	1.29877	11
GOCC_ENDOPLASMIC_RETICULUM_GOLGI_INTERMEDIATE_COMPARTMENT	0.000348605	0.620497	1.23053	130
GOCC_ENDOPLASMIC_RETICULUM_GOLGI_INTERMEDIATE_COMPARTMENT_MEMBRANE	0.00349632	0.636541	1.23988	77
GOCC_ENDOPLASMIC_RETICULUM_LUMEN	0.045954	0.535894	1.08164	305
GOCC_ENDOPLASMIC_RETICULUM_PROTEIN_CONTAINING_COMPLEX	5.69678e-05	0.634099	1.25597	124
GOCC_ENDOPLASMIC_RETICULUM_QUALITY_CONTROL_COMPARTMENT	0.0121808	0.712556	1.31165	24
GOCC_ENDOSOME	5.49174e-07	0.552193	1.1292	962
GOCC_ENDOSOME_MEMBRANE	0.0001213	0.557069	1.13152	509
GOCC_ENVELOPE	3.19615e-12	0.569199	1.16588	1170
GOCC_EUKARYOTIC_TRANSLATION_INITIATION_FACTOR_3_COMPLEX	0.0113407	0.784584	1.38215	13
GOCC_EXOCYST	0.024975	0.723166	1.29968	16
GOCC_FICOLIN_1_RICH_GRANULE	0.024975	0.560512	1.11843	182
GOCC_FICOLIN_1_RICH_GRANULE_LUMEN	0.025974	0.574692	1.1383	124
GOCC_FILOPODIUM_TIP	0.025974	0.716975	1.29712	18
GOCC_GABA_ERGIC_SYNAPSE	0.04995	0.591084	1.14404	68
GOCC_GERM_CELL_NUCLEUS	0.028971	0.695708	1.26986	21
GOCC_GLYCOPROTEIN_COMPLEX	0.0208773	0.708625	1.29344	21
GOCC_GOLGI_APPARATUS	1.75993e-07	0.540367	1.10886	1545
GOCC_GOLGI_APPARATUS_SUBCOMPARTMENT	0.00334833	0.554167	1.12054	348
GOCC_GOLGI_MEMBRANE	3.78852e-05	0.556507	1.13338	621
GOCC_INNER_MITOCHONDRIAL_MEMBRANE_PROTEIN_COMPLEX	4.2346e-10	0.709272	1.40487	124
GOCC_INTERCELLULAR_BRIDGE	0.00665537	0.629927	1.22481	75
GOCC_INTRACELLULAR_PROTEIN_CONTAINING_COMPLEX	4.98089e-07	0.56498	1.15184	714
GOCC_INTRINSIC_COMPONENT_OF_ENDOPLASMIC_RETICULUM_MEMBRANE	0.00216441	0.583314	1.1626	166
GOCC_INTRINSIC_COMPONENT_OF_GOLGI_MEMBRANE	0.00524251	0.639486	1.23487	65
GOCC_INTRINSIC_COMPONENT_OF_MITOCHONDRIAL_INNER_MEMBRANE	0.00360732	0.665036	1.27182	51
GOCC_INTRINSIC_COMPONENT_OF_MITOCHONDRIAL_MEMBRANE	0.00390403	0.620064	1.21328	84
GOCC_INTRINSIC_COMPONENT_OF_ORGANELLE_MEMBRANE	7.05043e-05	0.569132	1.15288	396
GOCC_JUXTAPARANODE_REGION_OF_AXON	0.000982137	0.886553	1.51992	10
GOCC_LATE_ENDOSOME	1.16978e-07	0.61553	1.23888	271
GOCC_LATE_ENDOSOME_MEMBRANE	0.000321264	0.605432	1.20413	147
GOCC_LIPID_DROPLET	0.033966	0.585214	1.14979	95
GOCC_LUMENAL_SIDE_OF_ENDOPLASMIC_RETICULUM_MEMBRANE	0.0160711	0.704344	1.29653	24
GOCC_LUMENAL_SIDE_OF_MEMBRANE	0.0100884	0.695185	1.29343	30
GOCC_LYSOSOMAL_LUMEN	0.00487071	0.617043	1.21176	94
GOCC_MEMBRANE_PROTEIN_COMPLEX	5.91047e-06	0.540231	1.10658	1179
GOCC_MHC_CLASS_II_PROTEIN_COMPLEX	0.00600779	0.842477	1.44436	10
GOCC_MHC_PROTEIN_COMPLEX	0.032967	0.69199	1.26307	21
GOCC_MIB_COMPLEX	0.0391566	0.740557	1.30459	13
GOCC_MICROTUBULE_CYTOSKELETON	0.013227	0.515185	1.05589	1287
GOCC_MICROTUBULE_ORGANIZING_CENTER	0.0184742	0.521751	1.06513	808
GOCC_MICROVILLUS_MEMBRANE	0.028971	0.683206	1.25926	25
GOCC_MITOCHONDRIAL_ENVELOPE	4.9286e-12	0.590159	1.20365	734
GOCC_MITOCHONDRIAL_LARGE_RIBOSOMAL_SUBUNIT	0.0223792	0.635949	1.21944	53
GOCC_MITOCHONDRIAL_MATRIX	2.25416e-09	0.596179	1.20988	461
GOCC_MITOCHONDRIAL_PROTEIN_CONTAINING_COMPLEX	6.08339e-15	0.686396	1.37913	247
GOCC_MITOCHONDRION	4.15604e-18	0.576221	1.18254	1563
GOCC_MLL1_2_COMPLEX	0.024975	0.669191	1.24702	32
GOCC_MOTILE_CILIUM	0.0235808	0.551187	1.10597	226
GOCC_MULTIVESICULAR_BODY	0.00109529	0.674607	1.29938	58
GOCC_MULTIVESICULAR_BODY_MEMBRANE	0.00919171	0.707309	1.30698	26
GOCC_MYELIN_SHEATH	0.0253831	0.649193	1.23338	44
GOCC_NADH_DEHYDROGENASE_COMPLEX	0.00216441	0.702638	1.32743	39
GOCC_NUCLEAR_BODY	0.00127937	0.53554	1.09292	780
GOCC_NUCLEAR_ENVELOPE	0.00665537	0.536607	1.08899	461
GOCC_NUCLEAR_LAMINA	0.0294416	0.782759	1.34197	10
GOCC_NUCLEAR_MEMBRANE	0.0265847	0.540463	1.09023	297
GOCC_NUCLEAR_OUTER_MEMBRANE_ENDOPLASMIC_RETICULUM_MEMBRANE_NETWORK	1.63426e-06	0.546951	1.11998	1119
GOCC_NUCLEAR_PROTEIN_CONTAINING_COMPLEX	0.000517479	0.528616	1.08277	1156
GOCC_NUCLEAR_SPECK	0.00509379	0.544101	1.10218	396
GOCC_NUCLEOID	0.00769716	0.672575	1.2778	44
GOCC_NUCLEOLUS	0.000572432	0.531405	1.08653	941
GOCC_OLIGOSACCHARYLTRANSFERASE_COMPLEX	0.0276238	0.752603	1.32581	13
GOCC_ORGANELLAR_RIBOSOME	0.00279337	0.636238	1.24166	79
GOCC_ORGANELLE_INNER_MEMBRANE	1.81241e-10	0.602981	1.2248	507
GOCC_ORGANELLE_SUBCOMPARTMENT	2.40128e-08	0.548274	1.12426	1393
GOCC_OUTER_MEMBRANE	0.00732462	0.56286	1.12947	234
GOCC_OXIDOREDUCTASE_COMPLEX	0.000193851	0.63709	1.25353	102
GOCC_PARALLEL_FIBER_TO_PURKINJE_CELL_SYNAPSE	0.02423	0.742729	1.32836	15
GOCC_PARANODE_REGION_OF_AXON	0.0253036	0.774781	1.34218	11
GOCC_PCG_PROTEIN_COMPLEX	0.000214257	0.752102	1.40974	34
GOCC_PEPTIDASE_COMPLEX	0.000865511	0.630098	1.23979	101
GOCC_PERINUCLEAR_REGION_OF_CYTOPLASM	0.00524251	0.531679	1.08393	698
GOCC_PHAGOPHORE_ASSEMBLY_SITE_MEMBRANE	0.047952	0.706415	1.27165	17
GOCC_PHOSPHATASE_COMPLEX	0.0238812	0.634674	1.2114	48
GOCC_PIGMENT_GRANULE	0.00672973	0.600829	1.18398	108
GOCC_PORE_COMPLEX	0.0130776	0.718818	1.3249	25
GOCC_PRC1_COMPLEX	0.000582755	0.849891	1.52002	15
GOCC_PRERIBOSOME	0.04995	0.588616	1.14306	74
GOCC_PRONUCLEUS	0.0431727	0.735124	1.29502	13
GOCC_PROTEIN_PHOSPHATASE_TYPE_1_COMPLEX	0.036036	0.718065	1.28425	15
GOCC_PROTEIN_PHOSPHATASE_TYPE_2A_COMPLEX	0.0150205	0.745752	1.34027	16
GOCC_PROTON_TRANSPORTING_ATP_SYNTHASE_COMPLEX	0.0107077	0.768079	1.3737	15
GOCC_PROTON_TRANSPORTING_TWO_SECTOR_ATPASE_COMPLEX	0.024975	0.643006	1.21928	42
GOCC_RECYCLING_ENDOSOME	0.034965	0.554852	1.10959	194
GOCC_RECYCLING_ENDOSOME_MEMBRANE	0.00323734	0.614208	1.20683	96
GOCC_RESPIRASOME	2.35602e-06	0.70587	1.37808	81
GOCC_RESPIRATORY_CHAIN_COMPLEX_IV	0.00253438	0.764714	1.40101	22
GOCC_RIBONUCLEOPROTEIN_COMPLEX	1.15511e-06	0.568309	1.15761	623
GOCC_RIBONUCLEOPROTEIN_GRANULE	0.041958	0.542496	1.08958	245
GOCC_RIBOSOME	0.031968	0.558287	1.11365	179
GOCC_RNA_POLYMERASE_COMPLEX	0.037962	0.579434	1.13901	97
GOCC_RNA_POLYMERASE_II_HOLOENZYME	0.026973	0.60537	1.17208	69
GOCC_RUFFLE_MEMBRANE	0.0286874	0.591269	1.16227	97
GOCC_SCF_UBIQUITIN_LIGASE_COMPLEX	0.0214781	0.618181	1.19263	62
GOCC_SITE_OF_DNA_DAMAGE	0.035964	0.580897	1.14131	95
GOCC_SITE_OF_DOUBLE_STRAND_BREAK	0.041958	0.59447	1.15162	71
GOCC_SITE_OF_POLARIZED_GROWTH	0.046953	0.552448	1.1012	167
GOCC_SMOOTH_ENDOPLASMIC_RETICULUM	0.02997	0.664731	1.23677	30
GOCC_SPERM_MIDPIECE	0.00710154	0.67405	1.27122	38
GOCC_SPLICEOSOMAL_COMPLEX	0.0127786	0.565477	1.12837	183
GOCC_TELOMERASE_HOLOENZYME_COMPLEX	0.0220788	0.706619	1.28978	21
GOCC_TIM23_MITOCHONDRIAL_IMPORT_INNER_MEMBRANE_TRANSLOCASE_COMPLEX	0.0199953	0.797301	1.36691	10
GOCC_TRANS_GOLGI_NETWORK	0.00127937	0.576261	1.15819	250
GOCC_TRANS_GOLGI_NETWORK_MEMBRANE	0.00072813	0.639879	1.25564	92
GOCC_TRANSCRIPTION_FACTOR_TFTC_COMPLEX	0.00713719	0.802571	1.41384	13
GOCC_TRANSFERASE_COMPLEX	2.11526e-06	0.556934	1.13636	763
GOCC_TRANSFERASE_COMPLEX_TRANSFERRING_PHOSPHORUS_CONTAINING_GROUPS	0.0250827	0.547901	1.10043	245
GOCC_TRANSPORT_VESICLE	0.00859389	0.543919	1.10145	389
GOCC_U12_TYPE_SPLICEOSOMAL_COMPLEX	0.0196757	0.687608	1.27057	26
GOCC_UBIQUITIN_LIGASE_COMPLEX	1.57778e-05	0.592154	1.1941	293
GOCC_VACUOLAR_LUMEN	0.000435186	0.598629	1.19456	181
GOCC_VACUOLAR_MEMBRANE	3.28339e-05	0.567756	1.1512	433
GOCC_VACUOLE	3.76753e-06	0.552791	1.1285	810
GOCC_VESICLE_LUMEN	0.035964	0.534907	1.08099	331
GOCC_VESICLE_MEMBRANE	4.6304e-05	0.536694	1.09929	1159
GOCC_VESICLE_TETHERING_COMPLEX	0.00131619	0.66111	1.27387	60
GOLDRATH_ANTIGEN_RESPONSE	0.00286736	0.549337	1.11315	410
GOLDRATH_EFF_VS_MEMORY_CD8_TCELL_UP	0.00397839	0.57291	1.14587	196
GOLDRATH_NAIVE_VS_EFF_CD8_TCELL_DN	0.0135259	0.558557	1.11742	198
GOLDRATH_NAIVE_VS_EFF_CD8_TCELL_UP	0.047952	0.548109	1.09628	197
GOLDRATH_NAIVE_VS_MEMORY_CD8_TCELL_UP	0.048951	0.547697	1.09569	198
GOLUB_ALL_VS_AML_DN	0.0154703	0.718389	1.30828	20
GOMF_2_IRON_2_SULFUR_CLUSTER_BINDING	0.00442455	0.750158	1.37434	22
GOMF_ACTININ_BINDING	0.031968	0.652311	1.22697	36
GOMF_ACTIVE_ION_TRANSMEMBRANE_TRANSPORTER_ACTIVITY	0.00390403	0.563603	1.13307	255
GOMF_ACTIVE_TRANSMEMBRANE_TRANSPORTER_ACTIVITY	9.23951e-06	0.58204	1.17852	384
GOMF_ADENYL_NUCLEOTIDE_BINDING	0.00168435	0.519688	1.0664	1505
GOMF_ADENYLYLTRANSFERASE_ACTIVITY	0.042957	0.650762	1.21268	32
GOMF_ADRENERGIC_RECEPTOR_BINDING	0.032967	0.709144	1.28296	18
GOMF_AMIDE_BINDING	0.000856353	0.558499	1.13032	373
GOMF_AMINOACYL_TRNA_EDITING_ACTIVITY	0.0255105	0.756383	1.33247	13
GOMF_AMINOPEPTIDASE_ACTIVITY	3.67627e-05	0.756184	1.42415	37
GOMF_ASPARTIC_TYPE_PEPTIDASE_ACTIVITY	0.0105368	0.725431	1.33709	25
GOMF_ATP_DEPENDENT_ACTIVITY	0.00859389	0.535994	1.08922	527
GOMF_ATP_HYDROLYSIS_ACTIVITY	0.00279337	0.560193	1.13107	309
GOMF_ATPASE_BINDING	0.0121808	0.609104	1.18892	80
GOMF_BETA_TUBULIN_BINDING	0.00146345	0.707852	1.34136	41
GOMF_BH_DOMAIN_BINDING	0.0324873	0.780772	1.33857	10
GOMF_BILE_ACID_TRANSMEMBRANE_TRANSPORTER_ACTIVITY	0.042957	0.697929	1.26549	19
GOMF_C4_DICARBOXYLATE_TRANSMEMBRANE_TRANSPORTER_ACTIVITY	0.00268237	0.789563	1.41901	16
GOMF_CALCIUM_DEPENDENT_PHOSPHOLIPID_BINDING	0.00784661	0.653478	1.25472	54
GOMF_CARBOHYDRATE_CATION_SYMPORTER_ACTIVITY	0.0114335	0.757383	1.36117	16
GOMF_CARBOHYDRATE_DERIVATIVE_TRANSMEMBRANE_TRANSPORTER_ACTIVITY	0.03996	0.614882	1.17904	53
GOMF_CARBON_CARBON_LYASE_ACTIVITY	0.02298	0.63439	1.21312	50
GOMF_CARBON_SULFUR_LYASE_ACTIVITY	0.0391566	0.739622	1.30295	13
GOMF_CARBOXY_LYASE_ACTIVITY	0.0202765	0.670136	1.2523	33
GOMF_CARBOXYLIC_ESTER_HYDROLASE_ACTIVITY	0.00725026	0.585933	1.16501	145
GOMF_CATALYTIC_ACTIVITY_ACTING_ON_A_NUCLEIC_ACID	0.0353196	0.52702	1.07245	575
GOMF_CATALYTIC_ACTIVITY_ACTING_ON_RNA	0.00405275	0.550539	1.11482	381
GOMF_CERAMIDE_BINDING	0.0232804	0.719435	1.30448	19
GOMF_CHAPERONE_BINDING	6.93763e-05	0.651198	1.28383	109
GOMF_CHROMATIN_BINDING	0.00665537	0.534589	1.08726	557
GOMF_CORE_PROMOTER_SEQUENCE_SPECIFIC_DNA_BINDING	0.00769716	0.66646	1.26505	43
GOMF_CYCLIN_DEPENDENT_PROTEIN_SERINE_THREONINE_KINASE_INHIBITOR_ACTIVITY	0.0342397	0.755275	1.32166	12
GOMF_CYCLOSPORIN_A_BINDING	0.034965	0.717265	1.28908	16
GOMF_CYSTEINE_TYPE_ENDOPEPTIDASE_ACTIVITY_INVOLVED_IN_APOPTOTIC_PROCESS	0.0240736	0.766152	1.3407	12
GOMF_CYSTEINE_TYPE_PEPTIDASE_ACTIVITY	0.036963	0.555305	1.1074	171
GOMF_DEATH_DOMAIN_BINDING	0.0382679	0.753271	1.31815	12
GOMF_DIPEPTIDYL_PEPTIDASE_ACTIVITY	0.0453172	0.743852	1.30167	12
GOMF_DNA_SECONDARY_STRUCTURE_BINDING	0.030969	0.653897	1.22995	36
GOMF_DOUBLE_STRANDED_RNA_BINDING	0.0130776	0.618104	1.20182	75
GOMF_ELECTRON_TRANSFER_ACTIVITY	2.08042e-05	0.66017	1.30092	108
GOMF_ENDOPEPTIDASE_ACTIVITY	0.00739898	0.544642	1.10354	405
GOMF_ENZYME_ACTIVATOR_ACTIVITY	0.00275637	0.541228	1.09954	514
GOMF_ENZYME_REGULATOR_ACTIVITY	0.00769716	0.519054	1.06316	1169
GOMF_EXOPEPTIDASE_ACTIVITY	0.00375531	0.611424	1.20304	101
GOMF_FAD_BINDING	0.00769716	0.675494	1.27218	37
GOMF_FIBROBLAST_GROWTH_FACTOR_BINDING	0.043956	0.677877	1.24341	23
GOMF_FLAVIN_ADENINE_DINUCLEOTIDE_BINDING	0.00919171	0.609428	1.19247	84
GOMF_GABA_RECEPTOR_BINDING	0.02997	0.720156	1.29427	16
GOMF_GENERAL_TRANSCRIPTION_INITIATION_FACTOR_ACTIVITY	0.0111346	0.670761	1.27107	41
GOMF_GLYCOLIPID_BINDING	0.00829498	0.708354	1.31118	27
GOMF_GTPASE_ACTIVATOR_ACTIVITY	0.00161071	0.571803	1.14889	247
GOMF_GTPASE_BINDING	0.000453414	0.575093	1.16007	295
GOMF_GUANYL_NUCLEOTIDE_EXCHANGE_FACTOR_ACTIVITY	0.0022014	0.572729	1.14836	219
GOMF_HEAT_SHOCK_PROTEIN_BINDING	0.0011137	0.616896	1.22023	120
GOMF_HEPARIN_BINDING	0.038961	0.557113	1.11012	163
GOMF_HEXOSAMINIDASE_ACTIVITY	0.03003	0.727152	1.3005	15
GOMF_HISTONE_BINDING	0.000230127	0.591123	1.1861	226
GOMF_HSP90_PROTEIN_BINDING	0.03996	0.627753	1.19035	42
GOMF_HYDROLASE_ACTIVITY_ACTING_ON_ACID_ANHYDRIDES	0.00209041	0.535226	1.09108	682
GOMF_HYDROLASE_ACTIVITY_ACTING_ON_ESTER_BONDS	0.028971	0.518346	1.05731	742
GOMF_IDENTICAL_PROTEIN_BINDING	2.56293e-07	0.534117	1.09688	1903
GOMF_INTRAMOLECULAR_OXIDOREDUCTASE_ACTIVITY	0.000664019	0.686861	1.31356	51
GOMF_INTRAMOLECULAR_OXIDOREDUCTASE_ACTIVITY_TRANSPOSING_C_C_BONDS	0.014751	0.777561	1.38429	14
GOMF_INTRAMOLECULAR_TRANSFERASE_ACTIVITY	0.00435019	0.726213	1.34424	27
GOMF_ISOMERASE_ACTIVITY	2.30876e-07	0.656864	1.30665	151
GOMF_ISOPEPTIDASE_ACTIVITY	0.026973	0.699658	1.27417	20
GOMF_K48_LINKED_POLYUBIQUITIN_MODIFICATION_DEPENDENT_PROTEIN_BINDING	0.0345178	0.776593	1.3314	10
GOMF_KINASE_BINDING	0.0139743	0.524655	1.0701	737
GOMF_LAMININ_BINDING	0.00294136	0.73186	1.35234	26
GOMF_LIGAND_GATED_SODIUM_CHANNEL_ACTIVITY	0.00271767	0.853711	1.47891	11
GOMF_LIGASE_ACTIVITY	0.035964	0.559442	1.11433	160
GOMF_LIPID_BINDING	0.00658101	0.527958	1.07745	780
GOMF_MEMBRANE_INSERTASE_ACTIVITY	0.0299488	0.748009	1.33167	14
GOMF_METAL_CLUSTER_BINDING	0.0118819	0.625381	1.20693	63
GOMF_METALLOAMINOPEPTIDASE_ACTIVITY	0.00020292	0.806145	1.48586	25
GOMF_METALLOEXOPEPTIDASE_ACTIVITY	0.00710154	0.631382	1.22245	69
GOMF_METALLOPEPTIDASE_ACTIVITY	0.030969	0.557315	1.11441	193
GOMF_METHYL_CPG_BINDING	0.0253831	0.694846	1.28072	25
GOMF_MICROTUBULE_BINDING	0.030969	0.54254	1.09185	267
GOMF_MITOGEN_ACTIVATED_PROTEIN_KINASE_BINDING	0.0108357	0.697905	1.29355	28
GOMF_MOLECULAR_ADAPTOR_ACTIVITY	0.00799607	0.549074	1.11109	367
GOMF_MOLECULAR_FUNCTION_ACTIVATOR_ACTIVITY	0.034965	0.650618	1.21952	34
GOMF_MOLECULAR_FUNCTION_REGULATOR	0.0389421	0.507181	1.04146	1812
GOMF_MONOCARBOXYLIC_ACID_TRANSMEMBRANE_TRANSPORTER_ACTIVITY	0.0196757	0.624513	1.20345	59
GOMF_MRNA_3_UTR_BINDING	0.00509379	0.616464	1.20838	88
GOMF_MRNA_BINDING	0.00264537	0.560758	1.13117	297
GOMF_NADH_DEHYDROGENASE_ACTIVITY	0.00242339	0.707356	1.3305	36
GOMF_NADP_BINDING	0.00732462	0.665635	1.27271	49
GOMF_NADPH_BINDING	0.0254339	0.753247	1.341	14
GOMF_NUCLEOBASE_CONTAINING_COMPOUND_KINASE_ACTIVITY	0.02997	0.643049	1.21856	41
GOMF_NUCLEOBASE_CONTAINING_COMPOUND_TRANSMEMBRANE_TRANSPORTER_ACTIVITY	0.00100325	0.68262	1.30234	47
GOMF_NUCLEOSIDE_TRIPHOSPHATASE_REGULATOR_ACTIVITY	0.000828876	0.553818	1.12377	456
GOMF_NUCLEOSOMAL_DNA_BINDING	0.0151699	0.669365	1.25904	36
GOMF_NUCLEOSOME_BINDING	0.027972	0.61346	1.18392	63
GOMF_NUCLEOTIDASE_ACTIVITY	0.000178337	0.881116	1.56864	14
GOMF_NUCLEOTIDE_DIPHOSPHATASE_ACTIVITY	0.00799607	0.733996	1.33671	20
GOMF_NUCLEOTIDE_TRANSMEMBRANE_TRANSPORTER_ACTIVITY	0.00844443	0.727911	1.33519	23
GOMF_NUCLEOTIDYLTRANSFERASE_ACTIVITY	0.045954	0.562211	1.11375	125
GOMF_ORGANIC_ANION_TRANSMEMBRANE_TRANSPORTER_ACTIVITY	0.047952	0.549887	1.0973	181
GOMF_ORGANIC_HYDROXY_COMPOUND_TRANSMEMBRANE_TRANSPORTER_ACTIVITY	0.0141238	0.646166	1.23333	48
GOMF_ORGANOPHOSPHATE_ESTER_TRANSMEMBRANE_TRANSPORTER_ACTIVITY	0.00710154	0.716142	1.32992	29
GOMF_OXIDOREDUCTASE_ACTIVITY	5.64065e-05	0.550393	1.12191	681
GOMF_OXIDOREDUCTASE_ACTIVITY_ACTING_ON_A_HEME_GROUP_OF_DONORS	0.0145721	0.747822	1.34399	16
GOMF_OXIDOREDUCTASE_ACTIVITY_ACTING_ON_NAD_P_H	0.00100325	0.652181	1.26913	76
GOMF_OXIDOREDUCTASE_ACTIVITY_ACTING_ON_NAD_P_H_QUINONE_OR_SIMILAR_COMPOUND_AS_ACCEPTOR	0.000289366	0.707774	1.34878	46
GOMF_OXIDOREDUCTASE_ACTIVITY_ACTING_ON_THE_ALDEHYDE_OR_OXO_GROUP_OF_DONORS	0.034965	0.624256	1.19098	47
GOMF_OXIDOREDUCTASE_ACTIVITY_ACTING_ON_THE_CH_CH_GROUP_OF_DONORS	0.024975	0.617095	1.18916	59
GOMF_OXIDOREDUCTASE_ACTIVITY_ACTING_ON_THE_CH_CH_GROUP_OF_DONORS_NAD_OR_NADP_AS_ACCEPTOR	0.00115052	0.746298	1.38592	29
GOMF_OXIDOREDUCTASE_ACTIVITY_ACTING_ON_THE_CH_NH_GROUP_OF_DONORS	0.0187746	0.691654	1.28027	27
GOMF_OXIDOREDUCTION_DRIVEN_ACTIVE_TRANSMEMBRANE_TRANSPORTER_ACTIVITY	0.000148507	0.704532	1.35629	57
GOMF_PALMITOYLTRANSFERASE_ACTIVITY	0.0105368	0.677872	1.27307	35
GOMF_PENTOSYLTRANSFERASE_ACTIVITY	0.026973	0.625339	1.19837	52
GOMF_PEPTIDASE_ACTIVITY	0.00116892	0.544533	1.10827	585
GOMF_PEPTIDE_TRANSMEMBRANE_TRANSPORTER_ACTIVITY	0.035035	0.721272	1.28999	15
GOMF_PHOSPHATIDYLINOSITOL_3_4_5_TRISPHOSPHATE_BINDING	0.043956	0.635675	1.20092	39
GOMF_PHOSPHATIDYLINOSITOL_3_4_BISPHOSPHATE_BINDING	0.00919171	0.709531	1.31764	29
GOMF_PHOSPHATIDYLINOSITOL_3_PHOSPHATE_BINDING	0.026973	0.634822	1.20607	44
GOMF_PHOSPHATIDYLINOSITOL_BINDING	0.0118819	0.552945	1.11266	265
GOMF_PHOSPHATIDYLINOSITOL_BISPHOSPHATE_BINDING	0.017573	0.590076	1.16171	105
GOMF_PHOSPHATIDYLINOSITOL_PHOSPHATE_BINDING	0.00323734	0.58106	1.15904	172
GOMF_PHOSPHOLIPID_BINDING	0.00186843	0.55104	1.11802	455
GOMF_PHOSPHOLIPID_TRANSFER_ACTIVITY	0.042957	0.680722	1.24863	23
GOMF_PHOSPHOLIPID_TRANSPORTER_ACTIVITY	0.028971	0.615987	1.18693	60
GOMF_PLATELET_DERIVED_GROWTH_FACTOR_BINDING	0.0129468	0.805764	1.39585	11
GOMF_POLYNUCLEOTIDE_ADENYLYLTRANSFERASE_ACTIVITY	0.0311245	0.747987	1.31768	13
GOMF_POLYSACCHARIDE_BINDING	0.0124797	0.719457	1.31968	23
GOMF_PRIMARY_ACTIVE_TRANSMEMBRANE_TRANSPORTER_ACTIVITY	4.4059e-05	0.617347	1.22997	161
GOMF_PROLINE_RICH_REGION_BINDING	0.0154703	0.744618	1.34042	17
GOMF_PROTEASE_BINDING	0.030969	0.565529	1.12241	133
GOMF_PROTEIN_ARGININE_N_METHYLTRANSFERASE_ACTIVITY	0.0404858	0.756424	1.31038	11
GOMF_PROTEIN_CARRIER_CHAPERONE	0.0103874	0.741373	1.34127	18
GOMF_PROTEIN_CONTAINING_COMPLEX_BINDING	0.00435019	0.518996	1.0636	1232
GOMF_PROTEIN_DIMERIZATION_ACTIVITY	0.00126096	0.52824	1.08044	981
GOMF_PROTEIN_DISULFIDE_ISOMERASE_ACTIVITY	0.0154703	0.718671	1.3088	20
GOMF_PROTEIN_HETERODIMERIZATION_ACTIVITY	0.00186843	0.560355	1.12957	287
GOMF_PROTEIN_HOMODIMERIZATION_ACTIVITY	0.0118819	0.52721	1.07435	667
GOMF_PROTEIN_KINASE_C_ACTIVITY	0.0259839	0.72604	1.30697	17
GOMF_PROTEIN_MACROMOLECULE_ADAPTOR_ACTIVITY	0.00568868	0.551994	1.11391	303
GOMF_PROTEIN_METHYLTRANSFERASE_ACTIVITY	0.044955	0.582181	1.14165	90
GOMF_PROTEIN_N_TERMINUS_BINDING	0.00205341	0.610973	1.2027	104
GOMF_PROTEIN_TYROSINE_KINASE_ACTIVITY	0.00725026	0.583366	1.15908	141
GOMF_PROTEIN_TYROSINE_THREONINE_PHOSPHATASE_ACTIVITY	0.0111636	0.822353	1.40985	10
GOMF_PROTON_TRANSMEMBRANE_TRANSPORTER_ACTIVITY	0.00382967	0.606866	1.19668	110
GOMF_PSEUDOURIDINE_SYNTHASE_ACTIVITY	0.018265	0.770642	1.35759	13
GOMF_PURINE_NUCLEOTIDE_TRANSMEMBRANE_TRANSPORTER_ACTIVITY	0.0199761	0.719373	1.30146	18
GOMF_RETINOID_X_RECEPTOR_BINDING	0.0269389	0.736886	1.31791	15
GOMF_RIBONUCLEOPROTEIN_COMPLEX_BINDING	0.0023124	0.596463	1.18548	144
GOMF_RIBONUCLEOTIDE_BINDING	0.0253831	0.507657	1.04256	1837
GOMF_RIBOSOMAL_LARGE_SUBUNIT_BINDING	0.00651967	0.797027	1.41894	14
GOMF_RNA_BINDING	2.93451e-11	0.555854	1.14068	1576
GOMF_RNA_POLYMERASE_II_GENERAL_TRANSCRIPTION_INITIATION_FACTOR_ACTIVITY	0.02997	0.654686	1.23143	36
GOMF_S_ACYLTRANSFERASE_ACTIVITY	0.0058374	0.718869	1.33498	29
GOMF_SECONDARY_ACTIVE_TRANSMEMBRANE_TRANSPORTER_ACTIVITY	0.0151699	0.5554	1.11442	237
GOMF_SERINE_HYDROLASE_ACTIVITY	0.046953	0.545631	1.09169	201
GOMF_SINGLE_STRANDED_RNA_BINDING	0.0142732	0.605744	1.18236	80
GOMF_SNARE_BINDING	0.0054656	0.605661	1.19277	106
GOMF_SNRNA_BINDING	0.00435019	0.670731	1.27611	45
GOMF_SOLUTE_CATION_SYMPORTER_ACTIVITY	0.0184742	0.589137	1.15986	105
GOMF_SPHINGOLIPID_TRANSPORTER_ACTIVITY	0.028971	0.714511	1.29267	18
GOMF_STRUCTURAL_CONSTITUENT_OF_RIBOSOME	0.0250827	0.570596	1.13285	134
GOMF_SULFUR_COMPOUND_BINDING	0.0353196	0.546051	1.09833	261
GOMF_SULFURTRANSFERASE_ACTIVITY	0.00562995	0.843005	1.44526	10
GOMF_SUMO_TRANSFERASE_ACTIVITY	0.00246039	0.760741	1.38856	21
GOMF_SYNTAXIN_BINDING	0.034965	0.598715	1.1592	69
GOMF_TAU_PROTEIN_BINDING	0.035964	0.630072	1.19475	42
GOMF_TBP_CLASS_PROTEIN_BINDING	0.032967	0.680541	1.25271	24
GOMF_TELOMERIC_DNA_BINDING	0.031968	0.650228	1.2246	37
GOMF_TRANSCRIPTION_COREPRESSOR_ACTIVITY	0.00212741	0.578059	1.15404	185
GOMF_TRANSITION_METAL_ION_BINDING	0.000526638	0.533042	1.0905	1011
GOMF_TRANSITION_METAL_ION_TRANSMEMBRANE_TRANSPORTER_ACTIVITY	0.0108357	0.667255	1.25841	38
GOMF_TRANSLATION_FACTOR_ACTIVITY_RNA_BINDING	0.00185002	0.644239	1.25608	78
GOMF_TRANSLATION_INITIATION_FACTOR_ACTIVITY	0.00516815	0.666286	1.26972	46
GOMF_TRANSLATION_REGULATOR_ACTIVITY	0.019075	0.574652	1.13936	128
GOMF_TRANSPORTER_ACTIVITY	0.0013346	0.527103	1.07965	1169
GOMF_TRNA_BINDING	0.00919171	0.625576	1.21121	69
GOMF_U6_SNRNA_BINDING	0.00965937	0.788747	1.4042	14
GOMF_UBIQUITIN_CONJUGATING_ENZYME_BINDING	8.40409e-05	0.775098	1.44437	32
GOMF_UBIQUITIN_LIKE_PROTEIN_CONJUGATING_ENZYME_BINDING	0.000435186	0.725469	1.36819	38
GOMF_UBIQUITIN_LIKE_PROTEIN_LIGASE_ACTIVITY	0.00553996	0.552237	1.11432	301
GOMF_UBIQUITIN_LIKE_PROTEIN_LIGASE_BINDING	0.00494507	0.553019	1.11589	301
GOMF_UBIQUITIN_LIKE_PROTEIN_TRANSFERASE_ACTIVITY	0.00412711	0.545574	1.10645	423
GOMF_UBIQUITIN_UBIQUITIN_LIGASE_ACTIVITY	0.0144951	0.777109	1.36899	13
GOMF_UNFOLDED_PROTEIN_BINDING	0.00316334	0.611501	1.20427	106
GOMF_VOLTAGE_GATED_CHLORIDE_CHANNEL_ACTIVITY	0.0168912	0.797173	1.38097	11
GOMF_ZINC_ION_BINDING	0.000114498	0.543636	1.10916	760
GOMF_ZINC_ION_TRANSMEMBRANE_TRANSPORTER_ACTIVITY	0.028971	0.696652	1.27158	21
GOTTWEIN_TARGETS_OF_KSHV_MIR_K12_11	0.027972	0.613857	1.18468	63
GOTZMANN_EPITHELIAL_TO_MESENCHYMAL_TRANSITION_DN	0.000535797	0.589692	1.18036	205
GRADE_COLON_AND_RECTAL_CANCER_UP	0.027972	0.540478	1.08887	283
GRAESSMANN_APOPTOSIS_BY_DOXORUBICIN_DN	5.5284e-05	0.525908	1.07988	1743
GRAESSMANN_APOPTOSIS_BY_DOXORUBICIN_UP	1.30299e-10	0.564778	1.15663	1144
GRAESSMANN_APOPTOSIS_BY_SERUM_DEPRIVATION_DN	0.0071759	0.561867	1.12778	232
GRAESSMANN_APOPTOSIS_BY_SERUM_DEPRIVATION_UP	0.000439743	0.548069	1.11543	579
GRAESSMANN_RESPONSE_TO_MC_AND_DOXORUBICIN_DN	0.00179479	0.533655	1.08861	753
GRAESSMANN_RESPONSE_TO_MC_AND_DOXORUBICIN_UP	7.02429e-07	0.569157	1.15884	604
GRAESSMANN_RESPONSE_TO_MC_AND_SERUM_DEPRIVATION_UP	0.000448857	0.584303	1.17281	232
GRAHAM_CML_DIVIDING_VS_NORMAL_DIVIDING_DN	0.00555438	0.843604	1.44629	10
GRAHAM_CML_QUIESCENT_VS_NORMAL_DIVIDING_DN	0.021152	0.788848	1.36655	11
GRAHAM_CML_QUIESCENT_VS_NORMAL_QUIESCENT_UP	0.026973	0.594858	1.16659	89
GRANDVAUX_IFN_RESPONSE_NOT_VIA_IRF3	0.00362542	0.819691	1.444	13
GRATIAS_RETINOBLASTOMA_16Q24	0.04995	0.69722	1.26138	18
GREB1_TARGET_GENES	0.0109852	0.525102	1.07081	729
GREENBAUM_E2A_TARGETS_UP	0.00665537	0.689071	1.28769	33
GREGORY_SYNTHETIC_LETHAL_WITH_IMATINIB	0.00606048	0.585611	1.16379	143
GROSS_HYPOXIA_VIA_ELK3_AND_HIF1A_DN	0.000207455	0.643457	1.2668	105
GROSS_HYPOXIA_VIA_ELK3_DN	0.043956	0.558701	1.1125	157
GROSS_HYPOXIA_VIA_ELK3_UP	4.79877e-05	0.607146	1.21536	206
GROSS_HYPOXIA_VIA_HIF1A_UP	0.00186843	0.645707	1.25549	75
GRUETZMANN_PANCREATIC_CANCER_UP	0.0142732	0.543574	1.09912	348
GRYDER_PAX3FOXO1_ENHANCERS_IN_TADS	0.0172726	0.515695	1.05482	995
GRYDER_PAX3FOXO1_ENHANCERS_KO_DOWN	0.00978953	0.540432	1.0959	430
GSE10094_LCMV_VS_LISTERIA_IND_EFF_CD4_TCELL_DN	0.04995	0.54761	1.0951	194
GSE10147_IL3_AND_HIVP17_VS_IL3_AND_CPG_STIM_PDC_UP	0.00242339	0.587166	1.16821	152
GSE10147_IL3_VS_IL3_AND_CPG_STIM_PDC_DN	0.0100884	0.574642	1.14461	160
GSE10147_IL3_VS_IL3_AND_HIVP17_STIM_PDC_UP	0.0169723	0.566226	1.12832	162
GSE10211_UV_INACT_SENDAI_VS_LIVE_SENDAI_VIRUS_TRACHEAL_EPITHELIAL_CELLS_UP	0.0022754	0.594375	1.18246	148
GSE10239_KLRG1INT_VS_KLRG1HIGH_EFF_CD8_TCELL_DN	0.031968	0.553274	1.1069	199
GSE10239_MEMORY_VS_DAY4.5_EFF_CD8_TCELL_UP	0.04995	0.548057	1.09535	191
GSE10239_MEMORY_VS_KLRG1HIGH_EFF_CD8_TCELL_DN	0.0106863	0.565905	1.1321	200
GSE10239_MEMORY_VS_KLRG1INT_EFF_CD8_TCELL_DN	0.00286736	0.574922	1.15021	199
GSE10239_MEMORY_VS_KLRG1INT_EFF_CD8_TCELL_UP	0.0178734	0.559492	1.11914	195
GSE10239_NAIVE_VS_DAY4.5_EFF_CD8_TCELL_UP	3.95689e-05	0.615091	1.22993	193
GSE10239_NAIVE_VS_KLRG1HIGH_EFF_CD8_TCELL_UP	0.036963	0.554612	1.109	193
GSE10239_NAIVE_VS_KLRG1INT_EFF_CD8_TCELL_DN	0.00643229	0.570377	1.14105	200
GSE10239_NAIVE_VS_KLRG1INT_EFF_CD8_TCELL_UP	0.00116892	0.586732	1.17353	197
GSE10239_NAIVE_VS_MEMORY_CD8_TCELL_UP	0.0133765	0.55863	1.11757	198
GSE10240_CTRL_VS_IL17_AND_IL22_STIM_PRIMARY_BRONCHIAL_EPITHELIAL_CELLS_UP	0.00153708	0.579755	1.15988	199
GSE10240_CTRL_VS_IL17_STIM_PRIMARY_BRONCHIAL_EPITHELIAL_CELLS_DN	5.92239e-05	0.606092	1.21235	195
GSE10240_CTRL_VS_IL17_STIM_PRIMARY_BRONCHIAL_EPITHELIAL_CELLS_UP	0.04995	0.547272	1.09461	197
GSE10240_CTRL_VS_IL22_STIM_PRIMARY_BRONCHIAL_EPITHELIAL_CELLS_DN	0.00316334	0.573733	1.14783	199
GSE10240_IL22_VS_IL22_AND_IL17_STIM_PRIMARY_BRONCHIAL_EPITHELIAL_CELLS_DN	0.042957	0.547228	1.09489	201
GSE10273_HIGH_IL7_VS_HIGH_IL7_AND_IRF4_IN_IRF4_8_NULL_PRE_BCELL_DN	0.000471686	0.590474	1.18167	203
GSE10273_HIGH_VS_LOW_IL7_TREATED_IRF4_8_NULL_PRE_BCELL_DN	9.19372e-05	0.602253	1.20489	199
GSE10273_LOW_IL7_VS_HIGH_IL7_AND_IRF4_IN_IRF4_8_NULL_PRE_BCELL_DN	0.00457327	0.571313	1.14333	203
GSE10325_BCELL_VS_LUPUS_BCELL_DN	0.0160711	0.560995	1.12187	194
GSE10325_CD4_TCELL_VS_LUPUS_CD4_TCELL_DN	0.00576304	0.572563	1.14358	188
GSE10325_CD4_TCELL_VS_LUPUS_CD4_TCELL_UP	0.00159231	0.58263	1.16445	191
GSE10325_CD4_TCELL_VS_MYELOID_DN	0.0145721	0.565627	1.12976	189
GSE10325_CD4_TCELL_VS_MYELOID_UP	0.03996	0.550851	1.10175	196
GSE10325_MYELOID_VS_LUPUS_MYELOID_DN	0.000984846	0.587074	1.17333	191
GSE10422_WT_VS_BAFF_TRANSGENIC_LN_BCELL_UP	0.017573	0.564642	1.12621	174
GSE11057_CD4_CENT_MEM_VS_PBMC_UP	0.00334833	0.577186	1.15425	194
GSE11057_CD4_EFF_MEM_VS_PBMC_UP	0.00190542	0.57994	1.15936	192
GSE11057_NAIVE_CD4_VS_PBMC_CD4_TCELL_UP	0.00509379	0.579513	1.15572	173
GSE11057_NAIVE_VS_CENT_MEMORY_CD4_TCELL_UP	0.0088928	0.574619	1.14539	167
GSE11057_NAIVE_VS_EFF_MEMORY_CD4_TCELL_DN	0.03996	0.553294	1.10473	186
GSE11057_NAIVE_VS_MEMORY_CD4_TCELL_DN	0.00279337	0.576885	1.15296	191
GSE11057_PBMC_VS_MEM_CD4_TCELL_DN	0.00212741	0.57822	1.15436	185
GSE11386_NAIVE_VS_MEMORY_BCELL_UP	0.000150774	0.606199	1.20963	183
GSE11818_WT_VS_DICER_KO_TREG_DN	0.00142664	0.592222	1.17827	152
GSE11864_CSF1_IFNG_VS_CSF1_PAM3CYS_IN_MAC_DN	0.000339492	0.599217	1.19526	172
GSE11864_CSF1_IFNG_VS_CSF1_PAM3CYS_IN_MAC_UP	0.00665537	0.569269	1.1387	195
GSE11864_CSF1_VS_CSF1_IFNG_IN_MAC_DN	6.93763e-05	0.606544	1.21145	188
GSE11864_CSF1_VS_CSF1_IFNG_IN_MAC_UP	0.000883829	0.591608	1.18012	179
GSE11864_CSF1_VS_CSF1_IFNG_PAM3CYS_IN_MAC_DN	0.0151699	0.563357	1.12376	179
GSE11864_CSF1_VS_CSF1_PAM3CYS_IN_MAC_DN	0.00246039	0.584519	1.16633	182
GSE11864_CSF1_VS_CSF1_PAM3CYS_IN_MAC_UP	0.026973	0.558295	1.11404	183
GSE11864_UNTREATED_VS_CSF1_IFNG_IN_MAC_DN	2.33175e-05	0.614062	1.22591	185
GSE11924_TFH_VS_TH1_CD4_TCELL_UP	0.036963	0.551383	1.10283	197
GSE11924_TFH_VS_TH17_CD4_TCELL_UP	0.040959	0.551526	1.10294	194
GSE11924_TFH_VS_TH2_CD4_TCELL_DN	0.00613484	0.572361	1.1446	194
GSE11924_TFH_VS_TH2_CD4_TCELL_UP	0.0199761	0.55714	1.11463	199
GSE11924_TH1_VS_TH2_CD4_TCELL_UP	0.0157707	0.559672	1.1197	199
GSE11924_TH2_VS_TH17_CD4_TCELL_UP	0.00479635	0.56755	1.13541	198
GSE11961_FOLLICULAR_BCELL_VS_GERMINAL_CENTER_BCELL_DAY40_DN	0.036963	0.550801	1.10167	197
GSE11961_FOLLICULAR_BCELL_VS_GERMINAL_CENTER_BCELL_DAY7_DN	0.00769716	0.568075	1.13678	202
GSE11961_GERMINAL_CENTER_BCELL_DAY7_VS_GERMINAL_CENTER_BCELL_DAY40_DN	0.033966	0.552475	1.10523	200
GSE11961_GERMINAL_CENTER_BCELL_DAY7_VS_MEMORY_BCELL_DAY40_UP	0.00320034	0.574654	1.14976	201
GSE11961_GERMINAL_CENTER_BCELL_DAY7_VS_PLASMA_CELL_DAY7_UP	0.00320034	0.575707	1.15205	202
GSE11961_MARGINAL_ZONE_BCELL_VS_GERMINAL_CENTER_BCELL_DAY40_DN	0.000563273	0.589106	1.17859	199
GSE11961_MARGINAL_ZONE_BCELL_VS_GERMINAL_CENTER_BCELL_DAY7_DN	0.02997	0.55529	1.11086	200
GSE11961_MARGINAL_ZONE_BCELL_VS_MEMORY_BCELL_DAY40_DN	0.0126292	0.564311	1.12869	197
GSE11961_MARGINAL_ZONE_BCELL_VS_PLASMA_CELL_DAY7_UP	0.0114335	0.565227	1.13074	200
GSE11961_MEMORY_BCELL_DAY7_VS_GERMINAL_CENTER_BCELL_DAY40_DN	0.00257138	0.577284	1.15502	201
GSE11961_MEMORY_BCELL_DAY7_VS_GERMINAL_CENTER_BCELL_DAY40_UP	0.02997	0.55418	1.10871	199
GSE11961_MEMORY_BCELL_DAY7_VS_MEMORY_BCELL_DAY40_DN	0.000673178	0.587553	1.17548	199
GSE11961_PLASMA_CELL_DAY7_VS_GERMINAL_CENTER_BCELL_DAY40_UP	0.0187746	0.558345	1.11704	199
GSE11961_UNSTIM_VS_ANTI_IGM_AND_CD40_STIM_6H_FOLLICULAR_BCELL_UP	0.00249738	0.574242	1.15013	209
GSE11973_MIR223_KOVS_WT_BONE_MARROW_NEUTROPHIL_DN	0.0160711	0.566795	1.13035	173
GSE11973_MIR223_KOVS_WT_BONE_MARROW_NEUTROPHIL_UP	0.00297835	0.578608	1.15728	197
GSE12001_MIR223_KO_VS_WT_NEUTROPHIL_UP	0.00479635	0.576967	1.15088	172
GSE12003_4D_VS_8D_CULTURE_BM_PROGENITOR_UP	0.0023124	0.588479	1.1736	173
GSE12003_MIR223_KO_VS_WT_BM_PROGENITOR_4D_CULTURE_UP	0.044955	0.547863	1.09601	200
GSE12003_MIR223_KO_VS_WT_BM_PROGENITOR_8D_CULTURE_UP	0.00934116	0.592045	1.17151	121
GSE12198_CTRL_VS_HIGH_IL2_STIM_NK_CELL_DN	0.0054656	0.568702	1.13859	207
GSE12198_CTRL_VS_LOW_IL2_STIM_NK_CELL_DN	0.000627384	0.587468	1.17499	196
GSE12198_LOW_IL2_STIM_NK_CELL_VS_HIGH_IL2_STIM_NK_CELL_UP	0.0023124	0.574602	1.14952	198
GSE12198_NK_VS_NK_ACT_EXPANSION_SYSTEM_DERIVED_NK_CELL_DN	0.00472199	0.574397	1.14886	197
GSE12366_GC_BCELL_VS_PLASMA_CELL_DN	0.00904225	0.569041	1.13545	182
GSE12366_PLASMA_CELL_VS_NAIVE_BCELL_UP	0.025974	0.56099	1.11924	180
GSE12392_CD8A_POS_VS_NEG_SPLEEN_DC_DN	0.0075477	0.561691	1.12429	204
GSE12392_CD8A_POS_VS_NEG_SPLEEN_DC_UP	0.000207455	0.594083	1.18849	198
GSE12392_CD8A_POS_VS_NEG_SPLEEN_IFNB_KO_DC_DN	0.000316707	0.594	1.18838	199
GSE12392_CD8A_POS_VS_NEG_SPLEEN_IFNB_KO_DC_UP	0.00205341	0.581748	1.16356	197
GSE12392_IFNAR_KO_VS_IFNB_KO_CD8_NEG_SPLEEN_DC_UP	0.03996	0.553714	1.10544	185
GSE12392_WT_VS_IFNAR_KO_CD8A_NEG_SPLEEN_DC_DN	0.0023124	0.58271	1.16236	179
GSE12392_WT_VS_IFNB_KO_CD8A_NEG_SPLEEN_DC_UP	0.00509379	0.573158	1.14638	197
GSE12392_WT_VS_IFNB_KO_CD8A_POS_SPLEEN_DC_UP	0.0106863	0.5651	1.13036	195
GSE12484_HEALTHY_VS_PERIDONTITIS_NEUTROPHILS_DN	0.04995	0.557255	1.10831	147
GSE12845_IGD_NEG_BLOOD_VS_DARKZONE_GC_TONSIL_BCELL_DN	0.000248355	0.593159	1.18637	196
GSE12845_IGD_NEG_BLOOD_VS_DARKZONE_GC_TONSIL_BCELL_UP	0.013227	0.56327	1.12575	191
GSE12845_IGD_NEG_BLOOD_VS_NAIVE_TONSIL_BCELL_UP	0.0193754	0.560309	1.11874	186
GSE12845_IGD_POS_BLOOD_VS_DARKZONE_GC_TONSIL_BCELL_DN	0.034965	0.555858	1.11149	193
GSE12845_IGD_POS_BLOOD_VS_NAIVE_TONSIL_BCELL_UP	0.0178734	0.565438	1.12833	181
GSE12845_IGD_POS_BLOOD_VS_PRE_GC_TONSIL_BCELL_DN	0.028971	0.55653	1.11294	194
GSE12845_IGD_POS_BLOOD_VS_PRE_GC_TONSIL_BCELL_UP	0.00140823	0.583716	1.16691	192
GSE12845_IGD_POS_VS_NEG_BLOOD_BCELL_DN	5.77222e-06	0.629728	1.25662	181
GSE12845_NAIVE_VS_DARKZONE_GC_TONSIL_BCELL_DN	4.57427e-05	0.606611	1.21361	199
GSE12845_NAIVE_VS_PRE_GC_TONSIL_BCELL_DN	0.00382967	0.573862	1.14788	195
GSE12845_NAIVE_VS_PRE_GC_TONSIL_BCELL_UP	0.000430629	0.591446	1.18171	190
GSE12845_PRE_GC_VS_DARKZONE_GC_TONSIL_BCELL_DN	0.000508321	0.59138	1.18223	192
GSE12963_ENV_NEF_VS_ENV_NEF_AND_VPR_DEFICIENT_HIV1_INF_CD4_TCELL_DN	0.000645701	0.606242	1.20607	148
GSE13306_RA_VS_UNTREATED_MEM_CD4_TCELL_DN	0.0160711	0.561491	1.1236	202
GSE13306_RA_VS_UNTREATED_TCONV_UP	0.0011137	0.583221	1.16681	199
GSE13306_TREG_RA_VS_TCONV_RA_DN	0.025974	0.555674	1.11165	198
GSE13411_IGM_MEMORY_BCELL_VS_PLASMA_CELL_DN	0.042957	0.548688	1.09744	197
GSE13411_NAIVE_BCELL_VS_PLASMA_CELL_DN	0.0150205	0.561285	1.12045	184
GSE13411_NAIVE_BCELL_VS_PLASMA_CELL_UP	0.0142732	0.563738	1.1249	183
GSE13411_NAIVE_VS_IGM_MEMORY_BCELL_DN	2.4993e-05	0.612898	1.22494	191
GSE13411_NAIVE_VS_MEMORY_BCELL_DN	0.00190542	0.58086	1.16091	191
GSE13411_PLASMA_CELL_VS_MEMORY_BCELL_UP	0.000755606	0.594084	1.18486	178
GSE13484_12H_UNSTIM_VS_YF17D_VACCINE_STIM_PBMC_DN	0.036963	0.552143	1.10433	196
GSE13484_12H_UNSTIM_VS_YF17D_VACCINE_STIM_PBMC_UP	0.038961	0.553688	1.10688	192
GSE13484_12H_VS_3H_YF17D_VACCINE_STIM_PBMC_DN	0.046953	0.550937	1.1004	187
GSE13484_3H_UNSTIM_VS_YF17D_VACCINE_STIM_PBMC_DN	0.036963	0.554296	1.10711	187
GSE13484_3H_UNSTIM_VS_YF17D_VACCINE_STIM_PBMC_UP	0.0088928	0.570395	1.14056	193
GSE13484_UNSTIM_VS_12H_YF17D_VACCINE_STIM_PBMC_DN	0.027972	0.556868	1.11362	194
GSE13484_UNSTIM_VS_12H_YF17D_VACCINE_STIM_PBMC_UP	0.045954	0.550698	1.10091	192
GSE13484_UNSTIM_VS_3H_YF17D_VACCINE_STIM_PBMC_DN	0.000139438	0.597417	1.19488	196
GSE13484_UNSTIM_VS_3H_YF17D_VACCINE_STIM_PBMC_UP	0.00205341	0.581003	1.16188	194
GSE13484_UNSTIM_VS_YF17D_VACCINE_STIM_PBMC_DN	0.000234684	0.60074	1.19947	186
GSE13484_UNSTIM_VS_YF17D_VACCINE_STIM_PBMC_UP	0.000535797	0.59178	1.18363	197
GSE13485_CTRL_VS_DAY3_YF17D_VACCINE_PBMC_DN	3.56015e-06	0.626751	1.25181	188
GSE13485_CTRL_VS_DAY7_YF17D_VACCINE_PBMC_DN	0.000221058	0.597757	1.19498	192
GSE13485_DAY1_VS_DAY21_YF17D_VACCINE_PBMC_DN	0.026973	0.558931	1.11531	183
GSE13485_DAY1_VS_DAY21_YF17D_VACCINE_PBMC_UP	0.00177639	0.586861	1.17045	178
GSE13485_DAY1_VS_DAY3_YF17D_VACCINE_PBMC_DN	0.00501943	0.572374	1.14322	187
GSE13485_DAY1_VS_DAY7_YF17D_VACCINE_PBMC_DN	0.00814552	0.570472	1.1383	182
GSE13485_DAY3_VS_DAY7_YF17D_VACCINE_PBMC_DN	0.00769716	0.5741	1.14539	180
GSE13485_PRE_VS_POST_YF17D_VACCINATION_PBMC_DN	2.18405e-06	0.629139	1.2566	187
GSE13493_DP_VS_CD4INTCD8POS_THYMOCYTE_UP	0.035964	0.552309	1.10468	197
GSE13522_CTRL_VS_T_CRUZI_G_STRAIN_INF_SKIN_DN	0.00844443	0.583802	1.15907	134
GSE13522_CTRL_VS_T_CRUZI_Y_STRAIN_INF_SKIN_129_MOUSE_DN	0.00687845	0.569826	1.13994	200
GSE13522_CTRL_VS_T_CRUZI_Y_STRAIN_INF_SKIN_BALBC_MOUSE_UP	3.62927e-06	0.654027	1.29806	133
GSE13522_CTRL_VS_T_CRUZI_Y_STRAIN_INF_SKIN_IFNG_KO_DN	0.042957	0.559935	1.11214	138
GSE13522_CTRL_VS_T_CRUZI_Y_STRAIN_INF_SKIN_IFNG_KO_UP	0.00405275	0.580241	1.15506	154
GSE13522_WT_VS_IFNAR_KO_SKIN_DN	0.035964	0.55737	1.11168	176
GSE13547_2H_VS_12_H_ANTI_IGM_STIM_BCELL_DN	0.00457327	0.576246	1.1499	181
GSE13547_2H_VS_12_H_ANTI_IGM_STIM_BCELL_UP	0.045954	0.551681	1.10021	173
GSE13547_2H_VS_12_H_ANTI_IGM_STIM_ZFX_KO_BCELL_DN	0.025974	0.560353	1.11774	172
GSE13547_2H_VS_12_H_ANTI_IGM_STIM_ZFX_KO_BCELL_UP	0.042957	0.55318	1.10254	166
GSE13547_CTRL_VS_ANTI_IGM_STIM_BCELL_12H_DN	0.00155549	0.590224	1.17723	174
GSE13547_CTRL_VS_ANTI_IGM_STIM_BCELL_2H_UP	0.038961	0.556035	1.10935	180
GSE13547_CTRL_VS_ANTI_IGM_STIM_ZFX_KO_BCELL_2H_DN	0.00934116	0.570233	1.13717	171
GSE13547_CTRL_VS_ANTI_IGM_STIM_ZFX_KO_BCELL_2H_UP	0.000207455	0.609117	1.21379	162
GSE13547_WT_VS_ZFX_KO_BCELL_ANTI_IGM_STIM_2H_DN	0.00205341	0.590202	1.1756	160
GSE13547_WT_VS_ZFX_KO_BCELL_ANTI_IGM_STIM_2H_UP	0.000783083	0.59673	1.19054	180
GSE13547_WT_VS_ZFX_KO_BCELL_DN	0.024975	0.560704	1.11829	178
GSE13738_RESTING_VS_TCR_ACTIVATED_CD4_TCELL_DN	0.00874334	0.570892	1.14155	193
GSE13738_TCR_VS_BYSTANDER_ACTIVATED_CD4_TCELL_UP	0.017573	0.560041	1.11996	194
GSE13887_RESTING_VS_NO_TREATED_CD4_TCELL_DN	0.025974	0.583529	1.15066	110
GSE13946_CTRL_VS_DSS_COLITIS_GD_TCELL_FROM_COLON_DN	0.00104007	0.590688	1.17824	172
GSE13946_CTRL_VS_DSS_COLITIS_GD_TCELL_FROM_COLON_UP	0.00859389	0.569124	1.13526	179
GSE14000_4H_VS_16H_LPS_DC_DN	0.00814552	0.5677	1.13325	184
GSE14000_4H_VS_16H_LPS_DC_TRANSLATED_RNA_DN	0.0108357	0.565729	1.13096	192
GSE14000_4H_VS_16H_LPS_DC_UP	0.00501943	0.567843	1.13455	190
GSE14000_TRANSLATED_RNA_VS_MRNA_16H_LPS_DC_DN	0.0226796	0.569506	1.13499	165
GSE14000_TRANSLATED_RNA_VS_MRNA_16H_LPS_DC_UP	0.00487071	0.581281	1.15767	159
GSE14000_TRANSLATED_RNA_VS_MRNA_4H_LPS_DC_DN	0.000645701	0.595846	1.18758	166
GSE14000_TRANSLATED_RNA_VS_MRNA_4H_LPS_DC_UP	0.00747334	0.569457	1.13841	192
GSE14000_TRANSLATED_RNA_VS_MRNA_DC_DN	0.00375531	0.588346	1.17254	165
GSE14000_TRANSLATED_RNA_VS_MRNA_DC_UP	0.000380504	0.591009	1.18207	196
GSE14000_UNSTIM_VS_16H_LPS_DC_DN	0.040959	0.551643	1.10317	194
GSE14000_UNSTIM_VS_16H_LPS_DC_TRANSLATED_RNA_DN	0.025974	0.557873	1.11426	187
GSE14000_UNSTIM_VS_16H_LPS_DC_TRANSLATED_RNA_UP	0.0147216	0.563461	1.1267	193
GSE14000_UNSTIM_VS_16H_LPS_DC_UP	9.30653e-05	0.604379	1.20658	185
GSE14000_UNSTIM_VS_4H_LPS_DC_DN	0.00598612	0.570546	1.14058	192
GSE14000_UNSTIM_VS_4H_LPS_DC_TRANSLATED_RNA_UP	0.00457327	0.577943	1.15565	193
GSE14026_TH1_VS_TH17_DN	0.000116765	0.600824	1.20203	199
GSE14308_INDUCED_VS_NATURAL_TREG_UP	0.000682336	0.584314	1.16895	198
GSE14308_NAIVE_CD4_TCELL_VS_INDUCED_TREG_DN	0.033966	0.552409	1.1051	200
GSE14308_NAIVE_CD4_TCELL_VS_NATURAL_TREG_DN	0.031968	0.553229	1.10681	199
GSE14308_NAIVE_CD4_TCELL_VS_NATURAL_TREG_UP	0.00420147	0.575227	1.15052	197
GSE14308_TH1_VS_INDUCED_TREG_DN	1.22356e-06	0.627029	1.2544	198
GSE14308_TH1_VS_INDUCED_TREG_UP	3.50789e-05	0.609793	1.2199	200
GSE14308_TH1_VS_TH17_DN	0.028971	0.554672	1.10965	198
GSE14308_TH17_VS_INDUCED_TREG_DN	0.047952	0.545637	1.09162	199
GSE14308_TH17_VS_NAIVE_CD4_TCELL_DN	0.00769716	0.567627	1.1357	201
GSE14308_TH17_VS_NAIVE_CD4_TCELL_UP	0.00153708	0.583938	1.16794	197
GSE14308_TH17_VS_NATURAL_TREG_DN	0.00479635	0.570423	1.1409	196
GSE14308_TH17_VS_NATURAL_TREG_UP	7.85013e-06	0.619345	1.23918	201
GSE14308_TH2_VS_INDUCED_TREG_UP	0.000554114	0.591421	1.18291	197
GSE14308_TH2_VS_NAIVE_CD4_TCELL_DN	0.0022014	0.579299	1.1589	200
GSE14308_TH2_VS_NAIVE_CD4_TCELL_UP	0.00479635	0.567917	1.13615	198
GSE14308_TH2_VS_NATURAL_TREG_DN	0.00294136	0.572104	1.14452	198
GSE14308_TH2_VS_TH1_UP	0.024975	0.558121	1.11629	196
GSE1432_1H_VS_24H_IFNG_MICROGLIA_DN	0.000920464	0.58434	1.16751	190
GSE1432_1H_VS_6H_IFNG_MICROGLIA_DN	0.035964	0.554149	1.10818	194
GSE1432_6H_VS_24H_IFNG_MICROGLIA_DN	3.28339e-05	0.612955	1.22578	194
GSE1432_CTRL_VS_IFNG_1H_MICROGLIA_UP	0.000303037	0.595689	1.18923	185
GSE1432_CTRL_VS_IFNG_24H_MICROGLIA_DN	0.000554114	0.591111	1.18063	188
GSE1432_CTRL_VS_IFNG_6H_MICROGLIA_UP	0.0011137	0.586082	1.17135	191
GSE14350_IL2RB_KO_VS_WT_TREG_UP	0.025974	0.55662	1.1133	197
GSE14350_TREG_VS_TEFF_IN_IL2RB_KO_DN	2.47137e-05	0.608294	1.21664	196
GSE14350_TREG_VS_TEFF_IN_IL2RB_KO_UP	0.000146239	0.59989	1.20016	199
GSE14386_UNTREATED_VS_IFNA_TREATED_ACT_PBMC_MS_PATIENT_DN	0.00769716	0.581054	1.15701	157
GSE14413_UNSTIM_VS_IFNB_STIM_NIH3T3_CELLS_DN	0.041958	0.561106	1.11424	136
GSE14413_UNSTIM_VS_IFNB_STIM_NIH3T3_CELLS_UP	0.033966	0.563508	1.11913	137
GSE14415_ACT_TCONV_VS_ACT_NATURAL_TREG_DN	0.0106863	0.568885	1.1346	178
GSE14415_ACT_VS_CTRL_NATURAL_TREG_DN	0.025974	0.563068	1.12225	166
GSE14415_ACT_VS_CTRL_NATURAL_TREG_UP	0.0178734	0.565446	1.12835	181
GSE14415_INDUCED_TREG_VS_FAILED_INDUCED_TREG_DN	0.00072813	0.593588	1.18406	179
GSE14415_INDUCED_TREG_VS_FAILED_INDUCED_TREG_UP	0.0144227	0.566861	1.13117	181
GSE14415_INDUCED_TREG_VS_FOXP3_KO_INDUCED_TREG_DN	0.047952	0.549761	1.09698	182
GSE14415_INDUCED_TREG_VS_FOXP3_KO_INDUCED_TREG_IL2_CULTURE_UP	0.00140823	0.586338	1.16942	175
GSE14415_INDUCED_TREG_VS_TCONV_UP	0.0075477	0.573112	1.14303	178
GSE14415_INDUCED_VS_NATURAL_TREG_DN	0.042957	0.554745	1.10644	176
GSE14415_NATURAL_TREG_VS_FOXP3_KO_NATURAL_TREG_UP	0.014871	0.576369	1.14611	150
GSE14415_TCONV_VS_FOXP3_KO_INDUCED_TREG_DN	0.00127937	0.587685	1.17229	179
GSE14415_TCONV_VS_FOXP3_KO_INDUCED_TREG_UP	0.000191584	0.604647	1.20609	172
GSE1448_CTRL_VS_ANTI_VALPHA2_DP_THYMOCYTE_UP	0.0193754	0.56079	1.12164	197
GSE1460_CD4_THYMOCYTE_VS_NAIVE_CD4_TCELL_ADULT_BLOOD_UP	0.042957	0.55194	1.10339	192
GSE1460_CD4_THYMOCYTE_VS_NAIVE_CD4_TCELL_CORD_BLOOD_DN	0.000563273	0.589648	1.17772	187
GSE1460_CD4_THYMOCYTE_VS_THYMIC_STROMAL_CELL_DN	0.00238639	0.578169	1.1565	195
GSE1460_CORD_VS_ADULT_BLOOD_NAIVE_CD4_TCELL_DN	0.044955	0.550942	1.10111	191
GSE1460_CORD_VS_ADULT_BLOOD_NAIVE_CD4_TCELL_UP	0.00382967	0.574731	1.14793	187
GSE1460_DP_THYMOCYTE_VS_NAIVE_CD4_TCELL_ADULT_BLOOD_DN	0.030969	0.556771	1.11143	184
GSE1460_DP_THYMOCYTE_VS_THYMIC_STROMAL_CELL_DN	0.00144504	0.582412	1.16499	195
GSE1460_INTRATHYMIC_T_PROGENITOR_VS_CD4_THYMOCYTE_UP	0.00342233	0.581094	1.16195	193
GSE1460_INTRATHYMIC_T_PROGENITOR_VS_DP_THYMOCYTE_UP	0.000214257	0.599278	1.19843	194
GSE1460_INTRATHYMIC_T_PROGENITOR_VS_NAIVE_CD4_TCELL_ADULT_BLOOD_UP	0.00260838	0.575679	1.15141	196
GSE1460_INTRATHYMIC_T_PROGENITOR_VS_NAIVE_CD4_TCELL_CORD_BLOOD_UP	4.96715e-05	0.604274	1.2086	196
GSE1460_NAIVE_CD4_TCELL_ADULT_BLOOD_VS_THYMIC_STROMAL_CELL_DN	0.038961	0.551514	1.10338	199
GSE14699_DELETIONAL_TOLERANCE_VS_ACTIVATED_CD8_TCELL_DN	0.000189317	0.599185	1.1961	184
GSE14699_DELETIONAL_TOLERANCE_VS_ACTIVATED_CD8_TCELL_UP	0.00345932	0.581424	1.16	180
GSE14699_NAIVE_VS_DELETIONAL_TOLERANCE_CD8_TCELL_DN	0.0181738	0.560126	1.12054	200
GSE14769_20MIN_VS_360MIN_LPS_BMDM_DN	0.0154703	0.559922	1.1202	199
GSE14769_20MIN_VS_360MIN_LPS_BMDM_UP	0.041958	0.548522	1.09739	199
GSE14769_40MIN_VS_360MIN_LPS_BMDM_DN	0.00949062	0.564571	1.1295	199
GSE14769_40MIN_VS_360MIN_LPS_BMDM_UP	0.00124256	0.582181	1.16473	199
GSE14769_UNSTIM_VS_120MIN_LPS_BMDM_DN	0.00949062	0.56612	1.13293	203
GSE14769_UNSTIM_VS_240MIN_LPS_BMDM_UP	0.026973	0.554995	1.11034	199
GSE14769_UNSTIM_VS_360MIN_LPS_BMDM_UP	0.000307594	0.596379	1.19283	197
GSE14769_UNSTIM_VS_60MIN_LPS_BMDM_UP	0.00598612	0.570537	1.14028	191
GSE14908_ATOPIC_VS_NONATOPIC_PATIENT_HDM_STIM_CD4_TCELL_DN	0.000171179	0.600512	1.20109	197
GSE14908_ATOPIC_VS_NONATOPIC_PATIENT_HDM_STIM_CD4_TCELL_UP	0.00144504	0.58482	1.16971	197
GSE14908_ATOPIC_VS_NONATOPIC_PATIENT_RESTING_CD4_TCELL_DN	7.84006e-05	0.604499	1.20917	195
GSE14908_ATOPIC_VS_NONATOPIC_PATIENT_RESTING_CD4_TCELL_UP	4.6304e-05	0.604973	1.21028	198
GSE14908_RESTING_VS_HDM_STIM_CD4_TCELL_ATOPIC_PATIENT_DN	0.000205188	0.594842	1.18974	196
GSE14908_RESTING_VS_HDM_STIM_CD4_TCELL_ATOPIC_PATIENT_UP	0.000248355	0.598174	1.19642	197
GSE14908_RESTING_VS_HDM_STIM_CD4_TCELL_NONATOPIC_PATIENT_DN	0.033966	0.553314	1.10693	198
GSE14908_RESTING_VS_HDM_STIM_CD4_TCELL_NONATOPIC_PATIENT_UP	0.036963	0.550618	1.1013	197
GSE15139_GMCSF_TREATED_VS_UNTREATED_NEUTROPHILS_UP	0.00576304	0.565968	1.13225	198
GSE15215_CD2_POS_VS_NEG_PDC_DN	0.00784661	0.570254	1.14039	194
GSE15271_CXCR4_POS_VS_NEG_GC_BCELL_DN	0.0124797	0.566883	1.13076	172
GSE15324_ELF4_KO_VS_WT_ACTIVATED_CD8_TCELL_DN	0.044955	0.549953	1.09968	193
GSE15324_NAIVE_VS_ACTIVATED_CD8_TCELL_DN	0.000403288	0.59216	1.18498	202
GSE15324_NAIVE_VS_ACTIVATED_CD8_TCELL_UP	0.044955	0.546698	1.09383	201
GSE15324_NAIVE_VS_ACTIVATED_ELF4_KO_CD8_TCELL_DN	0.000737289	0.58394	1.1682	198
GSE15330_GRANULOCYTE_MONOCYTE_PROGENITOR_VS_PRO_BCELL_DN	0.0018132	0.57691	1.15414	198
GSE15330_GRANULOCYTE_MONOCYTE_PROGENITOR_VS_PRO_BCELL_UP	0.0151699	0.561009	1.12217	195
GSE15330_HSC_VS_GRANULOCYTE_MONOCYTE_PROGENITOR_IKAROS_KO_DN	0.041958	0.549433	1.0993	201
GSE15330_HSC_VS_GRANULOCYTE_MONOCYTE_PROGENITOR_IKAROS_KO_UP	0.0160711	0.561429	1.12348	202
GSE15330_HSC_VS_LYMPHOID_PRIMED_MULTIPOTENT_PROGENITOR_UP	0.00360732	0.570289	1.14089	198
GSE15330_HSC_VS_MEGAKARYOCYTE_ERYTHROID_PROGENITOR_IKAROS_KO_UP	0.00260838	0.575726	1.15182	199
GSE15330_HSC_VS_MEGAKARYOCYTE_ERYTHROID_PROGENITOR_UP	0.034965	0.558842	1.11341	161
GSE15330_HSC_VS_PRO_BCELL_DN	0.0184742	0.560971	1.12201	197
GSE15330_HSC_VS_PRO_BCELL_UP	0.00186843	0.57855	1.15747	199
GSE15330_LYMPHOID_MULTIPOTENT_VS_GRANULOCYTE_MONOCYTE_PROGENITOR_DN	0.00598612	0.571814	1.14369	197
GSE15330_LYMPHOID_MULTIPOTENT_VS_GRANULOCYTE_MONOCYTE_PROGENITOR_IKAROS_KO_UP	0.0108357	0.563012	1.12638	199
GSE15330_LYMPHOID_MULTIPOTENT_VS_PRO_BCELL_DN	0.044955	0.547228	1.0948	199
GSE15330_MEGAKARYOCYTE_ERYTHROID_PROGENITOR_VS_PRO_BCELL_DN	0.000535797	0.59184	1.18375	197
GSE15330_MEGAKARYOCYTE_ERYTHROID_PROGENITOR_VS_PRO_BCELL_UP	0.00949062	0.564572	1.1295	199
GSE15330_MEGAKARYOCYTE_ERYTHROID_VS_GRANULOCYTE_MONOCYTE_PROGENITOR_DN	0.0196757	0.557318	1.11499	199
GSE15330_MEGAKARYOCYTE_ERYTHROID_VS_GRANULOCYTE_MONOCYTE_PROGENITOR_IKAROS_KO_UP	7.61445e-05	0.605347	1.21076	197
GSE15330_WT_VS_IKAROS_KO_GRANULOCYTE_MONOCYTE_PROGENITOR_DN	0.0112841	0.561237	1.12252	196
GSE15330_WT_VS_IKAROS_KO_GRANULOCYTE_MONOCYTE_PROGENITOR_UP	0.000499162	0.589783	1.18029	203
GSE15330_WT_VS_IKAROS_KO_HSC_DN	0.046953	0.548117	1.09653	198
GSE15330_WT_VS_IKAROS_KO_HSC_UP	0.00331133	0.571038	1.14239	198
GSE15330_WT_VS_IKAROS_KO_LYMPHOID_MULTIPOTENT_PROGENITOR_DN	0.045954	0.547516	1.09564	202
GSE15330_WT_VS_IKAROS_KO_LYMPHOID_MULTIPOTENT_PROGENITOR_UP	0.0100884	0.566021	1.13249	201
GSE15330_WT_VS_IKAROS_KO_MEGAKARYOCYTE_ERYTHROID_PROGENITOR_UP	0.00672973	0.567411	1.13487	196
GSE15624_CTRL_VS_3H_HALOFUGINONE_TREATED_CD4_TCELL_DN	0.00016211	0.612667	1.221	165
GSE15624_CTRL_VS_3H_HALOFUGINONE_TREATED_CD4_TCELL_UP	0.0154703	0.571269	1.13713	155
GSE15624_CTRL_VS_6H_HALOFUGINONE_TREATED_CD4_TCELL_DN	0.00279337	0.585991	1.1675	161
GSE15659_CD45RA_NEG_CD4_TCELL_VS_ACTIVATED_TREG_DN	0.043956	0.552751	1.1028	180
GSE15659_CD45RA_NEG_CD4_TCELL_VS_RESTING_TREG_UP	0.024975	0.560925	1.11873	178
GSE15659_NAIVE_CD4_TCELL_VS_RESTING_TREG_UP	0.00022786	0.608653	1.21383	173
GSE15733_BM_VS_SPLEEN_MEMORY_CD4_TCELL_UP	0.033966	0.553868	1.10789	195
GSE15735_CTRL_VS_HDAC_INHIBITOR_TREATED_CD4_TCELL_12H_DN	0.000920464	0.584309	1.16867	196
GSE15735_CTRL_VS_HDAC_INHIBITOR_TREATED_CD4_TCELL_2H_DN	0.037962	0.550138	1.10034	197
GSE15735_CTRL_VS_HDAC_INHIBITOR_TREATED_CD4_TCELL_2H_UP	0.0120314	0.565069	1.1302	197
GSE15750_DAY6_VS_DAY10_EFF_CD8_TCELL_DN	0.024975	0.558019	1.11609	196
GSE15750_WT_VS_TRAF6KO_DAY6_EFF_CD8_TCELL_UP	0.00427583	0.573781	1.14786	200
GSE15767_MED_VS_SCS_MAC_LN_DN	0.00275637	0.576509	1.15318	195
GSE15930_NAIVE_VS_24H_IN_VITRO_STIM_CD8_TCELL_DN	0.000159843	0.596044	1.19214	196
GSE15930_NAIVE_VS_24H_IN_VITRO_STIM_CD8_TCELL_UP	0.00249738	0.577808	1.15607	201
GSE15930_NAIVE_VS_24H_IN_VITRO_STIM_IL12_CD8_TCELL_DN	0.000139438	0.597084	1.19422	196
GSE15930_NAIVE_VS_24H_IN_VITRO_STIM_IL12_CD8_TCELL_UP	0.00472199	0.572048	1.14455	201
[truncated: 4,679 more rows]

## Sheet: tissue_dependent_only_GSEA
pathway	pval	Enrichment Score	Normalised Enrichment Score	Pathway size
MANNO_MIDBRAIN_NEUROTYPES_HDA2	1e-50	0.60849	1.75195	492
MANNO_MIDBRAIN_NEUROTYPES_HDA1	1e-50	0.601731	1.7369	562
MANNO_MIDBRAIN_NEUROTYPES_HGABA	1e-50	0.584843	1.70435	1047
MANNO_MIDBRAIN_NEUROTYPES_HNBGABA	1e-50	0.587408	1.69773	654
GOBP_SYNAPTIC_SIGNALING	1e-50	0.568998	1.6468	710
GOCC_SYNAPSE	1e-50	0.56236	1.64303	1283
GOCC_SOMATODENDRITIC_COMPARTMENT	1e-50	0.56561	1.64249	820
GOCC_NEURON_PROJECTION	1e-50	0.53973	1.57713	1318
GOBP_CELL_MORPHOGENESIS	1e-50	0.539005	1.56977	992
GOBP_NEURON_DEVELOPMENT	1e-50	0.53536	1.56085	1082
AACTTT_UNKNOWN	1e-50	0.53168	1.56004	1873
GOBP_NEURON_DIFFERENTIATION	1e-50	0.531903	1.55446	1335
GOBP_NEUROGENESIS	1e-50	0.526692	1.54353	1603
GOBP_CELL_PROJECTION_ORGANIZATION	1e-50	0.513909	1.50468	1528
GOBP_CELL_CELL_SIGNALING	1e-50	0.51011	1.49403	1567
HMGB1_TARGET_GENES	1e-50	0.504732	1.47598	1397
GOCC_POSTSYNAPSE	1.05989e-49	0.582146	1.68121	599
GOBP_LOCOMOTION	6.62428e-49	0.481544	1.41261	1772
CAGCTG_AP4_Q5	2.45124e-48	0.493983	1.44618	1488
GOBP_PHOSPHORYLATION	2.81904e-46	0.478496	1.4037	1771
GOCC_DENDRITIC_TREE	6.43431e-45	0.568989	1.64335	606
GOBP_REGULATION_OF_TRANSPORT	7.94824e-45	0.48013	1.40772	1670
GRAESSMANN_APOPTOSIS_BY_DOXORUBICIN_DN	1.11934e-44	0.475845	1.39599	1743
GOBP_CELL_PART_MORPHOGENESIS	3.95635e-43	0.555064	1.60441	653
GOCC_PLASMA_MEMBRANE_REGION	3.32795e-42	0.499184	1.45751	1218
GOBP_CELL_MORPHOGENESIS_INVOLVED_IN_DIFFERENTIATION	3.50158e-42	0.546907	1.58254	706
MANNO_MIDBRAIN_NEUROTYPES_HDA	5.00636e-42	0.589536	1.69581	473
GOBP_CELLULAR_COMPONENT_MORPHOGENESIS	8.78261e-42	0.539546	1.56325	746
MEISSNER_BRAIN_HCP_WITH_H3K4ME3_AND_H3K27ME3	1.83533e-41	0.507699	1.47997	1069
GOBP_CELL_MIGRATION	2.60802e-41	0.483994	1.41531	1409
MANNO_MIDBRAIN_NEUROTYPES_HSERT	4.29967e-41	0.592414	1.70022	437
TGGAAA_NFAT_Q4_01	5.80846e-41	0.465469	1.36571	1869
GOCC_INTRINSIC_COMPONENT_OF_PLASMA_MEMBRANE	8.8307e-41	0.47506	1.39271	1643
MANNO_MIDBRAIN_NEUROTYPES_HNBML5	1.75588e-40	0.591659	1.69827	439
GOBP_CYTOSKELETON_ORGANIZATION	2.38454e-40	0.485775	1.42064	1413
GOBP_CELL_MORPHOGENESIS_INVOLVED_IN_NEURON_DIFFERENTIATION	3.87247e-40	0.563817	1.62683	552
PAX3_TARGET_GENES	4.86931e-40	0.490671	1.43323	1269
GOBP_CELL_JUNCTION_ORGANIZATION	5.09935e-40	0.544558	1.57479	676
ZHONG_PFC_C3_MICROGLIA	7.47646e-40	0.585061	1.68287	466
MIR335_3P	2.05994e-39	0.521979	1.51638	846
MIR524_5P	8.69671e-39	0.512916	1.49239	921
GOBP_REGULATION_OF_CELL_PROJECTION_ORGANIZATION	4.32189e-38	0.544168	1.57306	648
MIR3662	5.63863e-38	0.509566	1.48314	935
MIR520D_5P	9.09285e-38	0.511769	1.48908	919
GOBP_REGULATION_OF_TRANS_SYNAPTIC_SIGNALING	1.02104e-37	0.593497	1.70118	410
GOMF_RIBONUCLEOTIDE_BINDING	3.83731e-37	0.462104	1.35574	1837
GOCC_NEURON_TO_NEURON_SYNAPSE	6.14528e-37	0.611689	1.74538	341
GOCC_AXON	9.03555e-37	0.543218	1.56921	625
OSMAN_BLOOD_CHAD63_KH_AGE_18_50YO_HIGH_DOSE_SUBJECTS_24HR_DN	9.03555e-37	0.474141	1.3881	1507
GCANCTGNY_MYOD_Q6	1.53354e-36	0.507956	1.47777	909
GOBP_CENTRAL_NERVOUS_SYSTEM_DEVELOPMENT	2.17785e-35	0.499279	1.45392	1002
KDM7A_TARGET_GENES	2.2049e-35	0.468658	1.37233	1553
GOBERT_OLIGODENDROCYTE_DIFFERENTIATION_DN	2.50249e-35	0.492945	1.43701	1072
GOBP_RESPONSE_TO_ENDOGENOUS_STIMULUS	3.61596e-35	0.469873	1.37569	1522
GOBP_CELLULAR_RESPONSE_TO_ENDOGENOUS_STIMULUS	4.05096e-35	0.478767	1.39893	1288
RYBP_TARGET_GENES	5.35595e-35	0.469191	1.37396	1541
GOBP_REGULATION_OF_INTRACELLULAR_SIGNAL_TRANSDUCTION	7.48621e-35	0.465137	1.36331	1626
BENPORATH_ES_WITH_H3K27ME3	9.45336e-35	0.492974	1.43709	1068
FOXP2_TARGET_GENES	1.28499e-34	0.461703	1.35406	1706
GOBP_BIOLOGICAL_ADHESION	2.18556e-34	0.470732	1.37725	1446
GOBP_POSITIVE_REGULATION_OF_SIGNALING	2.53851e-34	0.465255	1.36367	1620
MIR12136	3.50975e-34	0.496692	1.44646	985
GOBP_POSITIVE_REGULATION_OF_CELLULAR_COMPONENT_ORGANIZATION	6.16686e-34	0.494142	1.43895	1005
MIR8485	6.43305e-34	0.493861	1.43822	1004
GOBP_REGULATION_OF_CELL_DIFFERENTIATION	1.07896e-33	0.468831	1.37233	1474
ZSCAN30_TARGET_GENES	1.4178e-33	0.467274	1.36785	1481
BENPORATH_SUZ12_TARGETS	2.09689e-33	0.496664	1.44639	982
DACOSTA_UV_RESPONSE_VIA_ERCC3_DN	3.27973e-33	0.505665	1.46911	851
CTGCAGY_UNKNOWN	4.9349e-33	0.514246	1.49062	763
GOMF_ADENYL_NUCLEOTIDE_BINDING	6.1596e-33	0.463659	1.35744	1505
GOCC_SYNAPTIC_MEMBRANE	7.02409e-33	0.587088	1.6782	369
REACTOME_NEURONAL_SYSTEM	7.60184e-33	0.581602	1.66586	396
GOBP_SYNAPSE_ORGANIZATION	9.19457e-33	0.575816	1.6505	410
MODULE_66	1.16561e-32	0.54094	1.56029	548
GOBP_POSITIVE_REGULATION_OF_DEVELOPMENTAL_PROCESS	1.26696e-32	0.47615	1.39051	1245
GOBP_REGULATION_OF_ANATOMICAL_STRUCTURE_MORPHOGENESIS	2.25542e-32	0.500553	1.45597	904
MIR548AJ_3P_MIR548X_3P	2.89566e-32	0.500248	1.45513	892
GOBP_ION_TRANSPORT	2.92476e-32	0.466241	1.36486	1478
MIR5688	2.95386e-32	0.512461	1.48588	769
MIR1277_5P	3.53877e-32	0.497552	1.44687	885
GOBP_REGULATION_OF_CELLULAR_COMPONENT_BIOGENESIS	1.07568e-31	0.494178	1.43891	953
GOBP_CATION_TRANSPORT	1.45315e-31	0.480291	1.40049	1123
MURARO_PANCREAS_BETA_CELL	1.90208e-31	0.495772	1.44267	916
GOCC_CELL_BODY	1.97297e-31	0.54299	1.56581	540
MIR3646	2.44576e-31	0.503633	1.46275	836
MIR607	2.82567e-31	0.492204	1.43328	961
TAATTA_CHX10_01	3.01563e-31	0.507907	1.47374	794
MIR651_3P	3.30056e-31	0.505681	1.46736	795
GOBP_REGULATION_OF_NEURON_PROJECTION_DEVELOPMENT	4.91567e-31	0.566839	1.62555	422
MIR6867_5P	4.91567e-31	0.501233	1.4565	863
MIR9985	6.06104e-31	0.528232	1.52562	607
GOMF_KINASE_ACTIVITY	7.20641e-31	0.512028	1.48237	726
MIR27A_3P_MIR27B_3P	7.39731e-31	0.527852	1.52452	607
PEREZ_TP53_TARGETS	8.92447e-31	0.478354	1.39482	1105
GCM2_TARGET_GENES	1.39085e-30	0.460035	1.34674	1510
BUSSLINGER_GASTRIC_IMMUNE_CELLS	1.60187e-30	0.464515	1.35882	1432
GOBP_AXON_DEVELOPMENT	3.7208e-30	0.551063	1.58514	473
MODULE_100	3.7208e-30	0.538622	1.55321	540
MIR19A_3P	3.87503e-30	0.521222	1.50598	636
MANNO_MIDBRAIN_NEUROTYPES_HRN	4.22357e-30	0.59189	1.68624	321
MODULE_11	4.53355e-30	0.537875	1.55106	538
GOBP_ION_TRANSMEMBRANE_TRANSPORT	7.55585e-30	0.479695	1.39835	1067
MODULE_137	8.02159e-30	0.537477	1.54991	540
NAB2_TARGET_GENES	8.3331e-30	0.468228	1.36825	1301
GOBP_METAL_ION_TRANSPORT	9.11187e-30	0.496435	1.4423	851
MIR19B_3P	9.73489e-30	0.520679	1.50454	638
GOBP_REGULATION_OF_ION_TRANSPORT	1.02022e-29	0.519458	1.50123	655
BLALOCK_ALZHEIMERS_DISEASE_UP	1.03579e-29	0.455116	1.33376	1610
MANNO_MIDBRAIN_NEUROTYPES_HNBML1	1.16039e-29	0.593348	1.6895	314
GOCC_ANCHORING_JUNCTION	1.23827e-29	0.499195	1.44963	820
TTANTCA_UNKNOWN	1.23827e-29	0.49025	1.42659	928
CTTTAAR_UNKNOWN	1.30057e-29	0.485517	1.41394	971
GOMF_TRANSFERASE_ACTIVITY_TRANSFERRING_PHOSPHORUS_CONTAINING_GROUPS	1.53421e-29	0.495958	1.44154	873
GOBP_ACTIN_FILAMENT_BASED_PROCESS	1.83137e-29	0.501798	1.45585	788
HAY_BONE_MARROW_STROMAL	2.6766e-29	0.508785	1.4727	717
MANNO_MIDBRAIN_NEUROTYPES_HOMTN	3.02096e-29	0.571933	1.63561	374
MIR153_5P	3.05226e-29	0.481203	1.40216	1035
MIKKELSEN_MEF_HCP_WITH_H3K27ME3	3.17748e-29	0.527074	1.52165	586
MIR30D_5P	3.17748e-29	0.50338	1.45955	769
MIR30E_5P	3.2404e-29	0.503344	1.45944	769
MIR30A_5P	3.93251e-29	0.503111	1.45855	768
BLALOCK_ALZHEIMERS_DISEASE_DN	4.49878e-29	0.470065	1.37262	1215
MIR30B_5P_MIR30C_5P	8.40969e-29	0.503441	1.46005	773
GOBP_HEAD_DEVELOPMENT	9.67428e-29	0.50335	1.45979	773
MIR218_5P	1.0433e-28	0.554532	1.59068	426
GGGTGGRR_PAX4_03	1.15712e-28	0.465434	1.35985	1280
GOBP_TISSUE_DEVELOPMENT	1.27093e-28	0.445912	1.30824	1816
GOBP_PROGRAMMED_CELL_DEATH	1.30899e-28	0.447344	1.31229	1792
ZSCAN4_TARGET_GENES	1.53774e-28	0.491849	1.42927	858
MURARO_PANCREAS_DUCTAL_CELL	1.76649e-28	0.466834	1.36327	1241
SFMBT1_TARGET_GENES	1.79191e-28	0.459806	1.34472	1404
GOCC_GOLGI_APPARATUS	2.55441e-28	0.454776	1.33172	1545
GOBP_CELLULAR_MACROMOLECULE_LOCALIZATION	2.682e-28	0.451672	1.32387	1628
GOBP_REGULATION_OF_PROTEIN_MODIFICATION_PROCESS	2.83525e-28	0.456815	1.33696	1468
SCHAEFFER_PROSTATE_DEVELOPMENT_48HR_DN	3.49935e-28	0.559896	1.60418	404
GOBP_REGULATION_OF_ORGANELLE_ORGANIZATION	3.70369e-28	0.473924	1.38194	1124
GOBP_REGULATION_OF_PHOSPHORUS_METABOLIC_PROCESS	4.9808e-28	0.462526	1.35165	1323
GOBP_TRANSMEMBRANE_TRANSPORT	5.59583e-28	0.458758	1.34198	1432
CUI_TCF21_TARGETS_2_DN	7.85465e-28	0.492612	1.43075	840
GOBP_REGULATION_OF_CELLULAR_COMPONENT_MOVEMENT	1.10406e-27	0.480863	1.40037	994
GOMF_MOLECULAR_FUNCTION_REGULATOR	1.20724e-27	0.444539	1.30424	1812
MIR106B_5P	1.26915e-27	0.509276	1.47229	668
GOCC_PRESYNAPSE	1.45487e-27	0.536271	1.54357	486
GOZGIT_ESR1_TARGETS_DN	2.30197e-27	0.503562	1.45766	721
CHEN_METABOLIC_SYNDROM_NETWORK	2.63378e-27	0.464129	1.35538	1244
MIR548J_3P	2.75821e-27	0.496569	1.43953	767
GOBP_POSITIVE_REGULATION_OF_MOLECULAR_FUNCTION	3.13149e-27	0.454526	1.32996	1459
GOBP_BEHAVIOR	3.21444e-27	0.518316	1.49691	592
TGACAGNY_MEIS1_01	3.38035e-27	0.492036	1.42896	829
MIR106A_5P	3.71216e-27	0.513742	1.48412	631
CTTTGA_LEF1_Q2	5.46029e-27	0.46745	1.36455	1205
GOBP_NEGATIVE_REGULATION_OF_SIGNALING	7.21089e-27	0.463988	1.35557	1279
GOMF_CYTOSKELETAL_PROTEIN_BINDING	8.96395e-27	0.478116	1.39239	971
GOBP_GROWTH	9.1315e-27	0.4832	1.40591	911
MIR20A_5P	9.29905e-27	0.509856	1.47381	659
MIR548E_5P	9.46659e-27	0.500292	1.4484	728
BENPORATH_EED_TARGETS	9.80168e-27	0.477906	1.39167	987
TGTTTAC_MIR30A5P_MIR30C_MIR30D_MIR30B_MIR30E5P	1.09745e-26	0.51771	1.49448	577
MIR182_5P	1.19798e-26	0.525402	1.51638	558
GOBP_REGULATION_OF_NERVOUS_SYSTEM_DEVELOPMENT	1.265e-26	0.546129	1.56658	428
SKIL_TARGET_GENES	1.38228e-26	0.450578	1.32038	1600
MIR17_5P	1.54983e-26	0.513696	1.48385	614
MIR548AH_3P_MIR548AM_3P	1.70062e-26	0.495582	1.43673	768
DODD_NASOPHARYNGEAL_CARCINOMA_UP	1.90267e-26	0.448107	1.31342	1628
REACTOME_SIGNALING_BY_GPCR	2.13839e-26	0.506259	1.46352	666
YTATTTTNR_MEF2_02	2.27309e-26	0.501156	1.44963	695
GOCC_POSTSYNAPTIC_MEMBRANE	2.64351e-26	0.596335	1.68889	268
ZHONG_PFC_C3_ASTROCYTE	2.87924e-26	0.563458	1.60903	358
MIR98_3P	2.87924e-26	0.499422	1.44568	718
FAN_EMBRYONIC_CTX_OLIG	2.98026e-26	0.497529	1.44041	731
LET_7B_3P	4.2979e-26	0.498872	1.44393	714
GOBP_REGULATION_OF_MULTICELLULAR_ORGANISMAL_DEVELOPMENT	4.56863e-26	0.460636	1.34606	1307
MIR506_3P	5.31313e-26	0.49745	1.44073	740
MIR548AE_3P_MIR548AQ_3P	5.51618e-26	0.493925	1.43213	769
MIR93_5P	5.65155e-26	0.512982	1.48157	604
GOBP_VESICLE_MEDIATED_TRANSPORT	5.92228e-26	0.450638	1.31947	1532
GOBP_POSITIVE_REGULATION_OF_CELLULAR_BIOSYNTHETIC_PROCESS	5.98996e-26	0.438849	1.28766	1873
LET_7F_1_3P	6.19301e-26	0.498307	1.4423	714
MIR1468_3P	7.54999e-26	0.508891	1.47045	635
LET_7A_3P	7.95809e-26	0.497538	1.44013	716
PHF2_TARGET_GENES	8.23015e-26	0.457538	1.33719	1330
MIR570_3P	9.04635e-26	0.494038	1.43176	759
GOCC_ION_CHANNEL_COMPLEX	9.31841e-26	0.588564	1.66878	281
GOMF_IDENTICAL_PROTEIN_BINDING	9.72651e-26	0.439765	1.29044	1903
GOBP_HOMEOSTATIC_PROCESS	1.1903e-25	0.441887	1.29626	1732
RNGTGGGC_UNKNOWN	1.25832e-25	0.48984	1.42047	772
MIR495_3P	1.43543e-25	0.500876	1.44886	691
MIR124_3P	1.46277e-25	0.497778	1.44163	738
MIR20B_5P	1.49011e-25	0.513825	1.48402	605
MIR4262	1.76352e-25	0.496642	1.43736	712
MIR4659A_3P_MIR4659B_3P	2.44705e-25	0.502854	1.45349	653
MIR519D_3P	3.10485e-25	0.511127	1.47621	601
MIR526B_3P	3.10485e-25	0.51114	1.47615	599
ZNF740_TARGET_GENES	3.1598e-25	0.466504	1.36035	1107
GRYDER_PAX3FOXO1_ENHANCERS_IN_TADS	3.21475e-25	0.474456	1.38169	995
ZFP91_TARGET_GENES	4.14893e-25	0.461169	1.34663	1213
GOBP_CELLULAR_RESPONSE_TO_STRESS	4.25884e-25	0.442399	1.29776	1789
TGANTCA_AP1_C	4.42369e-25	0.466352	1.35977	1114
MIR186_5P	6.35081e-25	0.515484	1.48755	555
LIM_MAMMARY_STEM_CELL_UP	6.46125e-25	0.529767	1.52401	478
SALL4_TARGET_GENES	7.78661e-25	0.447072	1.30887	1512
LET_7C_3P	7.89705e-25	0.514468	1.48493	567
HARALAMBIEVA_PBMC_FLUARIX_AGE_50_74YO_CORR_WITH_28D_MEM_B_CELL_RESPONSE_AT_28DY_POSITIVE	8.11795e-25	0.460615	1.34455	1197
DESCARTES_FETAL_LUNG_VISCERAL_NEURONS	9.22241e-25	0.643044	1.79978	182
GTGCCTT_MIR506	1.27643e-24	0.493885	1.42955	716
MIR23C	1.29863e-24	0.511421	1.47616	561
GOBP_CATION_TRANSMEMBRANE_TRANSPORT	1.40962e-24	0.482071	1.40057	851
RYTTCCTG_ETS2_B	1.45402e-24	0.467463	1.36285	1083
GOBP_CELL_CELL_ADHESION	1.60941e-24	0.478611	1.39148	881
GOBP_PEPTIDYL_AMINO_ACID_MODIFICATION	1.6982e-24	0.458685	1.33919	1222
MIR181D_5P	1.7648e-24	0.510986	1.47491	561
MIR340_5P	1.89799e-24	0.489153	1.41869	775
MEISSNER_NPC_HCP_WITH_H3K4ME2_AND_H3K27ME3	1.96458e-24	0.557671	1.59143	348
MANNO_MIDBRAIN_NEUROTYPES_HRGL2A	2.20877e-24	0.512492	1.47923	567
TGACCTY_ERR1_Q2	2.23096e-24	0.46721	1.3615	1045
MIR23A_3P_MIR23B_3P	2.34239e-24	0.51165	1.47657	560
MANNO_MIDBRAIN_NEUROTYPES_HRGL3	2.78855e-24	0.513643	1.4816	550
MIR200B_3P	2.87778e-24	0.518818	1.49342	499
MIR10527_5P	3.14548e-24	0.510217	1.47299	586
MANNO_MIDBRAIN_NEUROTYPES_HNBM	3.23471e-24	0.580729	1.64656	281
GOBP_NEGATIVE_REGULATION_OF_RESPONSE_TO_STIMULUS	3.27933e-24	0.446022	1.30596	1532
GOBP_ENZYME_LINKED_RECEPTOR_PROTEIN_SIGNALING_PATHWAY	3.7701e-24	0.473818	1.3789	931
MIR15A_5P	3.90395e-24	0.50861	1.46823	574
GOMF_PROTEIN_KINASE_ACTIVITY	4.26088e-24	0.512273	1.47869	566
MIR4729	4.26088e-24	0.49917	1.44368	685
GOBP_POSITIVE_REGULATION_OF_CELL_DIFFERENTIATION	4.97694e-24	0.482389	1.40085	824
GOBP_POSITIVE_REGULATION_OF_NUCLEOBASE_CONTAINING_COMPOUND_METABOLIC_PROCESS	5.51497e-24	0.43596	1.27926	1853
TGAATGT_MIR181A_MIR181B_MIR181C_MIR181D	5.69432e-24	0.526382	1.51412	477
RODRIGUES_THYROID_CARCINOMA_POORLY_DIFFERENTIATED_DN	7.03941e-24	0.489702	1.41813	737
HMG20B_TARGET_GENES	7.3981e-24	0.444004	1.30055	1570
MIR181A_5P_MIR181B_5P	8.3845e-24	0.511305	1.47588	562
MZF1_TARGET_GENES	9.01221e-24	0.456578	1.33335	1240
WONG_ADULT_TISSUE_STEM_MODULE	9.8228e-24	0.490084	1.41879	723
MIR493_5P	1.12646e-23	0.529293	1.52035	448
GOBP_REGULATION_OF_ION_TRANSMEMBRANE_TRANSPORT	1.14449e-23	0.526407	1.513	454
AAGCACA_MIR218	1.16251e-23	0.544626	1.55914	391
GOBP_ANATOMICAL_STRUCTURE_FORMATION_INVOLVED_IN_MORPHOGENESIS	1.21658e-23	0.461974	1.34705	1121
MIR181C_5P	1.2346e-23	0.511644	1.47683	563
MIR15B_5P	1.2346e-23	0.50883	1.46874	571
MIR195_5P	1.28867e-23	0.508697	1.46846	573
GOBP_REGULATION_OF_PROTEIN_PHOSPHORYLATION	1.34274e-23	0.464959	1.35494	1045
MIR429	1.45088e-23	0.51819	1.49184	508
MIR16_5P	1.52297e-23	0.50854	1.4679	571
RTAAACA_FREAC2_01	1.541e-23	0.473219	1.37701	918
MIR6124	1.75727e-23	0.530983	1.52435	441
MIR548AA_MIR548AP_3P_MIR548T_3P	1.79332e-23	0.510098	1.47114	543
GOBP_POSITIVE_REGULATION_OF_RNA_METABOLIC_PROCESS	1.82937e-23	0.438536	1.28591	1680
MIR5582_3P	1.86559e-23	0.498351	1.44056	650
GOBP_INORGANIC_ION_TRANSMEMBRANE_TRANSPORT	2.22783e-23	0.48195	1.39913	809
IRF9_TARGET_GENES	2.22783e-23	0.448724	1.31218	1395
GOBP_REGULATION_OF_MEMBRANE_POTENTIAL	2.4814e-23	0.538669	1.54347	405
MIR3121_3P	3.45945e-23	0.50029	1.44549	634
ACCAAAG_MIR9	3.96802e-23	0.514378	1.48064	499
MIR9_5P	4.40486e-23	0.522228	1.50232	478
GOBP_CELLULAR_RESPONSE_TO_OXYGEN_CONTAINING_COMPOUND	4.40486e-23	0.459296	1.33939	1126
TGTTTGY_HNF3_Q6	4.76889e-23	0.486548	1.40919	741
HP_ABNORMAL_EYELID_MORPHOLOGY	5.20572e-23	0.456241	1.33165	1183
MIR200C_3P	5.35133e-23	0.518254	1.49179	498
REACTOME_TRANSMISSION_ACROSS_CHEMICAL_SYNAPSES	5.64256e-23	0.584846	1.65429	258
GOBP_RESPONSE_TO_NITROGEN_COMPOUND	5.64256e-23	0.461036	1.34378	1061
REACTOME_SIGNALING_BY_RHO_GTPASES_MIRO_GTPASES_AND_RHOBTB3	5.78817e-23	0.489798	1.41673	693
GOBP_FOREBRAIN_DEVELOPMENT	6.88027e-23	0.543592	1.55402	371
MIR3658	8.56056e-23	0.481151	1.39624	796
GOCC_CATION_CHANNEL_COMPLEX	9.58487e-23	0.607335	1.70743	212
GOBP_REGULATION_OF_NEUROGENESIS	9.58487e-23	0.547431	1.56236	350
GOBP_COGNITION	1.06092e-22	0.563216	1.60029	301
TGCCTTA_MIR124A	1.07555e-22	0.509432	1.46934	549
ZNF618_TARGET_GENES	1.16335e-22	0.457562	1.3351	1155
GOBP_SMALL_GTPASE_MEDIATED_SIGNAL_TRANSDUCTION	1.17798e-22	0.519154	1.49437	490
MIR3671	1.26578e-22	0.495721	1.4322	632
ZNF407_TARGET_GENES	1.39748e-22	0.438052	1.28437	1664
GOBP_REGULATION_OF_SYSTEM_PROCESS	1.47065e-22	0.509938	1.4706	541
GOBP_POSITIVE_REGULATION_OF_MULTICELLULAR_ORGANISMAL_PROCESS	1.77939e-22	0.448551	1.31172	1390
GOBP_POSITIVE_REGULATION_OF_CELL_PROJECTION_ORGANIZATION	2.04408e-22	0.553333	1.57803	333
SUPT16H_TARGET_GENES	2.10291e-22	0.443023	1.29628	1456
GOBP_CELL_CYCLE	2.19114e-22	0.438096	1.28439	1657
UBN1_TARGET_GENES	2.33819e-22	0.443007	1.29681	1480
GOBP_REGULATION_OF_CELL_DEVELOPMENT	2.98523e-22	0.515336	1.48295	485
MIR7_1_3P	3.28079e-22	0.493457	1.42647	648
GOBP_RESPONSE_TO_OXYGEN_CONTAINING_COMPOUND	3.3399e-22	0.439288	1.28653	1566
MIR4698	4.3448e-22	0.496642	1.4347	630
GOBP_DEVELOPMENTAL_GROWTH	4.40392e-22	0.497791	1.43791	614
SMID_BREAST_CANCER_BASAL_DN	4.93592e-22	0.49184	1.42191	667
KRIGE_RESPONSE_TO_TOSEDOSTAT_6HR_UP	5.2906e-22	0.473635	1.37665	873
GOCC_MICROTUBULE_CYTOSKELETON	5.52705e-22	0.449588	1.31363	1287
GOCC_GLUTAMATERGIC_SYNAPSE	5.58616e-22	0.55858	1.59024	313
GCACTTT_MIR175P_MIR20A_MIR106A_MIR106B_MIR20B_MIR519D	5.99994e-22	0.500717	1.44565	585
MIR8068	6.35637e-22	0.539718	1.54424	385
MIR5696	6.83159e-22	0.489858	1.41667	678
GOBP_REGULATION_OF_TRANSMEMBRANE_TRANSPORT	7.66325e-22	0.508027	1.46499	538
REACTOME_RHO_GTPASE_CYCLE	7.78205e-22	0.524086	1.50482	444
MIKKELSEN_MCV6_HCP_WITH_H3K27ME3	8.61371e-22	0.526286	1.50978	433
CAGTATT_MIR200B_MIR200C_MIR429	8.73252e-22	0.520581	1.49701	461
ACTGTGA_MIR27A_MIR27B	8.73252e-22	0.517855	1.48949	468
GOBP_REGULATION_OF_CELL_POPULATION_PROLIFERATION	8.85132e-22	0.439443	1.28727	1577
GOCC_VESICLE_MEMBRANE	9.68298e-22	0.45208	1.31914	1159
GOCC_CELL_LEADING_EDGE	1.20591e-21	0.528542	1.51492	412
NAKAYA_PLASMACYTOID_DENDRITIC_CELL_FLUMIST_AGE_18_50YO_7DY_UP	1.27755e-21	0.452181	1.31968	1175
GOBP_POSITIVE_REGULATION_OF_PROTEIN_METABOLIC_PROCESS	1.32531e-21	0.442939	1.29558	1422
MIR7_2_3P	1.70737e-21	0.492872	1.42454	646
MAFG_TARGET_GENES	1.85064e-21	0.442787	1.29495	1404
GOCC_CELL_CELL_JUNCTION	2.13719e-21	0.509475	1.46636	489
MIR548P	2.23271e-21	0.498589	1.43977	591
MIR9983_3P	2.47173e-21	0.515466	1.48155	456
MIR3133	2.66371e-21	0.51029	1.46891	502
HU_FETAL_RETINA_RGC	2.7117e-21	0.521629	1.49633	430
MORC2_TARGET_GENES	2.85568e-21	0.435607	1.27694	1632
TGACATY_UNKNOWN	3.33562e-21	0.487427	1.40908	666
GOBP_SUPRAMOLECULAR_FIBER_ORGANIZATION	3.71956e-21	0.477227	1.38268	747
GOBP_NITROGEN_COMPOUND_TRANSPORT	3.76756e-21	0.428068	1.25609	1898
NUYTTEN_EZH2_TARGETS_UP	4.29549e-21	0.460772	1.34176	1000
ZSCAN29_TARGET_GENES	4.29549e-21	0.437781	1.28187	1555
YOSHIMURA_MAPK8_TARGETS_UP	4.87142e-21	0.452372	1.32033	1194
GOBP_REGULATION_OF_CELL_DEATH	5.35372e-21	0.439227	1.2858	1485
HMGA1_TARGET_GENES	5.54664e-21	0.480608	1.3922	743
GOBP_CELLULAR_HOMEOSTASIS	5.73956e-21	0.468138	1.36049	868
GOMF_ENZYME_REGULATOR_ACTIVITY	5.83602e-21	0.449895	1.31283	1169
GOBP_REGULATION_OF_ACTIN_FILAMENT_BASED_PROCESS	6.12541e-21	0.531316	1.51974	379
MANNO_MIDBRAIN_NEUROTYPES_HOPC	6.22187e-21	0.538336	1.5364	350
GOBP_POSITIVE_REGULATION_OF_CELLULAR_COMPONENT_BIOGENESIS	6.41479e-21	0.509849	1.46755	488
MIR6838_5P	6.51125e-21	0.503276	1.45049	526
HP_ABNORMAL_RESPIRATORY_SYSTEM_MORPHOLOGY	7.18648e-21	0.446553	1.30446	1273
MIR4728_5P	7.57233e-21	0.499573	1.44127	551
DACOSTA_UV_RESPONSE_VIA_ERCC3_COMMON_DN	8.1511e-21	0.516263	1.4846	461
GOBP_PROTEIN_CONTAINING_COMPLEX_ORGANIZATION	8.24756e-21	0.433415	1.27033	1624
GOMF_PROTEIN_CONTAINING_COMPLEX_BINDING	8.44048e-21	0.4471	1.30548	1232
TTTGCAC_MIR19A_MIR19B	8.6334e-21	0.507475	1.46119	509
CTTTGTA_MIR524	9.11571e-21	0.519726	1.49091	432
KRIGE_RESPONSE_TO_TOSEDOSTAT_24HR_UP	9.21217e-21	0.481557	1.39367	708
THAKAR_PBMC_INACTIVATED_INFLUENZA_AGE_21_30YO_RESPONDERS_28DY_DN	9.4051e-21	0.468885	1.36184	840
GOBP_MAPK_CASCADE	9.98482e-21	0.475635	1.37806	747
KINSEY_TARGETS_OF_EWSR1_FLII_FUSION_UP	1.01787e-20	0.447293	1.30631	1265
GOMF_CELL_ADHESION_MOLECULE_BINDING	1.17297e-20	0.502078	1.44799	544
GOBP_NEGATIVE_REGULATION_OF_DEVELOPMENTAL_PROCESS	1.23113e-20	0.46715	1.35748	865
GOBP_TELENCEPHALON_DEVELOPMENT	1.25052e-20	0.576995	1.6294	243
GOBP_REGULATION_OF_SYNAPTIC_PLASTICITY	1.65766e-20	0.616035	1.72419	182
KOINUMA_TARGETS_OF_SMAD2_OR_SMAD3	1.73521e-20	0.473336	1.37449	819
GOMF_GATED_CHANNEL_ACTIVITY	1.9097e-20	0.54583	1.55629	329
GOBP_CELL_JUNCTION_ASSEMBLY	2.08476e-20	0.523596	1.50086	413
GOBP_CELLULAR_RESPONSE_TO_NITROGEN_COMPOUND	2.16269e-20	0.484359	1.40019	664
GOBP_TAXIS	2.31856e-20	0.493044	1.42415	595
GGGYGTGNY_UNKNOWN	2.90305e-20	0.482724	1.39608	686
AHRR_TARGET_GENES	2.94202e-20	0.453702	1.32278	1082
MIR95_5P	2.98099e-20	0.486624	1.40671	658
GOBP_TUBE_DEVELOPMENT	3.01995e-20	0.457181	1.33217	1037
MIR1297	3.05892e-20	0.494225	1.42756	613
GOBP_REGULATION_OF_CELLULAR_LOCALIZATION	3.09789e-20	0.474705	1.377	780
MIR424_5P	3.13685e-20	0.508442	1.46448	513
GOBP_NEGATIVE_REGULATION_OF_MULTICELLULAR_ORGANISMAL_PROCESS	3.17582e-20	0.458687	1.33572	986
GOCC_TRANSPORTER_COMPLEX	3.29272e-20	0.530743	1.51782	374
MIR454_3P	3.44859e-20	0.518577	1.48743	427
MIR4699_3P	3.44859e-20	0.511042	1.47021	482
ZBTB24_TARGET_GENES	3.56549e-20	0.443004	1.29447	1314
NAKAYA_PBMC_FLUMIST_AGE_18_50YO_7DY_UP	3.56549e-20	0.436056	1.27649	1484
MIR153_3P	3.79929e-20	0.545821	1.55609	327
GOBP_REGULATION_OF_GROWTH	3.95515e-20	0.489712	1.41467	630
MIR579_3P	4.03347e-20	0.506226	1.45736	506
CAGGTA_AREB6_01	4.11179e-20	0.47528	1.37853	776
ZBTB12_TARGET_GENES	4.73833e-20	0.45338	1.32206	1093
CAHOY_NEURONAL	4.97328e-20	0.699786	1.91618	99
DUTERTRE_ESTRADIOL_RESPONSE_24HR_DN	5.0516e-20	0.504956	1.45351	500
HP_LANGUAGE_IMPAIRMENT	5.20823e-20	0.462794	1.34654	911
MIR548D_3P	5.36487e-20	0.490109	1.41553	598
UBP1_TARGET_GENES	5.44319e-20	0.431856	1.26587	1634
DESCARTES_FETAL_HEART_SATB2_LRRC7_POSITIVE_CELLS	5.67814e-20	0.714222	1.94588	91
MIR664B_3P	5.75646e-20	0.504523	1.45226	500
GOMF_NUCLEOSIDE_TRIPHOSPHATASE_REGULATOR_ACTIVITY	6.46132e-20	0.509432	1.46421	456
ZNF423_TARGET_GENES	6.46132e-20	0.464454	1.35102	893
KDM5D_TARGET_GENES	6.53964e-20	0.441627	1.29072	1347
MANNO_MIDBRAIN_NEUROTYPES_HRGL2B	7.00955e-20	0.514664	1.47558	418
GEORGES_TARGETS_OF_MIR192_AND_MIR215	7.16618e-20	0.466059	1.35444	869
GOMF_PROTEIN_DOMAIN_SPECIFIC_BINDING	7.2445e-20	0.483533	1.39777	662
GOBP_REGULATION_OF_CYTOSKELETON_ORGANIZATION	7.63609e-20	0.507107	1.46064	513
WGTTNNNNNAAA_UNKNOWN	7.63609e-20	0.499186	1.43976	542
MIR497_5P	7.79273e-20	0.50709	1.46059	513
MIR3714	7.87105e-20	0.516578	1.48181	428
MIR5680	8.26418e-20	0.509829	1.46632	465
CACGTG_MYC_Q2	9.20863e-20	0.455489	1.32715	1033
NAKAYA_PBMC_FLUMIST_AGE_18_50YO_3DY_DN	9.99568e-20	0.482136	1.39384	661
MURARO_PANCREAS_ALPHA_CELL	1.09401e-19	0.498363	1.43739	542
GOMF_METAL_ION_TRANSMEMBRANE_TRANSPORTER_ACTIVITY	1.10975e-19	0.519416	1.48959	423
GOBP_POSITIVE_REGULATION_OF_NERVOUS_SYSTEM_DEVELOPMENT	1.1255e-19	0.565586	1.60106	264
MIR548AR_3P	1.1255e-19	0.494422	1.42698	559
GOBP_ANIMAL_ORGAN_MORPHOGENESIS	1.2042e-19	0.455153	1.32588	1019
HP_INVOLUNTARY_MOVEMENTS	1.31439e-19	0.453126	1.32036	1039
ATGTACA_MIR493	1.33013e-19	0.546169	1.55491	313
DIAZ_CHRONIC_MYELOGENOUS_LEUKEMIA_UP	1.36161e-19	0.440676	1.28835	1366
GOBP_CELL_SURFACE_RECEPTOR_SIGNALING_PATHWAY_INVOLVED_IN_CELL_CELL_SIGNALING	1.42457e-19	0.494731	1.42576	524
MIR4666A_3P	1.50328e-19	0.498533	1.43761	538
MIR510_3P	1.58198e-19	0.528696	1.51122	368
GOCC_DISTAL_AXON	1.59772e-19	0.557646	1.57973	269
GOMF_PROTEIN_SERINE_THREONINE_TYROSINE_KINASE_ACTIVITY	1.62936e-19	0.515154	1.47859	438
GOMF_PASSIVE_TRANSMEMBRANE_TRANSPORTER_ACTIVITY	1.661e-19	0.510341	1.46727	459
LHX9_TARGET_GENES	1.69264e-19	0.444173	1.29709	1243
MIR448	1.72427e-19	0.531303	1.51667	356
OSMAN_BLOOD_CHAD63_KH_AGE_18_50YO_HIGH_DOSE_SUBJECTS_24HR_UP	1.72427e-19	0.428634	1.25689	1689
GOMF_CATION_CHANNEL_ACTIVITY	1.75591e-19	0.542597	1.54599	320
MIR363_3P	1.78755e-19	0.512728	1.47003	418
MIR4261	1.81918e-19	0.513835	1.47401	432
GOBP_POSITIVE_REGULATION_OF_TRANSPORT	1.94573e-19	0.462958	1.3457	875
MIR204_5P	1.97737e-19	0.524589	1.49964	370
MARSON_BOUND_BY_FOXP3_UNSTIMULATED	2.10392e-19	0.446322	1.30312	1211
MIR4328	2.13556e-19	0.489476	1.413	580
GOBP_CIRCULATORY_SYSTEM_DEVELOPMENT	2.32538e-19	0.451506	1.31659	1093
ZNF92_TARGET_GENES	2.35702e-19	0.446772	1.30369	1160
HP_AUTISTIC_BEHAVIOR	2.38866e-19	0.487023	1.4068	614
ZNF2_TARGET_GENES	2.42029e-19	0.45726	1.33158	1006
GOBP_POSITIVE_REGULATION_OF_INTRACELLULAR_SIGNAL_TRANSDUCTION	2.45193e-19	0.457119	1.33068	939
HP_ABNORMAL_FACIAL_SHAPE	2.64175e-19	0.449373	1.31022	1085
MIR548BB_3P	3.05304e-19	0.488025	1.40942	592
MIR4755_5P	3.11632e-19	0.529565	1.51171	356
MIR548N	3.21123e-19	0.486931	1.40635	598
LEE_BMP2_TARGETS_UP	3.21123e-19	0.47059	1.36412	766
GOBP_REGULATION_OF_SYNAPSE_STRUCTURE_OR_ACTIVITY	3.40199e-19	0.588666	1.65524	210
RODRIGUES_THYROID_CARCINOMA_ANAPLASTIC_DN	3.65634e-19	0.501015	1.44221	502
BRCA2_TARGET_GENES	3.71992e-19	0.446995	1.30464	1194
MIR410_3P	3.91068e-19	0.538522	1.53469	325
MIR548H_3P_MIR548Z	4.16503e-19	0.486527	1.40518	598
GOBP_REGULATION_OF_METAL_ION_TRANSPORT	4.48297e-19	0.526044	1.5046	376
GOBP_NEGATIVE_REGULATION_OF_BIOSYNTHETIC_PROCESS	4.61014e-19	0.435346	1.27447	1490
GOBP_REGULATION_OF_TRANSFERASE_ACTIVITY	4.73731e-19	0.463134	1.3457	855
GOBP_DENDRITE_DEVELOPMENT	4.8009e-19	0.578269	1.63018	228
GATTGGY_NFY_Q6_01	4.8009e-19	0.446871	1.30374	1144
GOMF_PROTEIN_SERINE_THREONINE_KINASE_ACTIVITY	5.11884e-19	0.517881	1.48515	422
ZNF592_TARGET_GENES	5.18242e-19	0.431441	1.26398	1581
GOCC_ENDOPLASMIC_RETICULUM	5.18242e-19	0.423579	1.24278	1910
MIR128_3P	5.50036e-19	0.510835	1.46641	440
MIR548AC	5.50036e-19	0.486191	1.40425	597
FOXH1_TARGET_GENES	5.56395e-19	0.471918	1.36621	724
MIR129_5P	6.00906e-19	0.523166	1.49465	363
MIR6785_5P	6.00906e-19	0.50009	1.43955	502
REACTOME_NEUROTRANSMITTER_RECEPTORS_AND_POSTSYNAPTIC_SIGNAL_TRANSMISSION	6.58197e-19	0.595856	1.67051	193
YNGTTNNNATT_UNKNOWN	6.58197e-19	0.521989	1.49221	370
ZNF224_TARGET_GENES	8.24339e-19	0.460961	1.33998	877
KIM_ALL_DISORDERS_CALB1_CORR_UP	8.3712e-19	0.49528	1.42823	538
TATTATA_MIR374	9.26581e-19	0.551761	1.56506	285
GOMF_INORGANIC_MOLECULAR_ENTITY_TRANSMEMBRANE_TRANSPORTER_ACTIVITY	9.26581e-19	0.477759	1.38221	699
GOBP_INTRACELLULAR_TRANSPORT	9.52142e-19	0.434618	1.27177	1462
TAL1ALPHAE47_01	9.64922e-19	0.561617	1.58753	253
MIR3681_3P	1.00326e-18	0.520962	1.49036	382
GRAESSMANN_APOPTOSIS_BY_DOXORUBICIN_UP	1.0416e-18	0.445735	1.30042	1144
CAGTGTT_MIR141_MIR200A	1.11828e-18	0.541941	1.54221	310
MIR32_5P	1.11828e-18	0.505547	1.45405	469
GOBP_EMBRYO_DEVELOPMENT	1.14385e-18	0.449824	1.31131	1072
GOBP_POSITIVE_REGULATION_OF_CATALYTIC_ACTIVITY	1.14385e-18	0.449347	1.31004	1083
GOCC_CHROMOSOME	1.15663e-18	0.424523	1.24542	1743
HP_ABNORMALITY_OF_THE_OUTER_EAR	1.29721e-18	0.447737	1.30555	1129
FEV_TARGET_GENES	1.34858e-18	0.435156	1.27257	1405
MIR211_5P	1.47701e-18	0.525636	1.50254	369
KEGG_NEUROACTIVE_LIGAND_RECEPTOR_INTERACTION	1.60545e-18	0.553781	1.56838	268
HP_ABNORMALITY_OF_THE_PALPEBRAL_FISSURES	1.60545e-18	0.468119	1.35696	766
GOBP_REGULATION_OF_CATION_TRANSMEMBRANE_TRANSPORT	1.65682e-18	0.529854	1.51064	328
TGCACTG_MIR148A_MIR152_MIR148B	1.75957e-18	0.542323	1.54173	303
GOBP_RESPONSE_TO_ORGANIC_CYCLIC_COMPOUND	1.75957e-18	0.459525	1.33572	875
CBFA2T2_TARGET_GENES	1.78525e-18	0.435682	1.27412	1392
MIR4500	1.81094e-18	0.49357	1.42168	512
MIR216A_3P	1.86231e-18	0.508346	1.45937	441
TTGCACT_MIR130A_MIR301_MIR130B	1.93937e-18	0.518505	1.48537	399
ZBTB7B_TARGET_GENES	1.96506e-18	0.425949	1.24908	1694
MIR367_3P	2.04212e-18	0.512261	1.46889	419
MIR3529_3P	2.11918e-18	0.492893	1.42057	526
MIR144_3P	2.17055e-18	0.500445	1.43985	483
MIR4531	2.22193e-18	0.535866	1.52707	323
MIR92A_3P	2.2733e-18	0.504137	1.45	469
GOBP_SECRETION	2.32467e-18	0.457456	1.33048	902
MIR25_3P	2.35036e-18	0.513711	1.47253	413
GOBP_RESPONSE_TO_GROWTH_FACTOR	2.37605e-18	0.476656	1.37841	674
MIR302C_5P	2.45311e-18	0.489698	1.41351	562
MIR92B_3P	2.53017e-18	0.504025	1.44978	466
TATAAA_TATA_01	2.60723e-18	0.438338	1.2802	1257
MIR548AW	2.65886e-18	0.487032	1.4062	587
GOBP_EPITHELIUM_DEVELOPMENT	2.65886e-18	0.447375	1.30444	1087
FAN_EMBRYONIC_CTX_BIG_GROUPS_CAJAL_RETZIUS	2.71048e-18	0.502601	1.44574	473
MIR149_3P	2.96862e-18	0.506156	1.45194	430
HP_ABNORMAL_LIP_MORPHOLOGY	3.27838e-18	0.452503	1.31777	997
MIR5006_3P	3.38163e-18	0.526404	1.50289	357
RIGGI_EWING_SARCOMA_PROGENITOR_UP	3.84627e-18	0.510576	1.46396	421
THAKAR_PBMC_INACTIVATED_INFLUENZA_AGE_21_30YO_RESPONDERS_7DY_DN	4.00115e-18	0.483926	1.3972	588
MIR548F_5P	4.15604e-18	0.499847	1.43769	471
KRIEG_HYPOXIA_NOT_VIA_KDM3A	4.4658e-18	0.471394	1.36433	713
MIR137_3P	4.51743e-18	0.499215	1.43791	513
GOMF_VOLTAGE_GATED_CATION_CHANNEL_ACTIVITY	4.62068e-18	0.623958	1.73224	142
MIR466	4.87882e-18	0.512418	1.46803	403
MIKKELSEN_NPC_HCP_WITH_H3K27ME3	5.18858e-18	0.526226	1.50144	342
MANNO_MIDBRAIN_NEUROTYPES_HPERIC	5.24021e-18	0.466904	1.35312	759
MIR130B_3P	5.5515e-18	0.516277	1.47899	399
GOBP_REGULATION_OF_PROTEIN_LOCALIZATION	5.5515e-18	0.460633	1.33744	814
GOBP_NEGATIVE_REGULATION_OF_CELLULAR_COMPONENT_ORGANIZATION	5.65526e-18	0.475974	1.37592	662
GOBP_NEURON_PROJECTION_GUIDANCE	6.07031e-18	0.566722	1.59846	234
GOBP_ACTIN_FILAMENT_ORGANIZATION	6.07031e-18	0.506404	1.45313	436
MIR3666	6.3816e-18	0.516547	1.47894	393
GOCC_PERINUCLEAR_REGION_OF_CYTOPLASM	6.48537e-18	0.4732	1.36896	698
MIR300	6.6929e-18	0.507053	1.45658	449
GOMF_ION_TRANSMEMBRANE_TRANSPORTER_ACTIVITY	6.6929e-18	0.46065	1.3376	818
GOMF_PROTEIN_SERINE_KINASE_ACTIVITY	6.79666e-18	0.523683	1.49471	352
MIR6875_3P	6.79666e-18	0.517184	1.47996	387
ZWANG_CLASS_1_TRANSIENTLY_INDUCED_BY_EGF	6.79666e-18	0.496986	1.43014	485
MIR7856_5P	6.90042e-18	0.516265	1.47872	396
HNF6_Q6	7.00419e-18	0.56107	1.58279	235
HAMAI_APOPTOSIS_VIA_TRAIL_UP	7.10795e-18	0.478361	1.38226	638
MIR4719	7.21171e-18	0.49678	1.4301	503
MIR513A_3P_MIR513C_3P	7.31548e-18	0.504878	1.44948	442
MIR96_5P	7.31548e-18	0.501695	1.44171	452
AATGTGA_MIR23A_MIR23B	7.41924e-18	0.503807	1.44445	418
GOBP_LOCALIZATION_WITHIN_MEMBRANE	7.8343e-18	0.47776	1.38017	629
MIR548AN	8.35312e-18	0.499998	1.43826	473
GOBP_CELLULAR_RESPONSE_TO_ORGANIC_CYCLIC_COMPOUND	8.45688e-18	0.486169	1.403	557
TAL1BETAITF2_01	8.66441e-18	0.555318	1.5697	254
MIR381_3P	8.76818e-18	0.506725	1.45564	449
MIR4422	8.76818e-18	0.506624	1.45411	438
MIR26B_5P	8.76818e-18	0.495955	1.42756	488
GOBP_REGULATION_OF_CELL_MORPHOGENESIS	8.9757e-18	0.539642	1.53232	296
BUYTAERT_PHOTODYNAMIC_THERAPY_STRESS_UP	9.287e-18	0.46291	1.34356	802
MIR8063	9.59829e-18	0.515371	1.47616	396
MIR548AJ_5P_MIR548G_5P_MIR548X_5P	9.70205e-18	0.49802	1.43244	471
MIR26A_5P	9.70205e-18	0.495777	1.42705	488
MIR301B_3P	9.90958e-18	0.51575	1.47647	391
GOBP_MUSCLE_SYSTEM_PROCESS	1.00133e-17	0.507708	1.45534	414
BRUINS_UVC_RESPONSE_VIA_TP53_GROUP_A	1.00133e-17	0.455039	1.3233	886
GOBP_ION_HOMEOSTASIS	1.01171e-17	0.465977	1.35055	761
GOBP_CHEMICAL_HOMEOSTASIS	1.04284e-17	0.44475	1.29739	1139
MIR33A_3P	1.13664e-17	0.507254	1.45404	414
MIR4295	1.1992e-17	0.516034	1.47764	394
MIR101_3P	1.24091e-17	0.506055	1.45372	449
FORTSCHEGGER_PHF8_TARGETS_DN	1.26177e-17	0.46479	1.34699	757
CACCCBINDINGFACTOR_Q6	1.28262e-17	0.548633	1.55344	267
MIR301A_3P	1.34519e-17	0.516299	1.47815	392
MIR130A_3P	1.3869e-17	0.514298	1.47308	396
ZHENG_BOUND_BY_FOXP3	1.3869e-17	0.493848	1.42166	497
GOBP_POSITIVE_REGULATION_OF_PHOSPHORUS_METABOLIC_PROCESS	1.3869e-17	0.457549	1.32929	850
KEGG_CALCIUM_SIGNALING_PATHWAY	1.44947e-17	0.601824	1.68028	173
MIR4446_5P	1.51203e-17	0.53778	1.52726	298
PASINI_SUZ12_TARGETS_DN	1.55374e-17	0.535617	1.52486	313
TGCTGCT_MIR15A_MIR16_MIR15B_MIR195_MIR424_MIR497	1.5746e-17	0.480356	1.38728	592
CHICAS_RB1_TARGETS_CONFLUENT	1.59545e-17	0.488051	1.40749	541
FOXN3_TARGET_GENES	1.63716e-17	0.439226	1.28246	1235
GOMF_CALCIUM_ION_BINDING	1.65802e-17	0.47246	1.36629	676
JDP2_TARGET_GENES	1.65802e-17	0.42593	1.24854	1639
MURARO_PANCREAS_MESENCHYMAL_STROMAL_CELL	1.76229e-17	0.474606	1.37173	657
GOCC_NEURON_SPINE	1.80401e-17	0.601127	1.67833	173
MIR6721_5P	1.80401e-17	0.527316	1.50383	333
HP_GAIT_DISTURBANCE	1.82486e-17	0.444857	1.29687	1071
GOBP_TUBE_MORPHOGENESIS	1.86657e-17	0.45713	1.3281	849
GOBP_CELL_GROWTH	1.97085e-17	0.497561	1.43136	478
MIR3680_3P	2.01256e-17	0.491864	1.41698	518
NUYTTEN_NIPP1_TARGETS_DN	2.05427e-17	0.462493	1.343	819
REACTOME_NERVOUS_SYSTEM_DEVELOPMENT	2.15875e-17	0.486468	1.40298	546
GOBP_POSITIVE_REGULATION_OF_MAPK_CASCADE	2.74558e-17	0.497558	1.43103	465
GOMF_CATION_TRANSMEMBRANE_TRANSPORTER_ACTIVITY	2.99708e-17	0.476227	1.37585	621
GOBP_REGULATION_OF_ANATOMICAL_STRUCTURE_SIZE	3.08091e-17	0.494241	1.42197	480
MIR1250_3P	3.16475e-17	0.494642	1.42411	493
TGCCAAR_NF1_Q6	3.24858e-17	0.471138	1.36305	699
HP_ABNORMAL_HAIR_MORPHOLOGY	3.29049e-17	0.44016	1.28439	1160
GOBP_MICROTUBULE_BASED_PROCESS	3.45816e-17	0.453179	1.31715	872
MIR4668_5P	3.54199e-17	0.499167	1.43451	455
GOBP_EXPORT_FROM_CELL	3.58391e-17	0.458677	1.332	824
ZHONG_PFC_C8_UNKNOWN_NEUROD2_POS_INTERNEURON	3.66774e-17	0.702168	1.90282	82
SMTTTTGT_UNKNOWN	4.25458e-17	0.510955	1.46325	395
MIR4482_3P	4.33882e-17	0.495912	1.42641	467
PUJANA_ATM_PCC_NETWORK	4.42307e-17	0.43531	1.27201	1310
HP_UPPER_MOTOR_NEURON_DYSFUNCTION	6.52924e-17	0.441909	1.28863	1128
MIR4694_3P	6.69773e-17	0.533472	1.51612	302
REACTOME_SIGNALING_BY_RECEPTOR_TYROSINE_KINASES	6.69773e-17	0.491845	1.41662	514
HP_ABNORMALITY_OF_FACIAL_SKELETON	6.86623e-17	0.439714	1.28348	1181
GTGACGY_E4F1_Q6	7.03472e-17	0.472089	1.36466	649
MIR1185_1_3P_MIR1185_2_3P	7.28746e-17	0.506746	1.45178	403
TGCTGAY_UNKNOWN	7.54021e-17	0.485817	1.40056	534
GOBP_REGULATION_OF_DEVELOPMENTAL_GROWTH	7.79295e-17	0.531559	1.51266	310
LIU_PROSTATE_CANCER_DN	8.04569e-17	0.491485	1.41369	475
MIR450B_5P	8.12994e-17	0.495079	1.42411	473
IVANOVA_HEMATOPOIESIS_STEM_CELL_AND_PROGENITOR	8.46693e-17	0.480069	1.38581	564
REACTOME_RAC1_GTPASE_CYCLE	8.55117e-17	0.586634	1.64248	184
GOBP_CELL_CYCLE_PROCESS	8.55117e-17	0.441146	1.28682	1137
GOBP_TRANSMEMBRANE_RECEPTOR_PROTEIN_TYROSINE_KINASE_SIGNALING_PATHWAY	9.05915e-17	0.47632	1.37559	599
RORA1_01	9.56712e-17	0.553262	1.56227	244
TGCTTTG_MIR330	1.00751e-16	0.526476	1.50006	320
GOCC_ORGANELLE_SUBCOMPARTMENT	1.04138e-16	0.430169	1.25796	1393
GOBP_CALCIUM_ION_TRANSPORT	1.12604e-16	0.511026	1.46453	407
GOBP_DEVELOPMENTAL_CELL_GROWTH	1.1599e-16	0.563443	1.58699	219
SRY_02	1.22763e-16	0.548231	1.54969	253
BENPORATH_PRC2_TARGETS	1.24457e-16	0.479943	1.38631	613
GOBP_CELL_PROJECTION_ASSEMBLY	1.27843e-16	0.478178	1.38083	591
SENESE_HDAC3_TARGETS_UP	1.3123e-16	0.494269	1.42165	468
HP_APLASIA_HYPOPLASIA_INVOLVING_THE_SKELETON	1.3123e-16	0.440273	1.28382	1104
BASAKI_YBX1_TARGETS_DN	1.32923e-16	0.515448	1.47401	373
GOMF_ACTIN_BINDING	1.32923e-16	0.499796	1.43374	432
GOBP_LIPID_METABOLIC_PROCESS	1.46469e-16	0.433951	1.26801	1317
MIR203A_3P	1.49856e-16	0.51438	1.4697	364
MIR3065_5P	1.53242e-16	0.495505	1.42418	454
GOMF_KINASE_BINDING	1.54935e-16	0.463083	1.34105	737
GOBP_CELLULAR_ION_HOMEOSTASIS	1.56629e-16	0.473673	1.36882	642
BDP1_TARGET_GENES	1.63402e-16	0.461964	1.33739	724
GGATTA_PITX2_Q2	1.68481e-16	0.478309	1.38076	574
GOMF_TRANSPORTER_ACTIVITY	1.68481e-16	0.436544	1.27387	1169
MARSON_BOUND_BY_FOXP3_STIMULATED	1.75271e-16	0.447827	1.30408	1003
LET_7A_2_3P	1.78674e-16	0.535838	1.51894	278
LET_7G_3P	1.78674e-16	0.535838	1.51894	278
MIR138_5P	1.82078e-16	0.569399	1.6011	209
MEISSNER_NPC_HCP_WITH_H3K4ME2	1.82078e-16	0.490745	1.41276	491
GOMF_TRANSCRIPTION_REGULATOR_ACTIVITY	1.82078e-16	0.425211	1.24557	1577
AMEF2_Q6	1.88884e-16	0.544702	1.53985	255
CREIGHTON_ENDOCRINE_THERAPY_RESISTANCE_3	1.88884e-16	0.467294	1.35138	683
GOBP_NEGATIVE_REGULATION_OF_NUCLEOBASE_CONTAINING_COMPOUND_METABOLIC_PROCESS	1.88884e-16	0.431637	1.26202	1377
GOBP_REGULATION_OF_PROTEIN_KINASE_ACTIVITY	1.92287e-16	0.473473	1.36774	625
TGAYRTCA_ATF3_Q6	1.95691e-16	0.483556	1.39404	534
HP_ABNORMALITY_OF_THE_EXTERNAL_NOSE	2.02497e-16	0.454684	1.321	851
GOMF_SIGNALING_RECEPTOR_BINDING	2.09304e-16	0.427246	1.25012	1456
TGCACTT_MIR519C_MIR519B_MIR519A	2.19513e-16	0.498318	1.43016	437
ONKEN_UVEAL_MELANOMA_UP	2.19513e-16	0.459945	1.33362	770
HP_ABNORMAL_NASAL_BRIDGE_MORPHOLOGY	2.19513e-16	0.446126	1.29913	987
GOBP_POSITIVE_REGULATION_OF_PROTEIN_MODIFICATION_PROCESS	2.22916e-16	0.449371	1.30824	948
HP_HYPERACTIVITY	2.2632e-16	0.486699	1.40109	507
LIAO_METASTASIS	2.29723e-16	0.48379	1.39389	519
HP_ABNORMALITY_OF_THE_CURVATURE_OF_THE_VERTEBRAL_COLUMN	2.33126e-16	0.440478	1.28419	1079
MIR4803	2.36529e-16	0.49631	1.42535	445
PCGF2_TARGET_GENES	2.43336e-16	0.461546	1.33738	748
NFRKB_TARGET_GENES	2.46739e-16	0.425453	1.24648	1582
GATA1_05	2.50142e-16	0.534867	1.51619	278
FREAC3_01	2.56949e-16	0.54384	1.53742	255
GTGCAAT_MIR25_MIR32_MIR92_MIR363_MIR367	2.56949e-16	0.529678	1.50578	303
TACTTGA_MIR26A_MIR26B	2.87578e-16	0.530149	1.50559	298
MIR548AZ_3P	2.94385e-16	0.488749	1.40582	475
MIR449A	3.04594e-16	0.52577	1.49682	312
GOBP_PROTEIN_LOCALIZATION_TO_CELL_PERIPHERY	3.07998e-16	0.519483	1.48149	333
MIR5582_5P	3.21611e-16	0.510131	1.45916	380
GOBP_POSITIVE_REGULATION_OF_TRANSCRIPTION_BY_RNA_POLYMERASE_II	3.38627e-16	0.436238	1.2727	1146
DESCARTES_FETAL_INTESTINE_ENS_NEURONS	3.4203e-16	0.609663	1.69255	142
MIR548BC	3.52274e-16	0.489858	1.40896	471
HP_ABNORMALITY_OF_FINGER	3.52274e-16	0.441105	1.28601	1083
CHARAFE_BREAST_CANCER_LUMINAL_VS_MESENCHYMAL_DN	3.72794e-16	0.494409	1.42084	455
CACCAGC_MIR138	4.00154e-16	0.565338	1.59177	218
SENESE_HDAC3_TARGETS_DN	4.13834e-16	0.483008	1.3916	520
HP_DECREASED_HEAD_CIRCUMFERENCE	4.13834e-16	0.433908	1.26685	1222
YATGNWAAT_OCT_C	4.20674e-16	0.51372	1.46627	353
KMT2D_TARGET_GENES	4.20674e-16	0.472452	1.36493	619
MIR6885_3P	4.41194e-16	0.502653	1.43986	398
NOTCH3_TARGET_GENES	4.48034e-16	0.453894	1.3183	841
GOCC_ENDOSOME	4.68555e-16	0.448119	1.30491	962
WTGAAAT_UNKNOWN	4.95915e-16	0.474134	1.36937	601
ZNF449_TARGET_GENES	4.95915e-16	0.438713	1.27914	1085
GOBP_REGULATION_OF_CATION_CHANNEL_ACTIVITY	5.30116e-16	0.598335	1.66843	162
MIR548E_3P	5.30116e-16	0.488721	1.40569	471
ZNF513_TARGET_GENES	5.36956e-16	0.469963	1.35861	651
HP_ABNORMALITY_OF_THE_DENTITION	5.50636e-16	0.44878	1.30548	897
HP_HYPERTONIA	5.50636e-16	0.44223	1.28852	1032
GOBP_NEURON_MIGRATION	5.64316e-16	0.595119	1.65977	163
MIR4533	5.64316e-16	0.512312	1.46176	337
LET_7F_2_3P	6.05357e-16	0.50482	1.44594	396
MIR548Y	6.05357e-16	0.48676	1.40147	492
GOBP_ESTABLISHMENT_OF_PROTEIN_LOCALIZATION	6.19037e-16	0.423583	1.24081	1577
MIR6883_5P	6.25877e-16	0.503537	1.44249	402
MIR12123	6.66918e-16	0.491594	1.41402	466
HP_ABNORMALITY_OF_THE_PINNA	6.94279e-16	0.459949	1.33215	741
MIR548AR_5P	7.35521e-16	0.48394	1.39286	489
CC2D1A_TARGET_GENES	7.76765e-16	0.442402	1.2889	1031
GOBP_REGULATION_OF_NEUROTRANSMITTER_RECEPTOR_ACTIVITY	7.90512e-16	0.734178	1.94625	60
TST1_01	8.0426e-16	0.546716	1.54461	251
MIR548BB_5P	9.14242e-16	0.487002	1.40176	486
MIR559	9.55485e-16	0.480188	1.38497	542
GOBP_CELLULAR_MACROMOLECULE_BIOSYNTHETIC_PROCESS	9.69233e-16	0.426927	1.24852	1401
MIR3606_3P	1.02422e-15	0.512856	1.46408	355
MIR1827	1.05172e-15	0.508228	1.45292	371
HP_ABNORMALITY_OF_UPPER_LIP	1.05172e-15	0.454122	1.3187	821
MIR6809_3P	1.07921e-15	0.483059	1.3907	508
MIR34A_5P	1.13421e-15	0.522669	1.48842	315
MIR548A_3P	1.13421e-15	0.487176	1.40125	471
YCATTAA_UNKNOWN	1.17545e-15	0.475384	1.3722	571
TGGTGCT_MIR29A_MIR29B_MIR29C	1.1892e-15	0.484999	1.39696	515
NFKBIA_TARGET_GENES	1.20294e-15	0.441173	1.28514	1020
GOBP_ORGANELLE_ASSEMBLY	1.25794e-15	0.446348	1.29844	906
GREB1_TARGET_GENES	1.29918e-15	0.461002	1.33467	729
ZNF711_TARGET_GENES	1.36792e-15	0.425614	1.24505	1429
MIR548AB	1.42304e-15	0.486992	1.40119	484
GTGGGTGK_UNKNOWN	1.47831e-15	0.528757	1.50029	289
TTGCCAA_MIR182	1.47831e-15	0.521154	1.48577	327
MIR148A_3P	1.47831e-15	0.511452	1.45929	342
MIR548AK_MIR548AM_5P_MIR548C_5P_MIR548H_5P_MIR548O_5P_MIR548AU_5P	1.47831e-15	0.486952	1.40103	483
MIR548O_5P_MIR548W	1.47831e-15	0.486952	1.40103	483
MIR548A_5P	1.47831e-15	0.48686	1.40076	483
MIR4789_3P	1.53357e-15	0.51384	1.46618	341
MIR539_5P	1.53357e-15	0.506036	1.44773	383
MIR548AD_5P_MIR548AE_5P_MIR548AY_5P_MIR548B_5P_MIR548D_5P	1.53357e-15	0.486665	1.40025	484
MANNO_MIDBRAIN_NEUROTYPES_HRGL1	1.61646e-15	0.513158	1.46468	351
HOXB4_TARGET_GENES	1.64409e-15	0.441973	1.2871	984
GOCC_SUPRAMOLECULAR_COMPLEX	1.67173e-15	0.431983	1.26137	1231
MIR12133	1.69936e-15	0.503316	1.44017	386
GOBP_NEGATIVE_REGULATION_OF_CELL_DIFFERENTIATION	1.78225e-15	0.469292	1.35569	630
MIR548AQ_5P	1.80988e-15	0.485454	1.39696	485
MURARO_PANCREAS_DELTA_CELL	1.89278e-15	0.547979	1.54674	240
MODULE_69	1.92041e-15	0.481735	1.38667	504
ACTTTAT_MIR1425P	2.0033e-15	0.529843	1.50308	286
MIR513A_5P	2.0033e-15	0.508738	1.45358	364
HP_ABNORMALITY_OF_THE_FOREHEAD	2.03093e-15	0.439884	1.28138	1027
HARALAMBIEVA_PBMC_M_M_R_II_AGE_11_22YO_VACCINATED_VS_UNVACCINATED_7YR_DN	2.25198e-15	0.461297	1.33406	679
MIR551B_5P	2.41777e-15	0.484443	1.39465	496
MIR548F_3P	2.4454e-15	0.487476	1.40204	474
LEIN_CEREBELLUM_MARKERS	2.47303e-15	0.683548	1.85648	85
HARALAMBIEVA_PBMC_FLUARIX_AGE_50_74YO_CORR_WITH_28D_MEM_B_CELL_RESPONSE_AT_0DY_NEGATIVE	2.50066e-15	0.501999	1.43809	399
HP_SLANTING_OF_THE_PALPEBRAL_FISSURE	2.69408e-15	0.466814	1.34951	651
GOBP_REGULATION_OF_CELL_CYCLE	2.72172e-15	0.442236	1.28789	994
MURARO_PANCREAS_PANCREATIC_POLYPEPTIDE_CELL	2.74935e-15	0.603361	1.67625	145
GOBP_REGULATION_OF_TRANSPORTER_ACTIVITY	2.74935e-15	0.531195	1.50479	269
MIR4672	2.80461e-15	0.511603	1.46004	349
GOBP_POSITIVE_REGULATION_OF_NEUROGENESIS	3.02675e-15	0.558085	1.57087	217
FULCHER_INFLAMMATORY_RESPONSE_LECTIN_VS_LPS_UP	3.08228e-15	0.473812	1.36737	560
GOBP_PALLIUM_DEVELOPMENT	3.19336e-15	0.588732	1.64196	163
MIR30E_3P	3.19336e-15	0.503663	1.44087	382
MIR548AS_5P	3.24889e-15	0.486216	1.39879	482
MIR152_3P	3.30443e-15	0.512073	1.46114	341
GOBP_REGULATION_OF_HYDROLASE_ACTIVITY	3.30443e-15	0.44443	1.29323	927
HP_ABNORMALITY_OF_GLOBE_LOCATION	3.30443e-15	0.443451	1.29081	937
GOBP_DEVELOPMENTAL_GROWTH_INVOLVED_IN_MORPHOGENESIS	3.4155e-15	0.546971	1.5425	233
GOBP_REGULATION_OF_AXONOGENESIS	3.52657e-15	0.591937	1.64871	154
OCT1_01	3.74871e-15	0.535764	1.51459	255
GOBP_REGULATION_OF_CELL_ADHESION	3.80424e-15	0.458157	1.32641	728
GOCC_NUCLEAR_PROTEIN_CONTAINING_COMPLEX	3.80424e-15	0.434617	1.26818	1156
MIR548I	4.13746e-15	0.485679	1.39725	482
GOCC_ACTIN_CYTOSKELETON	4.19299e-15	0.485682	1.39714	481
MIR4311	4.30406e-15	0.505458	1.4443	365
GOBP_TISSUE_MORPHOGENESIS	4.58174e-15	0.46616	1.34653	612
GOBP_DIVALENT_INORGANIC_CATION_HOMEOSTASIS	4.69281e-15	0.482798	1.38969	488
CTATGCA_MIR153	5.02603e-15	0.55619	1.56502	215
GTGCCAA_MIR96	5.02603e-15	0.51932	1.47649	304
MIR30D_3P	5.1371e-15	0.500896	1.43307	384
GOBP_REGULATION_OF_CELLULAR_COMPONENT_SIZE	5.24817e-15	0.507408	1.44789	346
TTTGTAG_MIR520D	5.35924e-15	0.511434	1.45854	333
LASTOWSKA_NEUROBLASTOMA_COPY_NUMBER_DN	5.58138e-15	0.453549	1.31472	766
HES2_TARGET_GENES	5.58138e-15	0.439184	1.28028	1068
FOXO1_02	5.63692e-15	0.539201	1.52306	247
MIR627_3P	5.63692e-15	0.489078	1.40474	447
HP_ABNORMALITY_OF_COORDINATION	5.63692e-15	0.439848	1.28138	1022
ZNF282_TARGET_GENES	5.97177e-15	0.444518	1.29293	900
GOCC_NEUROTRANSMITTER_RECEPTOR_COMPLEX	6.19501e-15	0.793965	2.06506	42
GOBP_CARBOHYDRATE_DERIVATIVE_METABOLIC_PROCESS	6.19501e-15	0.441871	1.28669	964
CACTGCC_MIR34A_MIR34C_MIR449	6.52987e-15	0.525689	1.49017	278
PAX4_02	6.75311e-15	0.54166	1.52804	235
GOBP_CALCIUM_ION_TRANSMEMBRANE_TRANSPORT	6.75311e-15	0.520534	1.47828	298
MIR548AP_5P_MIR548J_5P	6.75311e-15	0.484443	1.39369	482
GOCC_PLASMA_MEMBRANE_PROTEIN_COMPLEX	6.75311e-15	0.466265	1.34705	618
LAKE_ADULT_KIDNEY_C26_MESANGIAL_CELLS	6.86472e-15	0.575903	1.60772	171
GRAESSMANN_RESPONSE_TO_MC_AND_DOXORUBICIN_DN	7.19958e-15	0.454866	1.31812	753
MIR30A_3P	7.3112e-15	0.502983	1.43866	381
ID1_TARGET_GENES	7.53444e-15	0.435628	1.26998	1080
MIR4465	7.64606e-15	0.49666	1.4243	422
MIR4795_3P	7.8693e-15	0.460068	1.33081	691
GOCC_CELL_CORTEX	8.4274e-15	0.519147	1.47704	309
GOBP_SMALL_MOLECULE_METABOLIC_PROCESS	8.4274e-15	0.417063	1.22281	1670
GOCC_INTRINSIC_COMPONENT_OF_SYNAPTIC_MEMBRANE	8.53901e-15	0.590462	1.64535	157
GOBP_MUSCLE_CONTRACTION	8.65063e-15	0.510431	1.45568	333
BUSSLINGER_DUODENAL_IMMUNE_CELLS	8.76225e-15	0.447884	1.30145	861
GOBP_SYNAPSE_ASSEMBLY	9.20873e-15	0.573049	1.60054	176
GOMF_PHOSPHORIC_ESTER_HYDROLASE_ACTIVITY	9.20873e-15	0.504287	1.44151	369
MIR4753_3P	9.54359e-15	0.474946	1.36922	534
GOBP_PEPTIDYL_SERINE_MODIFICATION	9.76683e-15	0.512425	1.46105	329
GOBP_REGULATION_OF_CATABOLIC_PROCESS	9.87845e-15	0.442721	1.28889	950
GOBP_ENDOCYTOSIS	9.99007e-15	0.465729	1.34539	630
DESCARTES_FETAL_ADRENAL_CHROMAFFIN_CELLS	1.03249e-14	0.66906	1.81802	86
DOUGLAS_BMI1_TARGETS_UP	1.11063e-14	0.476188	1.37332	544
MIR5692B_MIR5692C	1.12179e-14	0.494607	1.41765	412
GTTTGTT_MIR495	1.13295e-14	0.534052	1.50934	252
MIR3924	1.22269e-14	0.518963	1.47832	319
HP_ABNORMAL_CORPUS_CALLOSUM_MORPHOLOGY	1.24512e-14	0.446796	1.29792	845
BRN2_01	1.28999e-14	0.545698	1.54045	238
MIR148B_3P	1.31242e-14	0.512261	1.46161	340
AAGCCAT_MIR135A_MIR135B	1.33486e-14	0.514421	1.46684	331
DESCARTES_FETAL_PANCREAS_ENS_NEURONS	1.37972e-14	0.602661	1.67131	137
MIR1305	1.42459e-14	0.477248	1.37397	508
ATGCAGT_MIR217	1.44703e-14	0.631853	1.73744	109
CTTTGCA_MIR527	1.44703e-14	0.542146	1.52889	233
LAKE_ADULT_KIDNEY_C2_PODOCYTES	1.51433e-14	0.551609	1.54826	201
WP_MALIGNANT_PLEURAL_MESOTHELIOMA	1.53676e-14	0.491592	1.41034	431
MIR519C_3P	1.58163e-14	0.497208	1.42437	400
MIR1271_5P	1.58163e-14	0.497236	1.4228	389
MIR141_3P	1.64893e-14	0.499682	1.42956	383
BENPORATH_NANOG_TARGETS	1.6938e-14	0.440897	1.28396	965
NUP153_TARGET_GENES	1.73867e-14	0.424646	1.24192	1414
ZNF350_TARGET_GENES	1.7611e-14	0.429685	1.25407	1185
ZNF610_TARGET_GENES	1.78354e-14	0.452283	1.3105	751
ZIM3_TARGET_GENES	1.80597e-14	0.445174	1.29357	856
GOBP_POSITIVE_REGULATION_OF_CELL_DEVELOPMENT	1.85084e-14	0.519744	1.47496	292
YATTNATC_UNKNOWN	1.89571e-14	0.501858	1.43457	369
MIR449B_5P	1.91814e-14	0.53213	1.50489	257
MIR34C_5P	1.94058e-14	0.530788	1.50167	260
GOMF_SEQUENCE_SPECIFIC_DNA_BINDING	1.98545e-14	0.423972	1.23907	1346
GOBP_METAL_ION_HOMEOSTASIS	2.03031e-14	0.465053	1.34368	634
GOBP_POSITIVE_REGULATION_OF_TRANSFERASE_ACTIVITY	2.09762e-14	0.471703	1.36043	547
GOBP_CIRCULATORY_SYSTEM_PROCESS	2.09762e-14	0.468964	1.35397	585
MIR548AZ_5P	2.18735e-14	0.489413	1.40316	416
HP_ABNORMALITY_OF_THE_NASAL_ALAE	2.20979e-14	0.461969	1.33482	637
ATGTTAA_MIR302C	2.25466e-14	0.54172	1.52946	241
MIR5002_5P	2.25466e-14	0.531723	1.50301	254
TORCHIA_TARGETS_OF_EWSR1_FLI1_FUSION_DN	2.25466e-14	0.509912	1.45288	322
HP_ABNORMAL_EXTERNAL_GENITALIA	2.25466e-14	0.433369	1.26361	1111
LAKE_ADULT_KIDNEY_C27_VASCULAR_SMOOTH_MUSCLE_CELLS_AND_PERICYTES	2.27709e-14	0.588852	1.63831	150
MIR519A_3P_MIR519B_3P	2.27709e-14	0.496665	1.42281	399
GOBP_RESPONSE_TO_ABIOTIC_STIMULUS	2.27709e-14	0.435648	1.26962	1058
MIR374A_5P	2.32218e-14	0.489318	1.40359	429
DESCARTES_FETAL_LIVER_MESOTHELIAL_CELLS	2.36727e-14	0.522905	1.48261	281
PEREZ_TP63_TARGETS	2.41236e-14	0.510037	1.45438	330
MIR548T_5P	2.45745e-14	0.491936	1.41011	413
GOBP_ORGANOPHOSPHATE_METABOLIC_PROCESS	2.50254e-14	0.441942	1.28559	897
MASSARWEH_TAMOXIFEN_RESISTANCE_UP	2.54763e-14	0.469889	1.3559	554
REACTOME_G_ALPHA_I_SIGNALLING_EVENTS	2.59272e-14	0.516373	1.46593	295
GOBP_POSITIVE_REGULATION_OF_PROTEIN_PHOSPHORYLATION	2.6829e-14	0.455782	1.31838	695
ISL1_TARGET_GENES	3.04361e-14	0.464291	1.34148	634
HNF3B_01	3.0887e-14	0.548895	1.54628	221
MIR330_3P	3.17888e-14	0.507986	1.4489	334
LAKE_ADULT_KIDNEY_C4_PROXIMAL_TUBULE_EPITHELIAL_CELLS_S2	3.22397e-14	0.576087	1.60812	169
ZNF563_TARGET_GENES	3.22397e-14	0.478527	1.37762	496
ATATGCA_MIR448	3.35924e-14	0.550737	1.54862	209
GOBP_REGULATION_OF_SMALL_GTPASE_MEDIATED_SIGNAL_TRANSDUCTION	3.35924e-14	0.515319	1.46281	294
GOBP_REGULATION_OF_VESICLE_MEDIATED_TRANSPORT	3.35924e-14	0.474017	1.36576	521
GOCC_POSTSYNAPTIC_SPECIALIZATION_MEMBRANE	3.49451e-14	0.630845	1.73848	113
REACTOME_DEVELOPMENTAL_BIOLOGY	3.5396e-14	0.439034	1.2785	1006
STARK_PREFRONTAL_CORTEX_22Q11_DELETION_UP	3.58469e-14	0.560889	1.57258	194
MIR5700	3.67487e-14	0.520179	1.47753	299
GOBP_RESPONSE_TO_HORMONE	3.67487e-14	0.445383	1.29336	820
GOCC_POSTSYNAPTIC_DENSITY_MEMBRANE	3.76505e-14	0.662835	1.8011	86
AGCACTT_MIR93_MIR302A_MIR302B_MIR302C_MIR302D_MIR372_MIR373_MIR520E_MIR520A_MIR526B_MIR520B_MIR520C_MIR520D	3.76505e-14	0.504426	1.43883	335
MIR3910	3.81014e-14	0.497112	1.4233	393
GOCC_CATALYTIC_COMPLEX	3.81014e-14	0.423751	1.23891	1367
KIM_ALL_DISORDERS_OLIGODENDROCYTE_NUMBER_CORR_UP	3.94541e-14	0.455086	1.31745	722
ZFHX3_TARGET_GENES	4.08068e-14	0.419799	1.2286	1467
MIR3065_3P	4.12577e-14	0.533607	1.50763	249
HP_ABNORMAL_PALATE_MORPHOLOGY	4.26104e-14	0.437453	1.27388	1002
HP_ABNORMALITY_OF_THE_CALVARIA	4.4414e-14	0.44322	1.28964	913
MIKKELSEN_NPC_HCP_WITH_H3K4ME3_AND_H3K27ME3	4.57667e-14	0.5517	1.55129	210
MIR4789_5P	4.57667e-14	0.499082	1.42746	375
NAKAYA_PLASMACYTOID_DENDRITIC_CELL_FLUMIST_AGE_18_50YO_7DY_DN	4.75792e-14	0.443409	1.2885	858
TEAD2_TARGET_GENES	4.75792e-14	0.426229	1.24484	1258
TEF_Q6	4.93917e-14	0.530003	1.49816	253
EGR_Q6	4.93917e-14	0.526748	1.49305	271
GOMF_VOLTAGE_GATED_CHANNEL_ACTIVITY	5.21104e-14	0.560411	1.57185	196
REACTOME_CDC42_GTPASE_CYCLE	5.30167e-14	0.582602	1.62231	153
MIR6835_3P	5.48292e-14	0.484781	1.3915	439
GOBP_NEURON_PROJECTION_EXTENSION	5.57354e-14	0.567071	1.58327	172
GOBP_DEPHOSPHORYLATION	5.84541e-14	0.495073	1.41882	407
HP_SPASTICITY	5.84541e-14	0.444607	1.29132	840
GOBP_RAS_PROTEIN_SIGNAL_TRANSDUCTION	5.93604e-14	0.508343	1.45043	340
BENPORATH_SOX2_TARGETS	5.93604e-14	0.455676	1.31908	719
FOSTER_TOLERANT_MACROPHAGE_DN	6.02666e-14	0.488897	1.4021	424
GOCC_RECEPTOR_COMPLEX	6.20791e-14	0.48161	1.38427	457
TCF1P_Q6	6.47979e-14	0.523957	1.48317	265
MIR196A_1_3P	6.47979e-14	0.493328	1.41278	395
MIR6508_5P	6.84229e-14	0.506621	1.4457	338
HP_ABNORMALITY_OF_THE_CEREBRAL_SUBCORTEX	6.84229e-14	0.431873	1.25903	1080
GTATTAT_MIR3693P	7.20479e-14	0.551066	1.54742	203
MIR200A_3P	7.29541e-14	0.497615	1.42336	380
GOBP_DENDRITE_MORPHOGENESIS	7.38604e-14	0.596427	1.65402	137
ZNF768_TARGET_GENES	7.47666e-14	0.435252	1.26882	1068
GOBP_AMEBOIDAL_TYPE_CELL_MIGRATION	7.56729e-14	0.491266	1.40815	410
GOBP_REGULATION_OF_SIGNALING_RECEPTOR_ACTIVITY	8.02041e-14	0.579853	1.61536	156
SETX_TARGET_GENES	8.02041e-14	0.414571	1.21542	1656
GOBP_SIGNAL_RELEASE	8.29229e-14	0.481441	1.38318	450
GOBP_POSITIVE_REGULATION_OF_LOCOMOTION	8.38291e-14	0.47025	1.35615	541
GOBP_MUSCLE_STRUCTURE_DEVELOPMENT	9.19854e-14	0.462406	1.33553	608
WP_NEUROINFLAMMATION_AND_GLUTAMATERGIC_SIGNALING	9.38069e-14	0.593881	1.64809	140
CREIGHTON_ENDOCRINE_THERAPY_RESISTANCE_5	9.38069e-14	0.476745	1.37129	472
GOBP_NEGATIVE_REGULATION_OF_CELL_PROJECTION_ORGANIZATION	9.74497e-14	0.564531	1.57868	179
ACCTGTTG_UNKNOWN	9.92712e-14	0.578756	1.6123	156
MIR7110_3P	1.02914e-13	0.4947	1.41595	390
MIR205_3P	1.02914e-13	0.491775	1.40833	395
GOMF_HYDROLASE_ACTIVITY_ACTING_ON_ESTER_BONDS	1.02914e-13	0.451604	1.30807	742
MIR3688_3P	1.04735e-13	0.490971	1.4068	405
OCT1_B	1.08378e-13	0.52807	1.49302	256
HP_ABNORMAL_JAW_MORPHOLOGY	1.102e-13	0.435896	1.26937	1001
GOBP_ADENYLATE_CYCLASE_MODULATING_G_PROTEIN_COUPLED_RECEPTOR_SIGNALING_PATHWAY	1.12021e-13	0.537303	1.51548	234
HP_CRYPTORCHIDISM	1.17486e-13	0.451476	1.30702	723
HP_ABNORMALITY_OF_THE_KIDNEY	1.17486e-13	0.425369	1.24193	1223
MIR4516	1.21128e-13	0.508591	1.44759	311
GOMF_NEUROTRANSMITTER_RECEPTOR_ACTIVITY	1.28414e-13	0.629922	1.72739	103
GOBP_MEMORY	1.28414e-13	0.610008	1.68561	122
HP_DOWNSLANTED_PALPEBRAL_FISSURES	1.28414e-13	0.479565	1.37932	469
ZHONG_PFC_MAJOR_TYPES_ASTROCYTES	1.32057e-13	0.505598	1.44059	322
EGR1_01	1.33879e-13	0.521774	1.477	265
MIR5195_3P	1.37522e-13	0.513621	1.46064	307
MIR145_5P	1.37522e-13	0.511768	1.45444	302
FISCHER_DREAM_TARGETS	1.39343e-13	0.43896	1.27747	930
MIR6833_3P	1.41164e-13	0.500361	1.42788	348
MIR4799_5P	1.42986e-13	0.490851	1.40568	395
S8_01	1.4845e-13	0.532031	1.50232	244
HP_ABNORMAL_CEREBRAL_CORTEX_MORPHOLOGY	1.4845e-13	0.451586	1.30648	700
WP_CALCIUM_REGULATION_IN_CARDIAC_CELLS	1.50272e-13	0.58885	1.63711	147
MIR1252_5P	1.53915e-13	0.510484	1.45417	319
GOCC_CHROMATIN	1.55736e-13	0.427887	1.24892	1182
GOBP_NEGATIVE_REGULATION_OF_CELL_DEVELOPMENT	1.612e-13	0.563599	1.57337	171
MIR3941	1.64843e-13	0.503449	1.43596	334
NUYTTEN_EZH2_TARGETS_DN	1.64843e-13	0.435815	1.26919	973
ZWANG_CLASS_3_TRANSIENTLY_INDUCED_BY_EGF	1.66665e-13	0.539969	1.52087	219
CATTTCA_MIR203	1.70308e-13	0.515531	1.46231	284
MARTINEZ_TP53_TARGETS_DN	1.70308e-13	0.462277	1.33513	601
ZAK_PBMC_MRKAD5_HIV_1_GAG_POL_NEF_AGE_20_50YO_1DY_DN	1.72129e-13	0.443535	1.28821	841
GOMF_PROTEIN_DIMERIZATION_ACTIVITY	1.73951e-13	0.43463	1.26567	981
PR_Q2	1.75772e-13	0.526039	1.48841	261
KEGG_PATHWAYS_IN_CANCER	1.77593e-13	0.499656	1.42522	335
ENK_UV_RESPONSE_EPIDERMIS_DN	1.81236e-13	0.470602	1.35463	499
MIR374C_5P	1.83058e-13	0.488083	1.39896	412
MODULE_136	1.84879e-13	0.477326	1.37296	467
MARTINEZ_RB1_AND_TP53_TARGETS_DN	1.84879e-13	0.462099	1.3344	591
MIR655_3P	1.8854e-13	0.486492	1.39451	413
HP_SHORT_ATTENTION_SPAN	1.8854e-13	0.47861	1.37562	454
HP_ABNORMALITY_OF_THE_PHILTRUM	1.92201e-13	0.460356	1.32984	624
POU2AF1_TARGET_GENES	2.03184e-13	0.447881	1.29927	783
CEBP_01	2.10505e-13	0.518052	1.46756	269
GOBP_POSITIVE_REGULATION_OF_KINASE_ACTIVITY	2.10505e-13	0.477467	1.37339	466
HOXA2_TARGET_GENES	2.10505e-13	0.421637	1.23278	1377
LET_7I_5P	2.14166e-13	0.489027	1.40093	402
DODD_NASOPHARYNGEAL_CARCINOMA_DN	2.14166e-13	0.4228	1.23545	1316
MIR3140_3P	2.17827e-13	0.530001	1.49515	235
MANNO_MIDBRAIN_NEUROTYPES_HRGL2C	2.21488e-13	0.508382	1.44732	312
HP_APLASIA_HYPOPLASIA_OF_THE_EXTREMITIES	2.21488e-13	0.454919	1.31559	680
GOBP_MACROMOLECULE_CATABOLIC_PROCESS	2.21488e-13	0.426297	1.24549	1281
GOMF_ZINC_ION_BINDING	2.25149e-13	0.447096	1.29583	760
NKX2_5_TARGET_GENES	2.32471e-13	0.433074	1.26205	1049
HP_ABNORMAL_TESTIS_MORPHOLOGY	2.36131e-13	0.437694	1.27367	916
GOBP_FOREBRAIN_CELL_MIGRATION	2.39792e-13	0.702301	1.86548	62
OCT1_02	2.39792e-13	0.543452	1.52814	209
HAND1E47_01	2.39792e-13	0.519095	1.47014	268
MIR548AT_5P	2.39792e-13	0.498747	1.42327	348
LINDGREN_BLADDER_CANCER_CLUSTER_2B	2.50775e-13	0.49578	1.41777	373
MIR5003_3P	2.54436e-13	0.503852	1.43561	322
GOBP_REGULATION_OF_GTPASE_ACTIVITY	2.54436e-13	0.502415	1.43301	334
AAAYRNCTG_UNKNOWN	2.58097e-13	0.497969	1.42193	359
MIR561_3P	2.61758e-13	0.475422	1.36781	479
LU_AGING_BRAIN_DN	2.65419e-13	0.5811	1.61757	151
MILI_PSEUDOPODIA_CHEMOTAXIS_DN	2.65419e-13	0.479705	1.37535	418
GOBP_RESPONSE_TO_INORGANIC_SUBSTANCE	2.7274e-13	0.470777	1.35529	505
MARTORIATI_MDM4_TARGETS_FETAL_LIVER_DN	2.80062e-13	0.468259	1.34869	511
MIR605_3P	2.94706e-13	0.52712	1.4893	249
BONOME_OVARIAN_CANCER_SURVIVAL_SUBOPTIMAL_DEBULKING	2.98367e-13	0.474122	1.36475	490
MIR302E	3.02027e-13	0.475737	1.36827	474
ZNF184_TARGET_GENES	3.02027e-13	0.426177	1.24347	1152
MIR548L	3.05688e-13	0.497934	1.42095	348
GOBP_POSITIVE_REGULATION_OF_ORGANELLE_ORGANIZATION	3.05688e-13	0.475014	1.36663	479
ZNF596_TARGET_GENES	3.05688e-13	0.472153	1.35986	516
HP_ABNORMAL_ANTERIOR_EYE_SEGMENT_MORPHOLOGY	3.16671e-13	0.426897	1.24593	1177
ZNF8_TARGET_GENES	3.23993e-13	0.440651	1.27971	833
GOBP_REGULATION_OF_CYTOSOLIC_CALCIUM_ION_CONCENTRATION	3.27654e-13	0.49871	1.42301	341
RCGCANGCGY_NRF1_Q6	3.27654e-13	0.436621	1.27036	922
MEISSNER_NPC_HCP_WITH_H3K4ME3_AND_H3K27ME3	3.31315e-13	0.585043	1.62494	143
E47_01	3.31315e-13	0.528116	1.49206	251
GOMF_CADHERIN_BINDING	3.34976e-13	0.500629	1.42679	324
AP1_Q4_01	3.45958e-13	0.522236	1.47748	260
TFEB_TARGET_GENES	3.49619e-13	0.42473	1.23913	1146
MIR1207_5P	3.56941e-13	0.506521	1.44344	323
GOBP_CELLULAR_LIPID_METABOLIC_PROCESS	3.60602e-13	0.433904	1.2632	949
GOCC_INTRINSIC_COMPONENT_OF_POSTSYNAPTIC_MEMBRANE	3.67924e-13	0.610428	1.68559	121
CDC5_01	3.71585e-13	0.52271	1.47825	257
GOBP_REGULATION_OF_SECRETION	3.71585e-13	0.461229	1.33212	598
HLF_01	3.78942e-13	0.521734	1.47477	254
GOBP_CARBOHYDRATE_METABOLIC_PROCESS	3.78942e-13	0.463337	1.33743	571
GGCAGCT_MIR22	3.93658e-13	0.535328	1.50876	227
MODULE_274	4.01016e-13	0.654622	1.77397	82
ASH1L_TARGET_GENES	4.08374e-13	0.422991	1.23505	1224
PAX4_04	4.15732e-13	0.540852	1.52249	216
E2F5_TARGET_GENES	4.15732e-13	0.430366	1.25453	1066
MIR98_5P	4.30448e-13	0.487922	1.39777	400
GABRIELY_MIR21_TARGETS	4.37806e-13	0.514556	1.45953	285
CTTGTAT_MIR381	4.45163e-13	0.546787	1.5352	202
HP_ABNORMAL_REFLEX	4.45163e-13	0.42916	1.25139	1120
CDPCR3HD_01	4.52521e-13	0.528242	1.49018	235
BPTF_TARGET_GENES	4.52521e-13	0.460286	1.32928	599
GOBP_MITOTIC_CELL_CYCLE	4.67237e-13	0.442104	1.28424	843
HP_ATROPHY_DEGENERATION_AFFECTING_THE_CENTRAL_NERVOUS_SYSTEM	4.67237e-13	0.440185	1.27884	848
CHX10_01	4.74595e-13	0.536564	1.51128	219
MIR12124	4.74595e-13	0.504362	1.43688	321
GOBP_MAINTENANCE_OF_LOCATION	4.74595e-13	0.503734	1.43481	316
MIR8067	5.26101e-13	0.514355	1.45837	281
DAVICIONI_MOLECULAR_ARMS_VS_ERMS_UP	5.48174e-13	0.500086	1.42594	332
MIR641	5.55532e-13	0.522861	1.47798	253
CACTGTG_MIR128A_MIR128B	5.84964e-13	0.499818	1.4256	334
GOCC_CELL_SUBSTRATE_JUNCTION	5.92322e-13	0.482162	1.38238	416
ENK_UV_RESPONSE_KERATINOCYTE_DN	6.07038e-13	0.474003	1.36336	468
MIR875_3P	6.21754e-13	0.508159	1.44461	303
DURAND_STROMA_S_UP	6.29112e-13	0.505094	1.43515	301
ATGCTGC_MIR103_MIR107	6.3647e-13	0.541022	1.52121	213
WAKABAYASHI_ADIPOGENESIS_PPARG_RXRA_BOUND_8D	6.43828e-13	0.439147	1.27592	852
LET_7G_5P	6.51186e-13	0.488499	1.39943	401
WP_MYOMETRIAL_RELAXATION_AND_CONTRACTION_PATHWAYS	7.10049e-13	0.574449	1.59943	152
VERHAAK_GLIOBLASTOMA_PRONEURAL	7.32123e-13	0.558747	1.55982	171
MIR944	7.39481e-13	0.482084	1.38187	413
MIR1252_3P	7.46839e-13	0.506385	1.43757	295
GOBP_MORPHOGENESIS_OF_AN_EPITHELIUM	7.46839e-13	0.47053	1.3546	506
HP_SLEEP_DISTURBANCE	7.61627e-13	0.463206	1.3359	546
MIR126_5P	8.05993e-13	0.478201	1.37307	444
MIR765	8.3557e-13	0.513093	1.45479	281
GOBP_REGULATION_OF_POSTSYNAPTIC_MEMBRANE_POTENTIAL	8.50358e-13	0.596927	1.65254	129
HP_ONSET	8.65147e-13	0.419505	1.22582	1318
GOBP_PROTEIN_LOCALIZATION_TO_PLASMA_MEMBRANE	9.53877e-13	0.515318	1.46087	279
ZNF766_TARGET_GENES	9.53877e-13	0.432406	1.25919	986
CART1_01	9.98243e-13	0.533539	1.50276	219
OCT1_06	1.01303e-12	0.519277	1.46911	260
GTACTGT_MIR101	1.02782e-12	0.52107	1.47323	256
HP_ABNORMAL_INVOLUNTARY_EYE_MOVEMENTS	1.02782e-12	0.43124	1.25626	1016
LAKE_ADULT_KIDNEY_C20_COLLECTING_DUCT_INTERCALATED_CELLS_TYPE_A_CORTEX	1.04261e-12	0.579869	1.61214	147
LET_7A_5P_LET_7C_5P_LET_7E_5P	1.04261e-12	0.485846	1.39182	399
ZNF322_TARGET_GENES	1.04261e-12	0.44493	1.29007	769
MYB_Q3	1.0574e-12	0.527493	1.49004	246
P300_01	1.0574e-12	0.521407	1.47298	250
NFE2L1_TARGET_GENES	1.0574e-12	0.414324	1.21343	1560
SF1_Q6	1.07219e-12	0.519649	1.46863	252
MIR494_3P	1.08697e-12	0.486289	1.39015	370
ZNF30_TARGET_GENES	1.08697e-12	0.422104	1.23252	1231
GOMF_CALCIUM_ION_TRANSMEMBRANE_TRANSPORTER_ACTIVITY	1.11655e-12	0.589335	1.6328	133
HP_FUNCTIONAL_ABNORMALITY_OF_THE_INNER_EAR	1.11655e-12	0.435072	1.26632	935
TTF1_Q6	1.13134e-12	0.518382	1.46628	258
GOBP_CELLULAR_RESPONSE_TO_HORMONE_STIMULUS	1.13134e-12	0.459703	1.32692	565
BUYTAERT_PHOTODYNAMIC_THERAPY_STRESS_DN	1.13134e-12	0.455309	1.31532	631
POU1F1_Q6	1.14613e-12	0.530918	1.49638	230
GAO_LARGE_INTESTINE_ADULT_CA_ENTEROENDOCRINE_CELLS	1.14613e-12	0.511818	1.45235	290
LET_7F_5P	1.16092e-12	0.486986	1.39509	401
LET_7B_5P	1.17571e-12	0.486959	1.39502	401
ERR1_Q2	1.19049e-12	0.517008	1.46319	262
MIR3617_5P	1.20528e-12	0.5179	1.46394	254
MIR4495	1.20528e-12	0.470616	1.35366	472
ZNF274_TARGET_GENES	1.22007e-12	0.44403	1.28789	776
LHX3_01	1.23486e-12	0.530456	1.49503	227
GOBP_POSITIVE_REGULATION_OF_SYNAPTIC_TRANSMISSION	1.27923e-12	0.579325	1.61062	147
MIR3143	1.29401e-12	0.476717	1.36857	441
GOCC_PERIKARYON	1.3088e-12	0.568134	1.58202	153
ZNF664_TARGET_GENES	1.3088e-12	0.440401	1.27848	808
GOCC_SUPRAMOLECULAR_POLYMER	1.33838e-12	0.435654	1.26757	911
NKX2_2_TARGET_GENES	1.38275e-12	0.425144	1.23967	1118
GOCC_MICROTUBULE_ORGANIZING_CENTER	1.39753e-12	0.440299	1.27818	808
HP_ABNORMAL_NUMBER_OF_TEETH	1.4419e-12	0.494633	1.4109	336
GOBP_REGULATION_OF_SUPRAMOLECULAR_FIBER_ORGANIZATION	1.45669e-12	0.494688	1.41282	361
MIR4492	1.47148e-12	0.482295	1.38237	408
GOBP_REGULATION_OF_BLOOD_CIRCULATION	1.48627e-12	0.521514	1.4731	247
SOX5_01	1.50105e-12	0.518154	1.46593	260
ACEVEDO_METHYLATED_IN_LIVER_CANCER_DN	1.53078e-12	0.444852	1.28917	755
GOBP_VASCULATURE_DEVELOPMENT	1.53078e-12	0.444401	1.28659	725
GOBP_NEGATIVE_REGULATION_OF_CELL_POPULATION_PROLIFERATION	1.5605e-12	0.448786	1.29823	690
EFC_Q6	1.59022e-12	0.515127	1.46011	271
HP_MOTOR_DELAY	1.61995e-12	0.448612	1.29871	722
HP_ABNORMAL_THORAX_MORPHOLOGY	1.61995e-12	0.439278	1.27578	832
MIR374B_5P	1.67939e-12	0.489247	1.39866	371
GOBP_MICROTUBULE_CYTOSKELETON_ORGANIZATION	1.73884e-12	0.454588	1.31304	611
GOCC_TRANSFERASE_COMPLEX	1.73884e-12	0.445423	1.29112	763
CEBPB_02	1.76856e-12	0.512278	1.45011	265
GOBP_PROTEIN_DEPHOSPHORYLATION	1.76856e-12	0.506982	1.43714	278
GOBP_CELL_CELL_SIGNALING_BY_WNT	1.76856e-12	0.480581	1.37875	431
LAKE_ADULT_KIDNEY_C14_DISTAL_CONVOLUTED_TUBULE	1.85773e-12	0.54594	1.52956	191
WAKABAYASHI_ADIPOGENESIS_PPARG_BOUND_8D	1.88745e-12	0.4528	1.3084	638
JINESH_BLEBBISHIELD_TO_IMMUNE_CELL_FUSION_PBSHMS_UP	1.91718e-12	0.489457	1.39912	369
HP_ABNORMAL_LOCATION_OF_EARS	1.91718e-12	0.442088	1.28185	770
PCGF1_TARGET_GENES	2.00634e-12	0.472135	1.35808	477
LBP1_Q6	2.03607e-12	0.530936	1.49543	219
KEGG_MAPK_SIGNALING_PATHWAY	2.03607e-12	0.516643	1.46243	263
MIR4668_3P	2.06579e-12	0.508097	1.44321	299
TRAVAGLINI_LUNG_PROXIMAL_CILIATED_CELL	2.06579e-12	0.409494	1.20068	1674
JOHNSTONE_PARVB_TARGETS_3_DN	2.12524e-12	0.438069	1.27212	825
LMO2COM_01	2.15496e-12	0.516194	1.4601	258
GOBP_POSITIVE_REGULATION_OF_NEURON_PROJECTION_DEVELOPMENT	2.18468e-12	0.577264	1.60367	144
GOMF_PHOSPHOLIPID_BINDING	2.18468e-12	0.472361	1.35747	455
FAN_EMBRYONIC_CTX_EX_4_EXCITATORY_NEURON	2.27385e-12	0.585686	1.62258	134
MIR4496	2.27385e-12	0.509702	1.44492	277
TTAYRTAA_E4BP4_01	2.30358e-12	0.517764	1.46499	261
HP_VISUAL_IMPAIRMENT	2.3333e-12	0.427894	1.24756	1084
BARX2_TARGET_GENES	2.39275e-12	0.41503	1.21501	1491
GOBP_CENTRAL_NERVOUS_SYSTEM_NEURON_DIFFERENTIATION	2.42247e-12	0.557721	1.55685	169
TAL1BETAE47_01	2.48192e-12	0.524449	1.48144	246
MIR7106_5P	2.54136e-12	0.492543	1.40493	335
GOCC_MEMBRANE_PROTEIN_COMPLEX	2.54136e-12	0.42411	1.23781	1179
NGFIC_01	2.60081e-12	0.51985	1.46876	249
SRSF9_TARGET_GENES	2.60081e-12	0.451241	1.30438	650
PUJANA_BRCA1_PCC_NETWORK	2.60081e-12	0.412732	1.20871	1559
GOBP_REGULATION_OF_ACTIN_FILAMENT_ORGANIZATION	2.66025e-12	0.515658	1.45858	258
REACTOME_PROTEIN_PROTEIN_INTERACTIONS_AT_SYNAPSES	2.7197e-12	0.648133	1.76029	85
GSE21546_WT_VS_SAP1A_KO_AND_ELK1_KO_DP_THYMOCYTES_DN	2.7197e-12	0.544001	1.52639	197
MIR520D_3P	2.7197e-12	0.491082	1.4001	328
GSE15735_2H_VS_12H_HDAC_INHIBITOR_TREATED_CD4_TCELL_UP	2.80887e-12	0.546223	1.53271	199
FOXD3_01	2.95749e-12	0.542049	1.52098	198
GTGCCAT_MIR183	2.98721e-12	0.559725	1.56214	167
LAKE_ADULT_KIDNEY_C5_PROXIMAL_TUBULE_EPITHELIAL_CELLS_STRESS_INFLAM	3.01693e-12	0.487019	1.39301	377
GOCC_NUCLEOLUS	3.01693e-12	0.432492	1.25899	941
REACTOME_RNA_POLYMERASE_II_TRANSCRIPTION	3.01693e-12	0.425545	1.24081	1119
NAKAMURA_TUMOR_ZONE_PERIPHERAL_VS_CENTRAL_DN	3.07667e-12	0.455662	1.31602	601
ARID5B_TARGET_GENES	3.07667e-12	0.442151	1.28248	778
E2F2_TARGET_GENES	3.07667e-12	0.421051	1.22968	1264
GOBP_POSTSYNAPSE_ORGANIZATION	3.13641e-12	0.564868	1.57361	156
MIR3119	3.19615e-12	0.49083	1.40095	351
CHARAFE_BREAST_CANCER_LUMINAL_VS_BASAL_UP	3.19615e-12	0.485998	1.38959	372
GRYDER_PAX3FOXO1_ENHANCERS_KO_DOWN	3.25589e-12	0.472844	1.35639	430
GOBP_NEGATIVE_REGULATION_OF_GROWTH	3.31563e-12	0.530926	1.49672	228
MIR2113	3.37537e-12	0.517714	1.46343	253
PRDM4_TARGET_GENES	3.37537e-12	0.482482	1.37927	370
ZNF843_TARGET_GENES	3.37537e-12	0.445278	1.28888	717
MIR586	3.43511e-12	0.512712	1.45293	270
BAELDE_DIABETIC_NEPHROPATHY_DN	3.49485e-12	0.474556	1.36126	426
GOCC_ADHERENS_JUNCTION	3.67407e-12	0.552256	1.5417	171
GOBP_SENSORY_ORGAN_DEVELOPMENT	3.67407e-12	0.457055	1.3191	556
MIR5584_5P	3.73381e-12	0.517326	1.46233	253
MIR519E_5P	3.73381e-12	0.507321	1.43959	290
GOCC_TRANSPORT_VESICLE	3.73381e-12	0.483529	1.38358	389
MODULE_37	3.79355e-12	0.472116	1.35698	453
MIR3609	3.85329e-12	0.48969	1.39768	352
MIR9_3P	4.0325e-12	0.494411	1.41086	338
CREIGHTON_ENDOCRINE_THERAPY_RESISTANCE_2	4.0325e-12	0.472483	1.35535	430
PRKDC_TARGET_GENES	4.0325e-12	0.444133	1.28582	731
HP_ABNORMAL_CEREBRAL_VENTRICLE_MORPHOLOGY	4.27146e-12	0.438536	1.27334	816
CCCNNGGGAR_OLF1_01	4.3312e-12	0.5008	1.42658	319
GOBP_NEGATIVE_REGULATION_OF_MOLECULAR_FUNCTION	4.3312e-12	0.427626	1.24605	1038
GOMF_LIPID_BINDING	4.39094e-12	0.44116	1.27969	780
GOBP_ORGANONITROGEN_COMPOUND_CATABOLIC_PROCESS	4.45068e-12	0.420483	1.22802	1264
MIR147B_5P	4.51042e-12	0.500539	1.42584	319
REACTOME_ACTIVATION_OF_NMDA_RECEPTORS_AND_POSTSYNAPTIC_EVENTS	4.57016e-12	0.638838	1.7359	86
GOMF_RNA_BINDING	4.57016e-12	0.408798	1.19747	1576
MANNO_MIDBRAIN_NEUROTYPES_HMGL	4.74938e-12	0.457485	1.32037	559
HP_APLASIA_HYPOPLASIA_AFFECTING_BONES_OF_THE_AXIAL_SKELETON	4.74938e-12	0.43603	1.2668	851
MIR1205	4.80912e-12	0.549755	1.53492	172
GOCC_GOLGI_MEMBRANE	4.9286e-12	0.453435	1.31001	621
MIR29A_3P	4.98834e-12	0.473842	1.35921	426
WGGAATGY_TEF1_Q6	5.04808e-12	0.486139	1.38964	369
MIR4306	5.04808e-12	0.467699	1.34426	456
GOBP_CEREBRAL_CORTEX_DEVELOPMENT	5.10782e-12	0.613063	1.68353	106
KRAS.KIDNEY_UP.V1_UP	5.10782e-12	0.574672	1.59368	138
HP_ATTENTION_DEFICIT_HYPERACTIVITY_DISORDER	5.10782e-12	0.489123	1.39645	357
MODULE_317	5.16756e-12	0.474015	1.35922	419
MIR4671_3P	5.34678e-12	0.530682	1.49204	211
MIR3120_3P	5.34678e-12	0.489438	1.39648	342
MIR616_5P	5.34678e-12	0.431886	1.25611	902
ZNF561_TARGET_GENES	5.526e-12	0.44399	1.28513	716
GOCC_LAMELLIPODIUM	5.58574e-12	0.543551	1.52521	199
MIR29B_3P_MIR29C_3P	5.58574e-12	0.47367	1.35872	426
SENGUPTA_NASOPHARYNGEAL_CARCINOMA_WITH_LMP1_UP	5.64548e-12	0.484657	1.38602	374
CBX5_TARGET_GENES	5.64548e-12	0.451375	1.30426	635
MANNO_MIDBRAIN_NEUROTYPES_HENDO	5.70522e-12	0.434617	1.26297	862
HP_GENERALIZED_HYPOTONIA	5.70522e-12	0.431106	1.25508	950
GOBP_ORGANONITROGEN_COMPOUND_BIOSYNTHETIC_PROCESS	5.76496e-12	0.412194	1.20677	1517
FEVR_CTNNB1_TARGETS_UP	5.8247e-12	0.44593	1.28996	690
MEIS1_01	5.88444e-12	0.522796	1.47603	241
MIR548AH_5P	5.88444e-12	0.48624	1.38772	350
TGGNNNNNNKCCAR_UNKNOWN	5.94418e-12	0.478333	1.37174	422
HP_ABNORMALITY_OF_HINDBRAIN_MORPHOLOGY	5.94418e-12	0.433947	1.26112	869
CAGCCTC_MIR4855P	6.00392e-12	0.570851	1.58553	143
MMEF2_Q6	6.06366e-12	0.511859	1.44909	266
JAATINEN_HEMATOPOIETIC_STEM_CELL_UP	6.06366e-12	0.49928	1.41952	304
DESCARTES_FETAL_THYMUS_THYMIC_EPITHELIAL_CELLS	6.42387e-12	0.537297	1.50856	202
GOMF_GLUTAMATE_RECEPTOR_ACTIVITY	6.54394e-12	0.835466	2.08412	27
CEBPGAMMA_Q6	6.54394e-12	0.5166	1.45958	249
DEBIASI_APOPTOSIS_BY_REOVIRUS_INFECTION_DN	6.54394e-12	0.510503	1.44667	270
MASSARWEH_TAMOXIFEN_RESISTANCE_DN	6.66401e-12	0.521486	1.47063	233
GOBP_GLUTAMATE_RECEPTOR_SIGNALING_PATHWAY	7.02421e-12	0.715295	1.87994	51
CTAWWWATA_RSRFC4_Q2	7.02421e-12	0.485984	1.3873	356
TRAVAGLINI_LUNG_CILIATED_CELL	7.26435e-12	0.425953	1.24127	1045
MIR515_5P	7.38442e-12	0.504499	1.43119	286
OCT_Q6	7.50449e-12	0.513296	1.45068	252
CREIGHTON_ENDOCRINE_THERAPY_RESISTANCE_1	7.50449e-12	0.465517	1.34016	496
HP_IMPAIRMENT_IN_PERSONALITY_FUNCTIONING	7.50449e-12	0.446935	1.2925	680
HP_ABNORMAL_LOWER_LIMB_BONE_MORPHOLOGY	7.50449e-12	0.443033	1.28173	700
HARALAMBIEVA_PBMC_FLUARIX_AGE_50_74YO_CORR_WITH_28D_MEM_B_CELL_RESPONSE_AT_3DY_POSITIVE	7.62456e-12	0.486689	1.38869	343
GOBP_RESPONSE_TO_WOUNDING	7.74463e-12	0.459574	1.32536	541
GOBP_LEARNING	8.10484e-12	0.569303	1.58122	143
GOBP_CELLULAR_RESPONSE_TO_INORGANIC_SUBSTANCE	8.10484e-12	0.534768	1.50216	205
MIR3942_3P	8.22491e-12	0.487222	1.38909	328
GOBP_NEGATIVE_REGULATION_OF_GENE_EXPRESSION	8.22491e-12	0.432172	1.25823	943
GOBP_POTASSIUM_ION_TRANSPORT	8.34497e-12	0.524326	1.4778	230
MIER1_TARGET_GENES	8.34497e-12	0.498874	1.42109	319
MIR582_5P	8.34497e-12	0.487629	1.3918	353
MIR7159_5P	8.70518e-12	0.485232	1.38515	356
GOCC_EXOCYTIC_VESICLE	8.82525e-12	0.530815	1.49251	213
MIR135A_5P	8.82525e-12	0.499209	1.41916	303
MIYAGAWA_TARGETS_OF_EWSR1_ETS_FUSIONS_DN	9.06539e-12	0.52446	1.47757	224
GOCC_POLYMERIC_CYTOSKELETAL_FIBER	9.06539e-12	0.445887	1.28943	674
GOBP_REGULATION_OF_PROTEIN_CONTAINING_COMPLEX_ASSEMBLY	9.18546e-12	0.480217	1.3741	389
MIR302A_3P_MIR302B_3P_MIR302C_3P_MIR302D_3P	9.30553e-12	0.487214	1.39062	352
HP_ABNORMAL_INFLAMMATORY_RESPONSE	9.30553e-12	0.427471	1.24529	1016
GOBP_REGULATION_OF_CELL_JUNCTION_ASSEMBLY	9.54567e-12	0.539234	1.51246	196
MILI_PSEUDOPODIA_HAPTOTAXIS_DN	9.54567e-12	0.447038	1.29247	669
CREB_Q4	9.78581e-12	0.506879	1.43483	265
AAGCAAT_MIR137	9.90588e-12	0.525065	1.47889	219
MIR135B_5P	1.0026e-11	0.498618	1.41706	302
SCHAEFFER_PROSTATE_DEVELOPMENT_48HR_UP	1.02661e-11	0.46978	1.35027	453
RAG1_TARGET_GENES	1.02661e-11	0.433378	1.25909	849
SENESE_HDAC1_AND_HDAC2_TARGETS_DN	1.03862e-11	0.523774	1.47564	220
OCT1_03	1.03862e-11	0.521679	1.47054	229
SCGGAAGY_ELK1_02	1.03862e-11	0.420042	1.22625	1207
MODULE_378	1.05062e-11	0.473341	1.35683	414
MIR1323	1.06263e-11	0.49614	1.41301	317
FOXO4_02	1.07464e-11	0.512267	1.44928	260
OCT_C	1.07464e-11	0.510129	1.44212	255
HP_INCREASED_HEAD_CIRCUMFERENCE	1.07464e-11	0.470492	1.35249	458
HP_ABNORMAL_CONJUGATE_EYE_MOVEMENT	1.09865e-11	0.429427	1.25064	1010
GOBP_NEUROPEPTIDE_SIGNALING_PATHWAY	1.14668e-11	0.600439	1.64854	105
EVI1_04	1.14668e-11	0.522474	1.47366	234
WANG_SMARCE1_TARGETS_UP	1.14668e-11	0.501175	1.42201	288
GOBP_G_PROTEIN_COUPLED_RECEPTOR_SIGNALING_PATHWAY	1.14668e-11	0.423408	1.23467	1127
HP_ABNORMAL_JOINT_MORPHOLOGY	1.1827e-11	0.426547	1.24291	1037
GOCC_EXCITATORY_SYNAPSE	1.19471e-11	0.72206	1.89312	49
GOMF_POTASSIUM_ION_TRANSMEMBRANE_TRANSPORTER_ACTIVITY	1.19471e-11	0.563454	1.56845	151
MARTINEZ_RB1_TARGETS_UP	1.19471e-11	0.448041	1.29571	681
DAZARD_RESPONSE_TO_UV_NHEK_DN	1.20671e-11	0.499519	1.41839	296
CUI_TCF21_TARGETS_2_UP	1.20671e-11	0.473871	1.35872	421
KEGG_REGULATION_OF_ACTIN_CYTOSKELETON	1.24285e-11	0.531034	1.49277	208
POU6F1_01	1.26699e-11	0.520097	1.4678	237
LEE_BMP2_TARGETS_DN	1.26699e-11	0.4309	1.25281	883
MIR369_3P	1.29112e-11	0.496931	1.41125	298
SHEN_SMARCA2_TARGETS_UP	1.29112e-11	0.475021	1.36231	424
MIR338_5P	1.29112e-11	0.466892	1.34297	466
GOMF_POTASSIUM_CHANNEL_ACTIVITY	1.31525e-11	0.592879	1.63532	119
NFE2_01	1.31525e-11	0.512207	1.44927	261
LU_EZH2_TARGETS_DN	1.33938e-11	0.481737	1.37741	372
HP_SHORT_DIGIT	1.36352e-11	0.456875	1.31878	578
MIR10394_5P	1.38765e-11	0.546936	1.52743	174
WP_MAPK_SIGNALING_PATHWAY	1.38765e-11	0.519615	1.4671	242
AREB6_04	1.38765e-11	0.514232	1.45253	247
MIR4263	1.38765e-11	0.510104	1.4426	257
CEBPZ_TARGET_GENES	1.41178e-11	0.41509	1.21286	1284
ZNF7_TARGET_GENES	1.43591e-11	0.44244	1.28073	718
HU_FETAL_RETINA_MICROGLIA	1.46004e-11	0.482246	1.37835	367
WP_SUDDEN_INFANT_DEATH_SYNDROME_SIDS_SUSCEPTIBILITY_PATHWAYS	1.50831e-11	0.557443	1.55225	153
GOBP_ORGANELLE_LOCALIZATION	1.50831e-11	0.457578	1.31881	528
FOXJ2_02	1.53244e-11	0.516863	1.45808	235
DAVICIONI_TARGETS_OF_PAX_FOXO1_FUSIONS_UP	1.53244e-11	0.511358	1.4452	252
HP_ABNORMAL_EYEBROW_MORPHOLOGY	1.53244e-11	0.453952	1.31061	583
GOBP_MITOTIC_CELL_CYCLE_PROCESS	1.53244e-11	0.443732	1.28377	699
GSE13411_NAIVE_VS_IGM_MEMORY_BCELL_UP	1.58071e-11	0.543662	1.52162	182
MIR3973	1.58071e-11	0.512082	1.44751	253
ZNF22_TARGET_GENES	1.58071e-11	0.430539	1.25176	883
CREB3L4_TARGET_GENES	1.58071e-11	0.418891	1.22295	1209
OCT1_Q5_01	1.60484e-11	0.511544	1.44739	261
MIR656_3P	1.67724e-11	0.481583	1.37841	390
MIR6756_5P	1.70137e-11	0.517482	1.46176	246
GOBP_GLIOGENESIS	1.74963e-11	0.506879	1.43708	280
GOBP_REGULATION_OF_CALCIUM_ION_TRANSPORT	1.77377e-11	0.519136	1.46509	237
BOQUEST_STEM_CELL_CULTURED_VS_FRESH_UP	1.7979e-11	0.472546	1.35506	420
GOBP_REGULATION_OF_RESPONSE_TO_STRESS	1.7979e-11	0.414376	1.21058	1278
MIR6873_3P	1.82203e-11	0.492242	1.40364	330
GOBP_NEGATIVE_REGULATION_OF_PROTEIN_METABOLIC_PROCESS	1.84616e-11	0.427078	1.24372	995
LYF1_01	1.89443e-11	0.508013	1.43773	262
MIR5196_5P	1.89443e-11	0.501273	1.42204	286
GOBP_CELLULAR_RESPONSE_TO_DNA_DAMAGE_STIMULUS	1.89443e-11	0.437687	1.26993	789
WP_BRAINDERIVED_NEUROTROPHIC_FACTOR_BDNF_SIGNALING_PATHWAY	1.94269e-11	0.56485	1.56886	143
ZHONG_PFC_MAJOR_TYPES_MICROGLIA	1.94269e-11	0.472821	1.35612	425
GOMF_PROTEIN_HOMODIMERIZATION_ACTIVITY	1.96683e-11	0.445516	1.28799	667
MIR373_5P	1.96683e-11	0.430415	1.25205	897
PLASARI_TGFB1_TARGETS_10HR_DN	1.99096e-11	0.507788	1.43535	254
GOCC_GABA_ERGIC_SYNAPSE	2.01509e-11	0.663022	1.77638	68
HP_HYPERTELORISM	2.01509e-11	0.44081	1.27574	708
MIR7_5P	2.08749e-11	0.510677	1.44494	261
ZNF391_TARGET_GENES	2.08749e-11	0.435244	1.26329	801
HFH4_01	2.11162e-11	0.530555	1.49033	205
HAND1_TARGET_GENES	2.11162e-11	0.476819	1.36385	378
GOBP_REGULATION_OF_CELLULAR_RESPONSE_TO_STRESS	2.13575e-11	0.446723	1.29131	659
NKX25_02	2.15989e-11	0.508217	1.43726	257
CHARAFE_BREAST_CANCER_LUMINAL_VS_MESENCHYMAL_UP	2.20815e-11	0.467916	1.34225	430
ONDER_CDH1_TARGETS_2_DN	2.20815e-11	0.465884	1.33993	465
CTACCTC_LET7A_LET7B_LET7C_LET7D_LET7E_LET7F_MIR98_LET7G_LET7I	2.25642e-11	0.475652	1.36101	386
HP_ABNORMAL_ESOPHAGUS_PHYSIOLOGY	2.25642e-11	0.44041	1.27548	738
CCCAGAG_MIR326	2.30468e-11	0.560173	1.55968	152
MIR543	2.35295e-11	0.492247	1.40139	312
AP1_Q6	2.42535e-11	0.510213	1.44197	252
MIR1283	2.42535e-11	0.46527	1.33831	466
LAKE_ADULT_KIDNEY_C22_ENDOTHELIAL_CELLS_GLOMERULAR_CAPILLARIES	2.49798e-11	0.569941	1.58057	137
MIR371B_5P	2.49798e-11	0.432103	1.25688	899
MIR6766_5P	2.54648e-11	0.518521	1.46163	229
GOBP_EMBRYONIC_MORPHOGENESIS	2.54648e-11	0.449492	1.29825	597
GOCC_PRESYNAPTIC_MEMBRANE	2.59499e-11	0.566147	1.57174	142
GOBP_REPRODUCTION	2.64349e-11	0.411708	1.20435	1432
ONDER_CDH1_TARGETS_2_UP	2.69199e-11	0.510039	1.44148	252
GOBP_INOSITOL_LIPID_MEDIATED_SIGNALING	2.7405e-11	0.543989	1.51862	171
ATACTGT_MIR144	2.789e-11	0.536598	1.5047	195
GSE5542_UNTREATED_VS_IFNA_TREATED_EPITHELIAL_CELLS_24H_UP	2.789e-11	0.535086	1.50137	197
BILD_E2F3_ONCOGENIC_SIGNATURE	2.789e-11	0.51458	1.45164	235
GOBP_CELL_CELL_ADHESION_VIA_PLASMA_MEMBRANE_ADHESION_MOLECULES	2.789e-11	0.503379	1.42492	265
MIR3686	2.8375e-11	0.4872	1.38852	324
GOBP_POSITIVE_REGULATION_OF_PROTEIN_KINASE_ACTIVITY	2.8375e-11	0.476967	1.36488	387
OCT1_Q6	2.88601e-11	0.507392	1.43493	257
AP1_C	2.88601e-11	0.503672	1.42774	273
NAKAYA_PBMC_FLUARIX_FLUVIRIN_AGE_18_50YO_CORRELATED_WITH_HAI_28DY_RESPONSE_AT_7DY_NEGATIVE	2.93451e-11	0.467611	1.34293	445
GOBP_REGULATION_OF_MUSCLE_SYSTEM_PROCESS	2.98301e-11	0.52263	1.47244	222
MIYAGAWA_TARGETS_OF_EWSR1_ETS_FUSIONS_UP	2.98301e-11	0.509484	1.44047	256
OCT1_05	3.08002e-11	0.51541	1.45481	240
MYB_Q5_01	3.08002e-11	0.507563	1.43673	263
MODULE_179	3.08002e-11	0.466773	1.34062	446
GOBP_UROGENITAL_SYSTEM_DEVELOPMENT	3.12852e-11	0.481441	1.37402	350
CMYB_01	3.17703e-11	0.509333	1.43948	252
MIR4503	3.22553e-11	0.503912	1.42896	283
HP_INTELLECTUAL_DISABILITY_MILD	3.27403e-11	0.476775	1.36637	407
HP_FEEDING_DIFFICULTIES	3.37104e-11	0.424205	1.23581	1022
MIR372_3P	3.51655e-11	0.489949	1.39696	329
GRAESSMANN_RESPONSE_TO_MC_AND_DOXORUBICIN_UP	3.51655e-11	0.449838	1.2992	604
HP_ATROPHY_DEGENERATION_AFFECTING_THE_CEREBRUM	3.56505e-11	0.442074	1.27891	698
BACH1_01	3.71056e-11	0.505971	1.43091	257
BRUINS_UVC_RESPONSE_LATE	3.71056e-11	0.421063	1.2278	1124
LEIN_NEURON_MARKERS	3.75907e-11	0.663796	1.77371	66
REACTOME_G_ALPHA_Q_SIGNALLING_EVENTS	3.75907e-11	0.525623	1.47797	210
MIR8054	3.85607e-11	0.498151	1.41496	299
MIR548AV_5P_MIR548K	3.85607e-11	0.498103	1.41482	299
MIR4477B	3.90458e-11	0.508714	1.43939	261
AP1FJ_Q2	3.90458e-11	0.506873	1.43477	263
MIR206	3.90458e-11	0.476022	1.3608	370
HP_ABNORMAL_RENAL_MORPHOLOGY	3.90458e-11	0.426641	1.24206	948
GOCC_SITE_OF_POLARIZED_GROWTH	4.05009e-11	0.549753	1.53431	167
MIR646	4.05009e-11	0.514724	1.45397	246
GOBP_CELL_SUBSTRATE_ADHESION	4.05009e-11	0.482418	1.37693	353
MGGAAGTG_GABP_B	4.09859e-11	0.437751	1.26859	755
GOMF_LIGAND_GATED_ION_CHANNEL_ACTIVITY	4.14709e-11	0.564682	1.56598	138
GOBP_POSITIVE_REGULATION_OF_CELL_POPULATION_PROLIFERATION	4.14709e-11	0.431884	1.25508	867
TGANNYRGCA_TCF11MAFG_01	4.1956e-11	0.495858	1.40721	293
MARTENS_BOUND_BY_PML_RARA_FUSION	4.1956e-11	0.471288	1.35209	431
RP58_01	4.2926e-11	0.527702	1.48231	205
GOBP_EMBRYO_DEVELOPMENT_ENDING_IN_BIRTH_OR_EGG_HATCHING	4.2926e-11	0.442912	1.28002	656
HP_ABNORMALITY_OF_DIGESTIVE_SYSTEM_MORPHOLOGY	4.2926e-11	0.424906	1.23733	1005
GOBP_HEART_DEVELOPMENT	4.34111e-11	0.453341	1.30858	566
PEREZ_TP53_AND_TP63_TARGETS	4.43811e-11	0.533051	1.49566	197
HP_NON_MOTOR_SEIZURE	4.48662e-11	0.534455	1.49698	186
HOXC6_TARGET_GENES	4.48662e-11	0.424536	1.23634	994
RUTELLA_RESPONSE_TO_HGF_VS_CSF2RB_AND_IL4_DN	4.53512e-11	0.512351	1.44615	239
MIR4476	4.58362e-11	0.520646	1.46736	226
IK2_01	4.58362e-11	0.50298	1.4245	268
MIR520A_3P	4.58362e-11	0.489112	1.39457	329
LAKE_ADULT_KIDNEY_C15_CONNECTING_TUBULE	4.72913e-11	0.550012	1.53459	165
MIR142_5P	4.72913e-11	0.4825	1.37668	342
MIR10523_5P	4.82614e-11	0.512125	1.44551	239
GOBP_NEGATIVE_REGULATION_OF_PHOSPHORUS_METABOLIC_PROCESS	4.87464e-11	0.473968	1.35837	409
TCF11_01	4.92315e-11	0.511233	1.44436	251
ZID_01	4.92315e-11	0.500991	1.41816	265
TGATTTRY_GFI1_01	5.02063e-11	0.496405	1.40806	284
MIR4307	5.02063e-11	0.470567	1.34949	423
TCF11MAFG_01	5.11812e-11	0.526533	1.47853	203
CIZ_01	5.11812e-11	0.515278	1.4548	241
KINSEY_TARGETS_OF_EWSR1_FLII_FUSION_DN	5.2156e-11	0.489401	1.39444	322
WTTGKCTG_UNKNOWN	5.2156e-11	0.458144	1.31887	501
ZNF528_TARGET_GENES	5.2156e-11	0.445471	1.2869	628
AFP1_Q6	5.31309e-11	0.504565	1.42798	262
GOBP_RESPONSE_TO_LIPID	5.31309e-11	0.430167	1.24996	856
RAF_UP.V1_DN	5.50806e-11	0.53141	1.48983	193
MIR5580_3P	5.50806e-11	0.515858	1.45621	238
GSE26669_CTRL_VS_COSTIM_BLOCK_MLR_CD8_TCELL_DN	5.60554e-11	0.521948	1.46501	201
TCCATTKW_UNKNOWN	5.60554e-11	0.512541	1.44493	232
REACTOME_GPCR_LIGAND_BINDING	5.60554e-11	0.467507	1.34151	436
MIR129_1_3P_MIR129_2_3P	5.70303e-11	0.577445	1.59861	129
CAGCTTT_MIR320	5.70303e-11	0.508211	1.43552	247
JOHNSTONE_PARVB_TARGETS_2_DN	5.70303e-11	0.481761	1.37352	328
MIR373_3P	5.80051e-11	0.490513	1.39728	319
HP_VENTRICULOMEGALY	5.80051e-11	0.445204	1.28698	648
GOBP_PROTEIN_CATABOLIC_PROCESS	5.80051e-11	0.427092	1.2431	935
GOMF_GTPASE_ACTIVATOR_ACTIVITY	5.898e-11	0.507953	1.43479	247
GOBP_REGULATION_OF_PROTEIN_SERINE_THREONINE_KINASE_ACTIVITY	5.898e-11	0.478529	1.36676	362
MODULE_255	5.898e-11	0.470714	1.35025	428
TRAVAGLINI_LUNG_OLR1_CLASSICAL_MONOCYTE_CELL	5.898e-11	0.441516	1.27719	692
GOBP_NEGATIVE_REGULATION_OF_CELL_GROWTH	5.99549e-11	0.538295	1.5066	182
MODULE_12	5.99549e-11	0.482406	1.3775	359
ZNF579_TARGET_GENES	5.99549e-11	0.453828	1.30884	544
RODRIGUES_THYROID_CARCINOMA_ANAPLASTIC_UP	5.99549e-11	0.442036	1.27837	682
MIR608	6.09297e-11	0.527193	1.48075	204
GOBP_POSITIVE_REGULATION_OF_HYDROLASE_ACTIVITY	6.09297e-11	0.456645	1.31682	538
LET_7D_5P	6.19046e-11	0.479173	1.36755	350
GOBP_TISSUE_MIGRATION	6.28794e-11	0.495154	1.40593	297
IGLV5_37_TARGET_GENES	6.38543e-11	0.460207	1.32488	506
MIR24_3P	6.48291e-11	0.498983	1.41454	277
FXR1_TARGET_GENES	6.48291e-11	0.429581	1.24945	889
MIR183_5P	6.5804e-11	0.515532	1.45321	229
MIR6825_5P	6.67788e-11	0.474588	1.36011	407
ISRE_01	6.77537e-11	0.502925	1.42161	254
GOBP_NEGATIVE_REGULATION_OF_NERVOUS_SYSTEM_DEVELOPMENT	6.87286e-11	0.566434	1.57112	139
MIR520B_3P_MIR520C_3P_MIR520E_3P	6.87286e-11	0.487233	1.38875	326
MIR548O_3P	6.97034e-11	0.500681	1.41938	279
ZHANG_BREAST_CANCER_PROGENITORS_UP	6.97034e-11	0.470401	1.34906	424
HP_FUNCTIONAL_ABNORMALITY_OF_THE_GASTROINTESTINAL_TRACT	7.06783e-11	0.425067	1.23781	1003
E47_02	7.36028e-11	0.509455	1.43934	251
WP_FRAGILE_X_SYNDROME	7.45777e-11	0.581567	1.60412	119
GOMF_CALMODULIN_BINDING	7.55526e-11	0.530863	1.48952	197
MIR1290	7.65274e-11	0.50589	1.43	253
MIR1251_3P	7.84771e-11	0.555249	1.54482	150
GOBP_CYTOSOLIC_CALCIUM_ION_TRANSPORT	7.9452e-11	0.541247	1.51197	175
SMN1_SMN2_TARGET_GENES	7.9452e-11	0.442647	1.27965	663
FAN_OVARY_CL11_MURAL_GRANULOSA_CELL	8.04269e-11	0.467783	1.34126	421
GAO_LARGE_INTESTINE_ADULT_CJ_IMMUNE_CELLS	8.04269e-11	0.461484	1.32747	473
MIR6780B_5P	8.14017e-11	0.501873	1.42289	280
MIR3919	8.14017e-11	0.489339	1.39311	313
GOBP_SYNAPTIC_TRANSMISSION_GLUTAMATERGIC	8.23766e-11	0.610852	1.66494	93
VECCHI_GASTRIC_CANCER_EARLY_DN	8.23766e-11	0.481807	1.37603	361
GOBP_REGULATION_OF_HEART_CONTRACTION	8.43263e-11	0.531687	1.49192	199
GATA1_02	8.53011e-11	0.513433	1.44959	241
HP_GENERALIZED_ONSET_SEIZURE	8.53011e-11	0.482913	1.37738	334
HP_ABNORMAL_AGGRESSIVE_IMPULSIVE_OR_VIOLENT_BEHAVIOR	8.53011e-11	0.48152	1.37412	348
GSE7852_THYMUS_VS_FAT_TREG_DN	8.72509e-11	0.531192	1.4899	196
BENPORATH_CYCLING_GENES	8.82257e-11	0.445472	1.2869	631
GOCC_NUCLEAR_BODY	8.82257e-11	0.434906	1.26156	780
GOMF_PEPTIDE_RECEPTOR_ACTIVITY	9.40749e-11	0.552437	1.53651	149
MIR130A_5P	9.40749e-11	0.491554	1.40139	327
MIR4725_3P	9.50498e-11	0.501218	1.42103	280
FOXO1_01	9.60246e-11	0.511069	1.44323	243
ZHOU_INFLAMMATORY_RESPONSE_LIVE_UP	9.69995e-11	0.465557	1.33497	419
REACTOME_CARDIAC_CONDUCTION	9.79743e-11	0.574209	1.58789	125
HP_ABNORMAL_RETINAL_MORPHOLOGY	9.79743e-11	0.425782	1.23882	922
RSRFC4_01	9.89492e-11	0.509071	1.43748	244
REACTOME_POST_TRANSLATIONAL_PROTEIN_MODIFICATION	9.89492e-11	0.41123	1.20229	1371
HP_ABNORMAL_PENIS_MORPHOLOGY	1.00909e-10	0.442853	1.28071	681
SMAD3_Q6	1.02868e-10	0.510178	1.43922	235
AAGCACT_MIR520F	1.02868e-10	0.509228	1.43698	236
GOBP_RESPONSE_TO_METAL_ION	1.02868e-10	0.481332	1.37295	335
ZNF654_TARGET_GENES	1.02868e-10	0.459131	1.32192	492
GOMF_TRANSITION_METAL_ION_BINDING	1.02868e-10	0.423039	1.23206	1011
GOBP_HEART_PROCESS	1.04827e-10	0.508794	1.4367	244
MIR1299	1.04827e-10	0.486868	1.38832	330
HAN_SATB1_TARGETS_DN	1.04827e-10	0.474266	1.35696	385
GSE36476_CTRL_VS_TSST_ACT_16H_MEMORY_CD4_TCELL_YOUNG_UP	1.06787e-10	0.531173	1.48779	186
MIR4703_5P	1.06787e-10	0.5124	1.44524	234
HP_MUSCLE_WEAKNESS	1.06787e-10	0.427569	1.24412	914
HNF3_Q6	1.08746e-10	0.531295	1.4888	188
ZSCAN5DP_TARGET_GENES	1.08746e-10	0.418899	1.22225	1151
AACTGGA_MIR145	1.10705e-10	0.51604	1.45475	228
GOBP_MUSCLE_TISSUE_DEVELOPMENT	1.10705e-10	0.473022	1.35332	384
HMEF2_Q6	1.14624e-10	0.562722	1.56055	137
MIR4652_3P	1.14624e-10	0.488415	1.3913	319
MIR888_5P	1.18543e-10	0.513177	1.44657	229
SERVITJA_ISLET_HNF1A_TARGETS_UP	1.20502e-10	0.541656	1.51169	170
MIR5590_3P	1.24421e-10	0.478046	1.36403	343
MIR6733_5P	1.2638e-10	0.500779	1.41772	266
MIR4644	1.2638e-10	0.491875	1.39591	293
MIR659_3P	1.28339e-10	0.515901	1.45308	219
CBX7_TARGET_GENES	1.28339e-10	0.435218	1.26191	769
PITX2_Q2	1.30299e-10	0.50756	1.43399	251
IRF7_01	1.30299e-10	0.505955	1.42951	249
GOBP_NEGATIVE_REGULATION_OF_NEURON_PROJECTION_DEVELOPMENT	1.32258e-10	0.566865	1.57044	134
ID2_TARGET_GENES	1.34217e-10	0.427686	1.24444	913
KIM_BIPOLAR_DISORDER_OLIGODENDROCYTE_DENSITY_CORR_UP	1.36177e-10	0.443119	1.28096	648
TGIF_01	1.38136e-10	0.505697	1.42878	249
GOBP_POSITIVE_REGULATION_OF_CELL_DEATH	1.40095e-10	0.450118	1.29832	548
GSE2770_IL4_ACT_VS_ACT_CD4_TCELL_48H_DN	1.44014e-10	0.529538	1.48526	196
LAKE_ADULT_KIDNEY_C28_INTERSTITIUM	1.45973e-10	0.625381	1.69562	83
RFX1_02	1.45973e-10	0.499856	1.41688	272
HP_TREMOR	1.45973e-10	0.451737	1.30291	542
SRCAP_TARGET_GENES	1.47933e-10	0.468675	1.34343	413
GOBP_MUSCLE_ORGAN_DEVELOPMENT	1.49892e-10	0.482132	1.37399	325
GSE17974_CTRL_VS_ACT_IL4_AND_ANTI_IL12_6H_CD4_TCELL_UP	1.51851e-10	0.532691	1.48782	176
FOXO4_01	1.51851e-10	0.511137	1.44311	241
CREBP1_Q2	1.51851e-10	0.503507	1.42301	252
MIR4458	1.51851e-10	0.478266	1.36508	353
ACTGCCT_MIR34B	1.5577e-10	0.515254	1.45126	219
SOX3_TARGET_GENES	1.5577e-10	0.46369	1.33117	443
MIR4441	1.57729e-10	0.491589	1.3944	284
HARALAMBIEVA_PBMC_M_M_R_II_AGE_11_22YO_VACCINATED_VS_UNVACCINATED_7YR_UP	1.57729e-10	0.426186	1.23958	901
HP_AUTISM	1.59689e-10	0.526267	1.47669	198
MIR1_3P	1.59689e-10	0.47322	1.35255	366
GSE26495_NAIVE_VS_PD1HIGH_CD8_TCELL_DN	1.61648e-10	0.531332	1.489	189
GOBP_PROTEIN_COMPLEX_OLIGOMERIZATION	1.61648e-10	0.510703	1.44194	242
NAKAYA_MYELOID_DENDRITIC_CELL_FLUARIX_FLUVIRIN_AGE_18_50YO_7DY_UP	1.61648e-10	0.473941	1.35561	377
GOCC_EXTRINSIC_COMPONENT_OF_MEMBRANE	1.63607e-10	0.486505	1.38387	308
MIR4747_5P	1.65567e-10	0.500485	1.41887	275
WP_VEGFAVEGFR2_SIGNALING_PATHWAY	1.65567e-10	0.468254	1.34283	422
MIR330_5P	1.67526e-10	0.536307	1.49849	177
MIR4768_5P	1.67526e-10	0.50014	1.41778	274
GOCC_INTRINSIC_COMPONENT_OF_POSTSYNAPTIC_SPECIALIZATION_MEMBRANE	1.71445e-10	0.631289	1.70631	78
MIR6876_5P	1.71445e-10	0.514914	1.4512	226
GSE40274_CTRL_VS_FOXP3_TRANSDUCED_ACTIVATED_CD4_TCELL_DN	1.73404e-10	0.5218	1.46573	205
GOBP_REGULATION_OF_NERVOUS_SYSTEM_PROCESS	1.77323e-10	0.565367	1.56629	134
HP_DIALEPTIC_SEIZURE	1.79282e-10	0.518294	1.45778	214
GOBP_SECOND_MESSENGER_MEDIATED_SIGNALING	1.81241e-10	0.491082	1.39362	292
LIN_NPAS4_TARGETS_UP	1.8516e-10	0.542912	1.51522	167
MIR636	1.8516e-10	0.513453	1.44657	220
TRAVAGLINI_LUNG_ALVEOLAR_EPITHELIAL_TYPE_1_CELL	1.8516e-10	0.474952	1.35847	376
GOBP_POSITIVE_REGULATION_OF_CATABOLIC_PROCESS	1.8516e-10	0.454909	1.30949	502
PTF1BETA_Q6	1.89079e-10	0.507646	1.43208	235
HP_DYSARTHRIA	1.89079e-10	0.452968	1.30512	521
SP1_Q6	1.91038e-10	0.502519	1.42048	253
GOBP_REGULATION_OF_DENDRITE_DEVELOPMENT	1.92998e-10	0.601447	1.64341	96
LAKE_ADULT_KIDNEY_C3_PROXIMAL_TUBULE_EPITHELIAL_CELLS_S1_S2	1.92998e-10	0.52137	1.46453	205
MIR548G_3P	1.92998e-10	0.512635	1.44489	231
MIR4651	1.94957e-10	0.527045	1.47881	197
CP2_02	1.94957e-10	0.503884	1.4233	247
MIR518A_5P_MIR527	1.94957e-10	0.501949	1.42009	260
MIR4742_3P	1.98876e-10	0.517625	1.45552	209
GRESHOCK_CANCER_COPY_NUMBER_UP	1.98876e-10	0.486817	1.38673	318
HP_ABNORMALITY_OF_NEURONAL_MIGRATION	1.98876e-10	0.458967	1.3202	477
CEBPA_01	2.02814e-10	0.501117	1.41848	263
GOBP_REGULATION_OF_NEURON_DIFFERENTIATION	2.06752e-10	0.530541	1.48641	187
FAN_EMBRYONIC_CTX_BRAIN_ENDOTHELIAL_2	2.06752e-10	0.490327	1.39222	297
CHICAS_RB1_TARGETS_SENESCENT	2.06752e-10	0.44923	1.29498	533
GSE21546_ELK1_KO_VS_SAP1A_KO_AND_ELK1_KO_ANTI_CD3_STIM_DP_THYMOCYTES_DN	2.14628e-10	0.524662	1.47219	198
MIR613	2.14628e-10	0.485012	1.38103	314
MODULE_459	2.18566e-10	0.470136	1.34758	410
KEGG_AXON_GUIDANCE	2.22504e-10	0.5717	1.5827	129
GSE35825_UNTREATED_VS_IFNG_STIM_MACROPHAGE_DN	2.26442e-10	0.528645	1.47935	181
AP3_Q6	2.26442e-10	0.508205	1.43447	240
GOBP_ESTABLISHMENT_OR_MAINTENANCE_OF_CELL_POLARITY	2.3038e-10	0.516992	1.45565	218
MIR22_3P	2.34318e-10	0.560243	1.55302	136
KEGG_ERBB_SIGNALING_PATHWAY	2.38256e-10	0.617385	1.67867	87
GOBP_VESICLE_MEDIATED_TRANSPORT_IN_SYNAPSE	2.38256e-10	0.527107	1.47787	194
MODULE_532	2.38256e-10	0.469213	1.34259	386
MIR374A_3P	2.46132e-10	0.565119	1.56475	131
MIR545_3P	2.46132e-10	0.473893	1.35477	371
MIR4447	2.5007e-10	0.490108	1.3902	284
SENESE_HDAC1_TARGETS_UP	2.5007e-10	0.463793	1.33029	427
GOBP_CARBOHYDRATE_DERIVATIVE_BIOSYNTHETIC_PROCESS	2.5007e-10	0.448271	1.29403	573
GOCC_NEURON_PROJECTION_TERMINUS	2.61884e-10	0.565062	1.56395	128
GSE40666_WT_VS_STAT4_KO_CD8_TCELL_WITH_IFNA_STIM_90MIN_UP	2.61884e-10	0.523314	1.46864	200
GOCC_CALCIUM_CHANNEL_COMPLEX	2.65822e-10	0.649427	1.7422	69
PAX2_02	2.65822e-10	0.499276	1.41224	258
MIR3619_5P	2.65822e-10	0.49742	1.40997	272
GOBP_CANONICAL_WNT_SIGNALING_PATHWAY	2.65822e-10	0.48668	1.38152	294
MIR6844	2.65822e-10	0.478994	1.36513	324
HP_ABNORMAL_NERVOUS_SYSTEM_ELECTROPHYSIOLOGY	2.65822e-10	0.446093	1.2884	606
MIR7853_5P	2.6976e-10	0.516309	1.45373	218
MIR6739_5P	2.73698e-10	0.495689	1.40385	268
HP_SYNDACTYLY	2.73698e-10	0.472693	1.35204	377
GCAAAAA_MIR129	2.77636e-10	0.533639	1.4923	179
MIR105_5P	2.77636e-10	0.516359	1.45342	217
GOBP_REGULATION_OF_CELL_CYCLE_PROCESS	2.81574e-10	0.440166	1.2719	638
GOCC_CELL_PROJECTION_MEMBRANE	2.85512e-10	0.482837	1.37765	340
TAGCTTT_MIR9	2.8945e-10	0.508115	1.43316	234
ATF3_Q6	3.01264e-10	0.502158	1.4186	250
HP_ABNORMAL_VASCULAR_MORPHOLOGY	3.01264e-10	0.428757	1.24638	876
AAANWWTGC_UNKNOWN	3.05202e-10	0.524262	1.46979	193
MIR513B_5P	3.05202e-10	0.488503	1.38618	291
LAKE_ADULT_KIDNEY_C13_THICK_ASCENDING_LIMB	3.0914e-10	0.576668	1.59237	121
TTTGCAG_MIR518A2	3.0914e-10	0.519162	1.45832	205
MIR3942_5P	3.0914e-10	0.519003	1.45788	205
KIM_MYC_AMPLIFICATION_TARGETS_DN	3.13078e-10	0.595465	1.63053	99
REACTOME_POTASSIUM_CHANNELS	3.13078e-10	0.593194	1.62554	101
ZAK_PBMC_MRKAD5_HIV_1_GAG_POL_NEF_AGE_20_50YO_1DY_UP	3.13078e-10	0.422904	1.23142	963
STAT5A_03	3.17016e-10	0.497562	1.40861	266
MIR4251	3.17016e-10	0.469849	1.34451	387
VECCHI_GASTRIC_CANCER_ADVANCED_VS_EARLY_UP	3.20954e-10	0.532218	1.48561	168
MIR143_3P_MIR4770	3.20954e-10	0.520421	1.46118	202
SOX9_B1	3.20954e-10	0.507044	1.43228	246
REACTOME_NEUREXINS_AND_NEUROLIGINS	3.28831e-10	0.677284	1.78486	54
CDX2_Q5	3.28831e-10	0.500338	1.41431	253
MEISSNER_NPC_HCP_WITH_H3_UNMETHYLATED	3.28831e-10	0.448931	1.29432	536
MIR3182	3.32769e-10	0.500186	1.41388	253
BERTUCCI_MEDULLARY_VS_DUCTAL_BREAST_CANCER_DN	3.36707e-10	0.539966	1.507	167
HU_FETAL_RETINA_RPE	3.36707e-10	0.499171	1.41305	264
ATTCTTT_MIR186	3.40645e-10	0.49915	1.41299	264
HP_ABNORMALITY_OF_CENTRAL_NERVOUS_SYSTEM_ELECTROPHYSIOLOGY	3.40645e-10	0.451315	1.30032	519
WP_REGULATION_OF_ACTIN_CYTOSKELETON	3.44583e-10	0.549193	1.52724	148
IBRAHIM_NRF2_UP	3.44583e-10	0.455998	1.31343	515
GOBP_DNA_METABOLIC_PROCESS	3.44583e-10	0.426559	1.23993	874
HP_EXTERNAL_GENITAL_HYPOPLASIA	3.48521e-10	0.448584	1.29384	549
GOMF_TRANSMITTER_GATED_CHANNEL_ACTIVITY	3.52459e-10	0.676242	1.78758	57
GR_Q6_01	3.52459e-10	0.49379	1.39815	267
HATADA_METHYLATED_IN_LUNG_CANCER_UP	3.56397e-10	0.476533	1.36072	359
GOCC_CENTROSOME	3.56397e-10	0.442449	1.27792	610
MIR3689A_5P_MIR3689B_5P_MIR3689E_MIR3689F	3.60335e-10	0.567347	1.56876	123
PILON_KLF1_TARGETS_UP	3.60335e-10	0.452321	1.30186	489
GSE25123_WT_VS_PPARG_KO_MACROPHAGE_IL4_AND_ROSIGLITAZONE_STIM_DN	3.64273e-10	0.526547	1.47483	186
CAMP_UP.V1_DN	3.64273e-10	0.525195	1.47272	195
MIR183_3P	3.68211e-10	0.526448	1.47397	184
MIR3180_5P	3.68211e-10	0.487239	1.38513	303
CIITA_TARGET_GENES	3.68211e-10	0.419968	1.22379	1043
MIR4423_3P	3.72149e-10	0.564701	1.56354	130
GOBP_REGULATION_OF_CELL_PROJECTION_ASSEMBLY	3.72149e-10	0.514888	1.44973	218
GOBP_REGULATION_OF_CELL_SHAPE	3.83963e-10	0.552652	1.53647	147
GOBP_PROTEIN_HOMOOLIGOMERIZATION	3.83963e-10	0.526197	1.47385	186
GOBP_PROTEIN_AUTOPHOSPHORYLATION	3.87901e-10	0.512191	1.44302	223
GOBP_PROTEIN_POLYMERIZATION	3.87901e-10	0.494175	1.39956	268
HP_DEPRESSED_NASAL_BRIDGE	3.91839e-10	0.449184	1.29544	544
GOMF_PHOSPHATASE_ACTIVITY	3.95777e-10	0.49313	1.39794	277
MIR6131	4.15545e-10	0.594829	1.62733	97
MIR802	4.15545e-10	0.562902	1.55861	131
RUTELLA_RESPONSE_TO_CSF2RB_AND_IL4_UP	4.2346e-10	0.477307	1.36139	334
MYOCD_TARGET_GENES	4.2346e-10	0.45953	1.3217	469
GOMF_CIS_REGULATORY_REGION_SEQUENCE_SPECIFIC_DNA_BINDING	4.31375e-10	0.421601	1.2277	978
MIR664A_3P	4.3929e-10	0.466965	1.33615	386
LAKE_ADULT_KIDNEY_C16_COLLECTING_SYSTEM_PRINCIPAL_CELLS_CORTEX	4.5512e-10	0.562577	1.55771	131
MARTINEZ_RB1_TARGETS_DN	4.5512e-10	0.44628	1.28814	561
GSE3920_IFNA_VS_IFNG_TREATED_FIBROBLAST_DN	4.63035e-10	0.526867	1.47611	187
GOBP_RESPONSE_TO_XENOBIOTIC_STIMULUS	4.63035e-10	0.468211	1.33955	384
GOBP_PHOSPHOLIPASE_C_ACTIVATING_G_PROTEIN_COUPLED_RECEPTOR_SIGNALING_PATHWAY	4.7095e-10	0.592526	1.62287	100
MIR6074	4.7095e-10	0.498669	1.41081	260
GSE27241_WT_CTRL_VS_DIGOXIN_TREATED_RORGT_KO_CD4_TCELL_IN_TH17_POLARIZING_CONDITIONS_UP	4.78865e-10	0.531885	1.48483	171
HAN_SATB1_TARGETS_UP	4.78865e-10	0.467373	1.33988	415
HP_ABNORMAL_HAIR_QUANTITY	4.78865e-10	0.432049	1.25194	752
GOCC_INTRINSIC_COMPONENT_OF_ORGANELLE_MEMBRANE	4.8678e-10	0.467329	1.33855	396
GSE557_WT_VS_CIITA_KO_DC_DN	4.94695e-10	0.520621	1.46085	198
GOBP_NEUROTRANSMITTER_TRANSPORT	4.94695e-10	0.515599	1.44938	208
NUYTTEN_NIPP1_TARGETS_UP	4.94695e-10	0.432702	1.25254	721
AP4_Q6_01	5.10524e-10	0.494592	1.39805	254
MIR576_5P	5.10524e-10	0.479254	1.3676	338
PATIL_LIVER_CANCER	5.10524e-10	0.438917	1.26829	638
GOBP_NERVOUS_SYSTEM_PROCESS	5.10524e-10	0.409406	1.19712	1381
MIR1200	5.18439e-10	0.478295	1.36305	325
MIR4797_5P	5.26354e-10	0.57602	1.58813	115
MIR6079	5.26354e-10	0.551577	1.53069	140
MIR4427	5.26354e-10	0.508482	1.43314	230
MIR4796_3P	5.26354e-10	0.50505	1.42664	246
GOBP_NEGATIVE_REGULATION_OF_TRANSPORT	5.26354e-10	0.466071	1.33587	412
MODULE_389	5.42184e-10	0.51409	1.44549	213
GSE3039_ALPHAALPHA_CD8_TCELL_VS_B1_BCELL_UP	5.50099e-10	0.522842	1.46648	196
MIR185_5P	5.50099e-10	0.491331	1.39365	285
HP_CLINODACTYLY	5.50099e-10	0.448833	1.29353	525
HP_ABNORMALITY_OF_THE_NECK	5.58014e-10	0.441384	1.27472	592
GOBP_REGULATION_OF_POSTSYNAPSE_ORGANIZATION	5.65929e-10	0.612103	1.65875	82
WP_RAS_SIGNALING	5.65929e-10	0.531346	1.48463	177
REACTOME_MUSCLE_CONTRACTION	5.65929e-10	0.525698	1.47331	192
MIR7159_3P	5.65929e-10	0.512899	1.44413	218
GSE42021_CD24HI_VS_CD24LOW_TCONV_THYMUS_UP	5.73844e-10	0.522644	1.46646	197
GOCC_CILIUM	5.73844e-10	0.435985	1.26092	684
GOBP_SENSORY_SYSTEM_DEVELOPMENT	5.81759e-10	0.468959	1.34159	382
PIT1_Q6	5.89674e-10	0.508046	1.43191	230
MIR5787	5.89674e-10	0.503731	1.42251	243
GACTGTT_MIR212_MIR132	5.97589e-10	0.540117	1.50502	158
OCT1_07	6.05504e-10	0.540004	1.5047	158
PHONG_TNF_RESPONSE_NOT_VIA_P38	6.05504e-10	0.473395	1.35072	337
HP_ABNORMAL_5TH_FINGER_MORPHOLOGY	6.05504e-10	0.460971	1.32219	427
GSE14769_UNSTIM_VS_60MIN_LPS_BMDM_DN	6.13419e-10	0.515463	1.44829	206
MIR520F_3P	6.21334e-10	0.520747	1.45994	193
JOHNSTONE_PARVB_TARGETS_3_UP	6.21334e-10	0.463046	1.32793	423
GSE27896_HDAC6_KO_VS_WT_TREG_UP	6.29249e-10	0.530202	1.48112	175
CREB_Q2	6.29249e-10	0.495351	1.4019	262
YAGI_AML_WITH_T_8_21_TRANSLOCATION	6.37164e-10	0.474501	1.35434	351
AAAYWAACM_HFH4_01	6.45079e-10	0.498057	1.40817	256
GOBP_RESPONSE_TO_TRANSFORMING_GROWTH_FACTOR_BETA	6.52994e-10	0.50346	1.42215	246
P53_DECAMER_Q2	6.52994e-10	0.501419	1.41664	251
ZBTB18_TARGET_GENES	6.52994e-10	0.433278	1.25381	707
MIR4308	6.60909e-10	0.554241	1.5373	139
GSE22886_NAIVE_BCELL_VS_BLOOD_PLASMA_CELL_UP	6.60909e-10	0.527104	1.47582	183
GSE45739_UNSTIM_VS_ACD3_ACD28_STIM_NRAS_KO_CD4_TCELL_DN	6.60909e-10	0.524584	1.47009	189
GOBP_CAMERA_TYPE_EYE_DEVELOPMENT	6.76739e-10	0.484667	1.38175	327
GOBP_PEPTIDYL_TYROSINE_MODIFICATION	6.76739e-10	0.470186	1.34404	369
HP_HYPOPLASIA_OF_PENIS	6.76739e-10	0.456058	1.31056	452
MIR6507_3P	6.84654e-10	0.569399	1.57055	119
CREBP1_01	6.84654e-10	0.528978	1.47882	178
GSE40273_GATA1_KO_VS_WT_TREG_DN	6.84654e-10	0.522029	1.4642	196
GRYDER_PAX3FOXO1_TOP_ENHANCERS	6.84654e-10	0.45863	1.31594	435
GOBP_NEGATIVE_REGULATION_OF_DEVELOPMENTAL_GROWTH	6.92569e-10	0.584201	1.60201	103
HP_INTERICTAL_EEG_ABNORMALITY	6.92569e-10	0.484326	1.37525	296
HP_ABNORMAL_FINGER_PHALANX_MORPHOLOGY	6.92569e-10	0.437057	1.26396	678
MIR4325	7.00484e-10	0.495024	1.40097	262
GSE21380_NON_TFH_VS_TFH_CD4_TCELL_UP	7.08399e-10	0.519208	1.45712	200
MIR4319	7.24229e-10	0.463637	1.33014	431
MIR4760_3P	7.32144e-10	0.493171	1.39793	272
KOYAMA_SEMA3B_TARGETS_DN	7.32144e-10	0.476525	1.35971	341
HP_ABNORMALITY_OF_THE_OPTIC_NERVE	7.32144e-10	0.42602	1.23645	799
NAKAYA_PBMC_FLUMIST_AGE_18_50YO_7DY_DN	7.40059e-10	0.429561	1.24707	812
GOBP_REGULATION_OF_PROTEIN_LOCALIZATION_TO_MEMBRANE	7.47974e-10	0.533174	1.48802	170
HP_FOCAL_ONSET_SEIZURE	7.55889e-10	0.48445	1.37484	293
PURBEY_TARGETS_OF_CTBP1_NOT_SATB1_DN	7.55889e-10	0.467711	1.33781	379
MIR6795_5P	7.63804e-10	0.559482	1.54992	132
MYOD_01	7.63804e-10	0.496742	1.40535	260
MIR103A_3P_MIR107	7.63804e-10	0.492825	1.39306	254
WANG_RESPONSE_TO_GSK3_INHIBITOR_SB216763_UP	7.63804e-10	0.479443	1.36714	330
DBP_Q6	7.79634e-10	0.495305	1.40101	258
TGCGCANK_UNKNOWN	7.79634e-10	0.446773	1.2881	536
GOCC_MITOCHONDRION	7.79634e-10	0.403367	1.18134	1563
MODULE_497	7.87549e-10	0.775529	1.94979	29
MIR520G_3P_MIR520H	7.87549e-10	0.51783	1.45446	204
MIR5010_3P	7.87549e-10	0.483145	1.37278	301
HP_STEREOTYPY	8.03379e-10	0.500273	1.4134	251
HP_CONSTITUTIONAL_SYMPTOM	8.03379e-10	0.417441	1.21651	1053
MIR6881_3P	8.19287e-10	0.52879	1.47717	175
HFH1_01	8.19287e-10	0.505097	1.42606	241
GFI1_01	8.19287e-10	0.495944	1.40304	259
MIR4324	8.19287e-10	0.494313	1.39896	262
ZNF134_TARGET_GENES	8.19287e-10	0.431159	1.24821	724
GSE8921_UNSTIM_VS_TLR1_2_STIM_MONOCYTE_24H_UP	8.35195e-10	0.518775	1.45567	198
MIR29B_2_5P	8.35195e-10	0.511051	1.43703	209
GOBP_TRANSMEMBRANE_RECEPTOR_PROTEIN_SERINE_THREONINE_KINASE_SIGNALING_PATHWAY	8.35195e-10	0.474196	1.35346	352
MIR3191_5P	8.51103e-10	0.541101	1.5074	156
MEF2_Q6_01	8.51103e-10	0.498162	1.40696	245
MEIS1AHOXA9_01	8.67011e-10	0.576505	1.58938	117
MIR4801	8.67011e-10	0.494225	1.39871	262
GOBP_NEGATIVE_REGULATION_OF_PROTEIN_MODIFICATION_PROCESS	8.67011e-10	0.453073	1.30431	491
HP_ABNORMAL_INTESTINE_MORPHOLOGY	8.67011e-10	0.425554	1.2351	799
DURANTE_ADULT_OLFACTORY_NEUROEPITHELIUM_IMMATURE_NEURONS	8.82919e-10	0.553492	1.53431	136
MCBRYAN_PUBERTAL_BREAST_4_5WK_UP	8.82919e-10	0.49129	1.39139	268
CHAF1B_TARGET_GENES	8.82919e-10	0.431156	1.24937	754
MIR936	8.98827e-10	0.552858	1.53255	136
SP1_Q4_01	8.98827e-10	0.495602	1.40067	252
GOBP_REGULATION_OF_CELLULAR_MACROMOLECULE_BIOSYNTHETIC_PROCESS	9.14735e-10	0.435727	1.25961	664
MIR587	9.46551e-10	0.472895	1.34976	351
WANG_LMO4_TARGETS_DN	9.46551e-10	0.472601	1.34928	357
HP_ABNORMAL_CORTICAL_GYRATION	9.46551e-10	0.464933	1.33169	396
LAKE_ADULT_KIDNEY_C11_THIN_ASCENDING_LIMB	9.62459e-10	0.535191	1.49306	164
HP_MYOCLONUS	9.62459e-10	0.475205	1.3554	334
GOCC_GOLGI_APPARATUS_SUBCOMPARTMENT	9.62459e-10	0.4735	1.35123	348
ZHOU_INFLAMMATORY_RESPONSE_FIMA_UP	9.62459e-10	0.454377	1.30684	465
HP_HIGH_PALATE	9.62459e-10	0.433713	1.25406	672
GOBP_PROTEIN_MODIFICATION_BY_SMALL_PROTEIN_CONJUGATION_OR_REMOVAL	9.78367e-10	0.421313	1.22683	959
HP_ABNORMALITY_OF_THE_CHIN	9.94275e-10	0.478261	1.36377	330
AP2_Q6_01	1.01018e-09	0.491021	1.38994	265
GSE24142_ADULT_VS_FETAL_EARLY_THYMIC_PROGENITOR_UP	1.02609e-09	0.516748	1.45142	204
GSE21033_1H_VS_24H_POLYIC_STIM_DC_UP	1.042e-09	0.537595	1.49892	160
CATGTAA_MIR496	1.042e-09	0.528859	1.47694	174
GSE39556_UNTREATED_VS_3H_POLYIC_INJ_MOUSE_NK_CELL_DN	1.042e-09	0.517984	1.45345	198
AP1_01	1.042e-09	0.49356	1.39683	262
WAMUNYOKOLI_OVARIAN_CANCER_LMP_DN	1.05791e-09	0.518342	1.4532	193
GOCC_CELL_SURFACE	1.05791e-09	0.421918	1.22734	897
HP_POLYMICROGYRIA	1.07382e-09	0.495117	1.39955	253
AP1_Q4	1.07382e-09	0.494415	1.39951	263
HEB_Q6	1.07382e-09	0.494464	1.39886	259
HP_AGENESIS_OF_CORPUS_CALLOSUM	1.07382e-09	0.483458	1.37187	291
TGTGTGA_MIR377	1.08972e-09	0.520046	1.45864	196
MIR7152_5P	1.08972e-09	0.497194	1.40423	245
MIR6737_3P	1.10563e-09	0.520385	1.45796	191
DELYS_THYROID_CANCER_DN	1.10563e-09	0.509178	1.43454	222
LEE_TARGETS_OF_PTCH1_AND_SUFU_DN	1.12154e-09	0.609782	1.65554	84
MIR4763_3P	1.12154e-09	0.503538	1.42166	241
MEF2_03	1.12154e-09	0.50309	1.41898	234
BACH2_01	1.13745e-09	0.493276	1.39603	262
GSE6259_CD4_TCELL_VS_CD8_TCELL_DN	1.15336e-09	0.525064	1.46957	182
GOBP_EXOCYTOSIS	1.15336e-09	0.471782	1.34694	357
GCM_MAPK10	1.16926e-09	0.612221	1.65872	81
HP_ABNORMALITY_OF_TOE	1.16926e-09	0.436529	1.26208	669
GOBP_POSITIVE_REGULATION_OF_ION_TRANSPORT	1.18517e-09	0.489419	1.38692	270
GSE24671_CTRL_VS_SENDAI_VIRUS_INFECTED_MOUSE_SPLENOCYTES_UP	1.20108e-09	0.536882	1.49693	160
ZF5_01	1.20108e-09	0.5044	1.42183	229
MYOD_Q6	1.20108e-09	0.500146	1.41238	243
MIR7154_5P	1.21699e-09	0.49665	1.40321	249
MURARO_PANCREAS_ENDOTHELIAL_CELL	1.21699e-09	0.470567	1.34391	360
NKX22_01	1.2329e-09	0.520483	1.45838	190
NAKAYA_PBMC_FLUARIX_FLUVIRIN_AGE_18_50YO_3DY_DN	1.2329e-09	0.46564	1.33446	407
GSE18893_TCONV_VS_TREG_2H_CULTURE_DN	1.2488e-09	0.512834	1.44007	203
GOBP_PATTERN_SPECIFICATION_PROCESS	1.2488e-09	0.453344	1.30246	450
MIR12122	1.26471e-09	0.515182	1.44702	204
MYB_Q6	1.26471e-09	0.496837	1.40339	247
CHEMNITZ_RESPONSE_TO_PROSTAGLANDIN_E2_DN	1.28062e-09	0.470453	1.34358	360
GOCC_AMPA_GLUTAMATE_RECEPTOR_COMPLEX	1.2819e-09	0.797378	1.97944	26
GATA4_Q3	1.29653e-09	0.496634	1.40299	250
ZNF10_TARGET_GENES	1.29653e-09	0.436751	1.26306	681
MILI_PSEUDOPODIA_HAPTOTAXIS_UP	1.31244e-09	0.451087	1.29923	514
GOBP_PROTEIN_LOCALIZATION_TO_ORGANELLE	1.31244e-09	0.424983	1.23432	840
T3R_Q6	1.32834e-09	0.496254	1.4021	249
ZBED5_TARGET_GENES	1.32834e-09	0.42367	1.23166	879
GOCC_NUCLEAR_OUTER_MEMBRANE_ENDOPLASMIC_RETICULUM_MEMBRANE_NETWORK	1.32834e-09	0.414343	1.20814	1119
GOMF_VOLTAGE_GATED_CALCIUM_CHANNEL_ACTIVITY	1.34425e-09	0.702328	1.83766	45
MIR589_3P	1.34425e-09	0.50065	1.41422	246
GSE46606_IRF4MID_VS_WT_CD40L_IL2_IL5_DAY1_STIMULATED_BCELL_DN	1.36016e-09	0.51875	1.455	196
E4BP4_01	1.37607e-09	0.510413	1.43668	217
GOMF_EXTRACELLULAR_LIGAND_GATED_ION_CHANNEL_ACTIVITY	1.39198e-09	0.633539	1.69739	68
E2F3_UP.V1_UP	1.39198e-09	0.524046	1.46725	183
GSE43863_DAY6_EFF_VS_DAY150_MEM_LY6C_INT_CXCR5POS_CD4_TCELL_UP	1.39198e-09	0.517063	1.45087	198
GSE29949_MICROGLIA_BRAIN_VS_CD8_POS_DC_SPLEEN_UP	1.39198e-09	0.516689	1.44856	193
HP1SITEFACTOR_Q6	1.39198e-09	0.503079	1.41787	227
BARX1_TARGET_GENES	1.39198e-09	0.416253	1.21362	1084
HP_APLASIA_HYPOPLASIA_INVOLVING_BONES_OF_THE_UPPER_LIMBS	1.40789e-09	0.452057	1.30208	513
CEBPB_01	1.42379e-09	0.489902	1.38678	265
HP_ABNORMAL_FEAR_ANXIETY_RELATED_BEHAVIOR	1.42379e-09	0.464566	1.33004	392
GOMF_POSTSYNAPTIC_NEUROTRANSMITTER_RECEPTOR_ACTIVITY	1.4397e-09	0.648773	1.72458	63
MIR7157_3P	1.4397e-09	0.521603	1.46183	192
MEL18_DN.V1_DN	1.45561e-09	0.544442	1.51256	145
MIR498_3P	1.45561e-09	0.510697	1.43641	214
GOBP_ERK1_AND_ERK2_CASCADE	1.47152e-09	0.481696	1.37049	309
REACTOME_METABOLISM_OF_LIPIDS	1.47152e-09	0.430693	1.24687	720
GOBP_REGULATION_OF_PROTEIN_POLYMERIZATION	1.48743e-09	0.518127	1.45325	196
STAT6_01	1.48743e-09	0.49264	1.39468	266
GOBP_REGULATION_OF_EXTENT_OF_CELL_GROWTH	1.50333e-09	0.57476	1.57991	108
GOBP_REGIONALIZATION	1.50333e-09	0.471849	1.34629	342
ZNF362_TARGET_GENES	1.50333e-09	0.447444	1.28914	520
HP_ORAL_CLEFT	1.50333e-09	0.440938	1.2735	601
MIR6828_5P	1.51924e-09	0.524285	1.46346	168
IRF1_Q6	1.51924e-09	0.489458	1.38354	254
MIR4643	1.53515e-09	0.509469	1.43415	216
HP_GASTROESOPHAGEAL_REFLUX	1.56697e-09	0.461316	1.32329	428
GOBP_REGULATION_OF_SYNAPSE_ASSEMBLY	1.58288e-09	0.584422	1.60151	101
MIR6088	1.58288e-09	0.5326	1.48644	167
MIR6504_3P	1.58288e-09	0.464698	1.32843	370
HP_ABNORMALITY_OF_UPPER_LIP_VERMILLION	1.59878e-09	0.467287	1.33657	377
BROWNE_HCMV_INFECTION_48HR_DN	1.61469e-09	0.453968	1.30572	470
IVANOVA_HEMATOPOIESIS_STEM_CELL	1.67864e-09	0.517526	1.45157	196
OCT1_04	1.67864e-09	0.502705	1.41705	229
HP_ABNORMALITY_OF_THE_URINARY_SYSTEM_PHYSIOLOGY	1.67864e-09	0.416952	1.21425	976
GSE13411_NAIVE_VS_MEMORY_BCELL_UP	1.71061e-09	0.52588	1.46807	171
AP4_01	1.71061e-09	0.4924	1.39389	264
HP_ABNORMALITY_OF_LONG_BONE_MORPHOLOGY	1.71061e-09	0.431593	1.24837	693
PXR_Q2	1.74258e-09	0.48894	1.38207	254
MIR6083	1.77456e-09	0.49275	1.39261	252
WANG_LMO4_TARGETS_UP	1.77456e-09	0.472543	1.34763	333
HP_ABNORMAL_EMOTION_AFFECT_BEHAVIOR	1.77456e-09	0.433136	1.25258	677
TGACCTTG_SF1_Q6	1.80653e-09	0.495114	1.39835	245
HP_LONG_PHILTRUM	1.80653e-09	0.46352	1.32704	392
GSE4142_NAIVE_VS_GC_BCELL_UP	1.8385e-09	0.516961	1.45051	197
AP1_Q2	1.8385e-09	0.491322	1.38975	258
WP_ERBB_SIGNALING_PATHWAY	1.90245e-09	0.598612	1.62979	90
MIR6516_3P	1.93442e-09	0.555648	1.53699	126
GSE24210_CTRL_VS_IL35_TREATED_TCONV_CD4_TCELL_UP	1.93442e-09	0.515657	1.44692	198
DURCHDEWALD_SKIN_CARCINOGENESIS_DN	1.93442e-09	0.491174	1.39008	262
SETD1A_TARGET_GENES	1.93442e-09	0.409735	1.1964	1231
GSE37605_FOXP3_FUSION_GFP_VS_IRES_GFP_TREG_C57BL6_UP	1.9664e-09	0.522345	1.46196	182
AEBP2_TARGET_GENES	1.9664e-09	0.418965	1.21876	907
GCATTTG_MIR105	1.99837e-09	0.523109	1.46053	172
GOBP_POSITIVE_REGULATION_OF_PROTEIN_LOCALIZATION	1.99837e-09	0.456315	1.30999	441
HP_ABNORMALITY_OF_THE_MIDFACE	1.99837e-09	0.444398	1.28177	549
GSE31082_CD4_VS_CD8_SP_THYMOCYTE_UP	2.03034e-09	0.517842	1.45307	199
MIR4291	2.03034e-09	0.466692	1.3339	367
HP_PTOSIS	2.03034e-09	0.432024	1.2494	679
GOMF_PDZ_DOMAIN_BINDING	2.06232e-09	0.605231	1.64013	82
WP_EGFEGFR_SIGNALING_PATHWAY	2.06232e-09	0.534358	1.48989	160
PARENT_MTOR_SIGNALING_UP	2.06232e-09	0.446026	1.28729	558
GOCC_MEMBRANE_MICRODOMAIN	2.09429e-09	0.468837	1.33667	328
HP_HYPERREFLEXIA	2.09429e-09	0.430065	1.24465	708
WP_ECTODERM_DIFFERENTIATION	2.12626e-09	0.547764	1.51934	139
SP1_Q2_01	2.12626e-09	0.494781	1.39758	247
MIR3692_3P	2.12626e-09	0.49123	1.39263	275
PAX7_TARGET_GENES	2.12626e-09	0.444125	1.28037	535
MIR488_3P	2.15824e-09	0.521975	1.46093	182
GSE18148_CBFB_KO_VS_WT_TREG_DN	2.15824e-09	0.516197	1.44784	196
GSE3039_CD4_TCELL_VS_NKT_CELL_UP	2.15824e-09	0.516283	1.44773	195
HOXA4_Q2	2.15824e-09	0.491535	1.39144	264
CRX_Q4	2.15824e-09	0.487287	1.38041	269
GOBP_NEGATIVE_REGULATION_OF_TRANSCRIPTION_BY_RNA_POLYMERASE_II	2.15824e-09	0.421462	1.22454	852
HP_ABNORMAL_UVEA_MORPHOLOGY	2.19021e-09	0.44398	1.27995	535
FOXD2_TARGET_GENES	2.19021e-09	0.415535	1.21082	1038
MIR548AU_3P	2.25416e-09	0.527311	1.47196	169
CP2_01	2.25416e-09	0.489071	1.38259	255
GOBP_REGULATION_OF_CELLULAR_RESPONSE_TO_GROWTH_FACTOR_STIMULUS	2.25416e-09	0.484663	1.37492	286
SUMO1_TARGET_GENES	2.25416e-09	0.426966	1.23888	794
ATF6_TARGET_GENES	2.25416e-09	0.419568	1.22073	910
GSE34392_ST2_KO_VS_WT_DAY8_LCMV_EFFECTOR_CD8_TCELL_DN	2.28613e-09	0.517269	1.45147	199
DOANE_RESPONSE_TO_ANDROGEN_DN	2.28613e-09	0.500063	1.41162	238
RRAGTTGT_UNKNOWN	2.28613e-09	0.489037	1.38249	255
GOMF_ACTIN_FILAMENT_BINDING	2.3181e-09	0.508365	1.42985	214
MIR323A_3P	2.3181e-09	0.50836	1.42917	212
GOCC_MICROTUBULE	2.3181e-09	0.456878	1.31013	420
HP_LOCALIZED_SKIN_LESION	2.3181e-09	0.423362	1.23089	882
GSE21670_TGFB_VS_IL6_TREATED_STAT3_KO_CD4_TCELL_DN	2.35008e-09	0.51551	1.44557	195
MIR4762_3P	2.38205e-09	0.488533	1.38478	272
GOBP_NEGATIVE_REGULATION_OF_PHOSPHORYLATION	2.38205e-09	0.470906	1.34432	355
GCCATNTTG_YY1_Q6	2.41402e-09	0.45744	1.3116	421
MODULE_129	2.446e-09	0.50811	1.4302	217
MORF_MAGEA9	2.47797e-09	0.461156	1.32117	403
GSE12845_NAIVE_VS_DARKZONE_GC_TONSIL_BCELL_UP	2.50994e-09	0.518836	1.45407	192
GSE39556_CD8A_DC_VS_NK_CELL_MOUSE_3H_POST_POLYIC_INJ_DN	2.50994e-09	0.518812	1.45401	192
GSE24142_EARLY_THYMIC_PROGENITOR_VS_DN2_THYMOCYTE_ADULT_UP	2.54192e-09	0.516282	1.4487	199
DESCARTES_FETAL_ADRENAL_SYMPATHOBLASTS	2.57389e-09	0.58452	1.59913	97
GOMF_TUBULIN_BINDING	2.57389e-09	0.46491	1.3289	368
MONNIER_POSTRADIATION_TUMOR_ESCAPE_UP	2.57389e-09	0.463313	1.3271	397
MIR181B_2_3P_MIR181B_3P	2.60586e-09	0.507522	1.42692	211
GSE29618_BCELL_VS_PDC_UP	2.63784e-09	0.517003	1.44848	191
MIR3123	2.63784e-09	0.49138	1.38874	252
MIR20A_3P	2.66981e-09	0.520864	1.45782	182
GOBP_CALCIUM_ION_TRANSPORT_INTO_CYTOSOL	2.70178e-09	0.535471	1.49172	156
MORF_ATRX	2.70178e-09	0.50848	1.42977	210
GOBP_HOMOPHILIC_CELL_ADHESION_VIA_PLASMA_MEMBRANE_ADHESION_MOLECULES	2.73376e-09	0.532693	1.48525	160
MORF_FOSL1	2.73376e-09	0.463946	1.32849	394
AAAGGGA_MIR204_MIR211	2.76573e-09	0.505375	1.42368	221
GLI3_TARGET_GENES	2.7977e-09	0.437741	1.26451	624
DACH1_TARGET_GENES	2.7977e-09	0.422774	1.22703	799
AP2_Q6	2.82968e-09	0.487003	1.3766	254
MIR4505	2.86165e-09	0.495575	1.40012	251
ATGTTTC_MIR494	2.89362e-09	0.536867	1.49703	162
MIR577	2.89362e-09	0.471497	1.34482	334
HP_ABNORMALITY_OF_THE_LOWER_URINARY_TRACT	2.89362e-09	0.428982	1.24347	763
MIR6887_5P	2.95757e-09	0.552147	1.5296	132
GSE25677_MPL_VS_R848_STIM_BCELL_DN	2.95757e-09	0.51792	1.44933	181
MIR4692	2.95757e-09	0.503372	1.41779	219
GOBP_DENDRITIC_SPINE_DEVELOPMENT	2.98954e-09	0.600016	1.63348	89
GSE24142_EARLY_THYMIC_PROGENITOR_VS_DN3_THYMOCYTE_FETAL_DN	2.98954e-09	0.506228	1.42088	201
MIR670_5P	2.98954e-09	0.496834	1.40344	246
MORF_RAD51L3	3.02152e-09	0.464937	1.32903	369
MODULE_163	3.02152e-09	0.442745	1.27666	537
P53_02	3.05349e-09	0.495301	1.39935	251
MULLIGHAN_MLL_SIGNATURE_2_DN	3.05349e-09	0.485916	1.37617	268
GOBP_NEUROTRANSMITTER_SECRETION	3.08546e-09	0.540692	1.50215	145
TAAWWATAG_RSRFC4_Q2	3.08546e-09	0.529406	1.47715	166
MIR4297	3.08546e-09	0.526688	1.46992	170
GSE5542_UNTREATED_VS_IFNG_TREATED_EPITHELIAL_CELLS_24H_UP	3.11744e-09	0.51637	1.44671	191
GOBP_RESPONSE_TO_CATECHOLAMINE	3.14941e-09	0.576357	1.58035	102
MIR507	3.14941e-09	0.489334	1.38412	258
GOBP_REGULATION_OF_WNT_SIGNALING_PATHWAY	3.14941e-09	0.476766	1.3577	315
MIR32_3P	3.14941e-09	0.47003	1.34127	339
GOBP_NEGATIVE_REGULATION_OF_CELL_DEATH	3.14941e-09	0.419395	1.2204	928
GSE21927_SPLEEN_VS_TUMOR_MONOCYTE_BALBC_DN	3.18138e-09	0.517571	1.44836	181
MEF2_02	3.21336e-09	0.499465	1.40768	227
GOBP_EPITHELIAL_TUBE_MORPHOGENESIS	3.21336e-09	0.476411	1.35764	323
GOMF_ENZYME_ACTIVATOR_ACTIVITY	3.21336e-09	0.447977	1.29027	514
GSE24142_EARLY_THYMIC_PROGENITOR_VS_DN2_THYMOCYTE_UP	3.24533e-09	0.512234	1.43755	200
DEURIG_T_CELL_PROLYMPHOCYTIC_LEUKEMIA_DN	3.24533e-09	0.476859	1.35577	304
FAN_OVARY_CL15_SMALL_ANTRAL_FOLLICLE_GRANULOSA_CELL	3.24533e-09	0.439633	1.26987	613
GOBP_GLYCOPROTEIN_METABOLIC_PROCESS	3.30959e-09	0.469223	1.34009	361
NCOA4_TARGET_GENES	3.30959e-09	0.427712	1.23763	705
ACTGAAA_MIR30A3P_MIR30E3P	3.37385e-09	0.513699	1.44143	198
GOBP_CELLULAR_RESPONSE_TO_LIPID	3.37385e-09	0.442983	1.27826	553
GSE5542_UNTREATED_VS_IFNG_TREATED_EPITHELIAL_CELLS_6H_DN	3.43812e-09	0.51599	1.44564	191
GSE25123_WT_VS_PPARG_KO_MACROPHAGE_ROSIGLITAZONE_STIM_UP	3.43812e-09	0.513862	1.44129	196
REACTOME_MAPK_FAMILY_SIGNALING_CASCADES	3.43812e-09	0.472786	1.34709	320
ZNF512_TARGET_GENES	3.43812e-09	0.467348	1.3335	343
WEST_ADRENOCORTICAL_TUMOR_DN	3.43812e-09	0.443065	1.27696	526
MIR7162_5P	3.50238e-09	0.520524	1.45331	172
STAT4_01	3.50238e-09	0.489205	1.3845	262
HP_ABNORMALITY_OF_MOUTH_SIZE	3.50238e-09	0.461296	1.32148	402
MIR539_3P	3.56664e-09	0.505646	1.4237	218
PASQUALUCCI_LYMPHOMA_BY_GC_STAGE_UP	3.56664e-09	0.482875	1.36906	282
GOBP_NEURON_DEATH	3.6309e-09	0.466771	1.33193	346
ZNF197_TARGET_GENES	3.6309e-09	0.446636	1.28732	532
MIR4292	3.69516e-09	0.533499	1.48572	155
GOCC_LEADING_EDGE_MEMBRANE	3.69516e-09	0.522502	1.4596	175
GSE15735_CTRL_VS_HDAC_INHIBITOR_TREATED_CD4_TCELL_12H_DN	3.69516e-09	0.51302	1.43893	196
GOBP_BLOOD_VESSEL_MORPHOGENESIS	3.69516e-09	0.438717	1.26723	615
GOMF_VOLTAGE_GATED_POTASSIUM_CHANNEL_ACTIVITY	3.75943e-09	0.598387	1.62905	89
GOMF_TRANSMEMBRANE_TRANSPORTER_BINDING	3.75943e-09	0.554436	1.53321	125
WP_INSULIN_SIGNALING	3.75943e-09	0.531327	1.48144	160
MIR3160_5P	3.75943e-09	0.50877	1.42949	206
TTTTGAG_MIR373	3.75943e-09	0.499949	1.40902	225
MIR6071	3.82369e-09	0.519346	1.45055	176
REACTOME_OPIOID_SIGNALLING	3.88795e-09	0.598424	1.62711	87
E2F1_UP.V1_DN	3.88795e-09	0.517254	1.44918	187
MIR214_3P	3.88795e-09	0.497494	1.40437	238
MORF_BRCA1	3.88795e-09	0.490258	1.38582	253
BRUINS_UVC_RESPONSE_VIA_TP53_GROUP_B	3.88795e-09	0.442301	1.27581	550
MIR4667_3P	4.01647e-09	0.551539	1.52563	126
MIR1276	4.01647e-09	0.521825	1.4573	174
REACTOME_NETRIN_1_SIGNALING	4.08074e-09	0.66818	1.75423	50
MIR345_3P	4.08074e-09	0.506028	1.42248	208
GSE20366_CD103_POS_VS_CD103_KLRG1_DP_TREG_DN	4.08074e-09	0.505023	1.4175	201
MIR6077	4.08074e-09	0.49761	1.40353	234
MIR4288	4.145e-09	0.540203	1.50186	147
GOCC_EXTRINSIC_COMPONENT_OF_PLASMA_MEMBRANE	4.145e-09	0.527365	1.47145	166
MAF_Q6	4.145e-09	0.489917	1.38599	259
HADDAD_B_LYMPHOCYTE_PROGENITOR	4.145e-09	0.485766	1.37737	276
RBM34_TARGET_GENES	4.145e-09	0.419602	1.21968	875
OSMAN_BLADDER_CANCER_UP	4.20926e-09	0.461997	1.32259	391
GOMF_CHROMATIN_BINDING	4.20926e-09	0.439828	1.26927	557
ZHENG_FOXP3_TARGETS_IN_THYMUS_UP	4.27352e-09	0.514394	1.4434	199
CHOP_01	4.27352e-09	0.496186	1.39975	235
HP_ABNORMALITY_OF_THE_NASAL_TIP	4.27352e-09	0.466783	1.33082	328
CASORELLI_ACUTE_PROMYELOCYTIC_LEUKEMIA_DN	4.27352e-09	0.43603	1.26044	652
TRAVAGLINI_LUNG_NEUROENDOCRINE_CELL	4.33779e-09	0.553862	1.53147	123
GOCC_CYTOPLASMIC_SIDE_OF_MEMBRANE	4.46631e-09	0.515728	1.44527	189
LAKE_ADULT_KIDNEY_C17_COLLECTING_SYSTEM_PCS_STRESSED_DISSOC_SUBSET	4.46631e-09	0.498144	1.40419	229
NFAT_Q6	4.46631e-09	0.496168	1.40115	243
COMP1_01	4.53057e-09	0.564426	1.55616	115
KLF7_TARGET_GENES	4.53057e-09	0.423595	1.22837	772
CTACTGT_MIR199A	4.59484e-09	0.519407	1.45206	178
GSE39556_UNTREATED_VS_3H_POLYIC_INJ_MOUSE_NK_CELL_UP	4.59484e-09	0.511456	1.43389	193
WANG_SMARCE1_TARGETS_DN	4.59484e-09	0.460246	1.31489	363
GOBP_ADENYLATE_CYCLASE_INHIBITING_G_PROTEIN_COUPLED_RECEPTOR_SIGNALING_PATHWAY	4.6591e-09	0.615736	1.6569	73
GOBP_SMOOTH_MUSCLE_CONTRACTION	4.6591e-09	0.570181	1.56657	107
GOBP_ACTIN_POLYMERIZATION_OR_DEPOLYMERIZATION	4.6591e-09	0.516125	1.44648	192
FOXM1_01	4.6591e-09	0.497203	1.40382	242
GOBP_CELL_DIVISION	4.6591e-09	0.435719	1.25846	608
REACTOME_RHOA_GTPASE_CYCLE	4.72336e-09	0.535427	1.48896	148
GSE37605_FOXP3_FUSION_GFP_VS_IRES_GFP_TREG_NOD_DN	4.72336e-09	0.518994	1.44869	168
MIR670_3P	4.72336e-09	0.479397	1.36024	289
BYSTRYKH_HEMATOPOIESIS_STEM_CELL_QTL_TRANS	4.72336e-09	0.423767	1.2306	827
GOBP_REGULATION_OF_CELL_SIZE	4.78762e-09	0.521573	1.4591	180
MIR6783_3P	4.78762e-09	0.513047	1.43953	197
HP_PES_PLANUS	4.78762e-09	0.475405	1.35383	315
CTCAGGG_MIR125B_MIR125A	4.78762e-09	0.472855	1.34777	326
MIR383_3P	4.85189e-09	0.554409	1.53256	124
CREB_02	4.85189e-09	0.484893	1.37064	254
LAKE_ADULT_KIDNEY_C21_COLLECTING_DUCT_INTERCALATED_CELLS_TYPE_B	4.91615e-09	0.574274	1.57464	102
GTGCAAA_MIR507	4.91615e-09	0.550665	1.52321	126
GSE11057_CD4_CENT_MEM_VS_PBMC_UP	4.91615e-09	0.513253	1.43902	194
GSE29164_UNTREATED_VS_CD8_TCELL_TREATED_MELANOMA_DAY3_DN	4.91615e-09	0.512014	1.4367	198
KEGG_FOCAL_ADHESION	4.91615e-09	0.511888	1.43575	196
MIR9851_3P	4.98041e-09	0.517844	1.44635	176
GSE25123_ROSIGLITAZONE_VS_IL4_AND_ROSIGLITAZONE_STIM_PPARG_KO_MACROPHAGE_DAY10_DN	4.98041e-09	0.511902	1.43638	198
MIR511_5P	5.04467e-09	0.476746	1.35668	310
GOMF_CHANNEL_REGULATOR_ACTIVITY	5.10894e-09	0.54257	1.50493	139
BUSSLINGER_GASTRIC_X_CELLS	5.10894e-09	0.515144	1.44363	189
MIR3202	5.10894e-09	0.495482	1.39921	243
MIR6868_3P	5.10894e-09	0.48766	1.38058	266
OLF1_01	5.10894e-09	0.483995	1.37155	270
HMBOX1_TARGET_GENES	5.1732e-09	0.414972	1.20847	985
GSE30962_PRIMARY_VS_SECONDARY_CHRONIC_LCMV_INF_CD8_TCELL_DN	5.23746e-09	0.512124	1.43607	195
PEDERSEN_METASTASIS_BY_ERBB2_ISOFORM_7	5.23746e-09	0.46461	1.3289	381
MODULE_94	5.23746e-09	0.4622	1.32105	366
GOMF_PHOSPHATIDYLINOSITOL_BINDING	5.30172e-09	0.48524	1.37358	265
MIR4276	5.30172e-09	0.483593	1.3696	268
ACTGTAG_MIR139	5.36599e-09	0.552891	1.52879	123
GOBP_ACTION_POTENTIAL	5.36599e-09	0.541039	1.50042	137
GSE17721_LPS_VS_PAM3CSK4_1H_BMDC_DN	5.36599e-09	0.513131	1.43985	199
MIR485_3P	5.36599e-09	0.504959	1.42133	217
CREBP1CJUN_01	5.36599e-09	0.48962	1.38401	253
STK33_NOMO_UP	5.36599e-09	0.484972	1.37497	280
GSE3920_IFNA_VS_IFNG_TREATED_FIBROBLAST_UP	5.43025e-09	0.520066	1.4528	175
MIR4310	5.43025e-09	0.484681	1.37429	276
GOMF_DNA_BINDING_TRANSCRIPTION_FACTOR_ACTIVITY	5.43025e-09	0.412813	1.20377	1095
MIR593_5P	5.49451e-09	0.529913	1.4775	160
RGAANNTTC_HSF1_01	5.49451e-09	0.45261	1.29994	446
GSE6092_IFNG_VS_IFNG_AND_B_BURGDORFERI_INF_ENDOTHELIAL_CELL_UP	5.55877e-09	0.515084	1.4414	181
GOBP_POSITIVE_REGULATION_OF_SUPRAMOLECULAR_FIBER_ORGANIZATION	5.62304e-09	0.520162	1.45266	174
MIR1284	5.6873e-09	0.494601	1.39528	235
MULLIGHAN_MLL_SIGNATURE_1_DN	5.6873e-09	0.494123	1.393	232
HP_ABNORMALITY_OF_REFRACTION	5.6873e-09	0.436526	1.2609	595
GOMF_HYDROLASE_ACTIVITY_ACTING_ON_ACID_ANHYDRIDES	5.6873e-09	0.430195	1.24412	682
DIDO1_TARGET_GENES	5.75156e-09	0.404316	1.18215	1378
GSE13547_CTRL_VS_ANTI_IGM_STIM_ZFX_KO_BCELL_12H_DN	5.81582e-09	0.533446	1.48749	162
GOCC_SECRETORY_VESICLE	5.81582e-09	0.41478	1.20834	1024
ZSCAN31_TARGET_GENES	5.88009e-09	0.423991	1.22918	768
MSX1_01	5.94435e-09	0.518418	1.44743	172
ZF5_B	5.94435e-09	0.49585	1.39973	238
TRAVAGLINI_LUNG_EREG_DENDRITIC_CELL	5.94435e-09	0.442892	1.27722	545
GOBP_CELL_CELL_JUNCTION_ORGANIZATION	6.00861e-09	0.505808	1.42015	202
MIR1249_5P	6.07287e-09	0.511111	1.43358	196
GOBP_REGULATION_OF_DNA_BINDING_TRANSCRIPTION_FACTOR_ACTIVITY	6.07287e-09	0.449968	1.29009	418
MIR302A_5P	6.13714e-09	0.514893	1.44159	185
PATEL_SKIN_OF_BODY_ZOSTAVAX_AGE_70_93YO_VZV_CHALLENGE_6HR_UP	6.13714e-09	0.482816	1.3695	285
MIR4477A	6.13714e-09	0.461867	1.3213	382
GOBP_DNA_REPAIR	6.13714e-09	0.445913	1.28403	510
GSE3920_UNTREATED_VS_IFNG_TREATED_FIBROBLAST_DN	6.26566e-09	0.519511	1.45279	179
SCHLOSSER_SERUM_RESPONSE_DN	6.26566e-09	0.429801	1.24282	673
GOBP_CEREBRAL_CORTEX_CELL_MIGRATION	6.32992e-09	0.691513	1.80357	43
MIR6791_5P	6.32992e-09	0.525227	1.46526	164
MIR11181_3P	6.32992e-09	0.508433	1.42806	204
MIR452_5P	6.39419e-09	0.504253	1.41788	210
MIR205_5P	6.39419e-09	0.499921	1.40807	219
GOBP_LIPID_BIOSYNTHETIC_PROCESS	6.45845e-09	0.432269	1.2501	681
GSE13522_CTRL_VS_T_CRUZI_BRAZIL_STRAIN_INF_SKIN_DN	6.52271e-09	0.512149	1.4371	199
MIR5683	6.52271e-09	0.496184	1.39867	229
HP_THIN_VERMILION_BORDER	6.52271e-09	0.463933	1.32696	381
TAZ_TARGET_GENES	6.52271e-09	0.460175	1.31675	389
MIR320A_3P_MIR320B_MIR320C_MIR320D	6.65187e-09	0.475573	1.35127	301
GOBP_CELLULAR_RESPONSE_TO_PEPTIDE	6.65187e-09	0.464358	1.32504	346
GOCC_INTRINSIC_COMPONENT_OF_POSTSYNAPTIC_DENSITY_MEMBRANE	6.78103e-09	0.657232	1.72977	53
TGTATGA_MIR4853P	6.78103e-09	0.531313	1.47986	154
[truncated: 14,170 more rows]
