# Supplementary material for: Transcriptomic Profile of Mouse Brain Ageing in Early Developmental Stages
Source: Brain Sci. 2024 Jun 5;14(6):581. doi: 10.3390/brainsci14060581 (PMC11201909; doi:10.3390/brainsci14060581)
Supplement: Supplementary file 1 [file brainsci-14-00581-s001.zip › Table_S2.xlsx]

## Sheet: CE_region_GSEA
pathway	pval	Enrichment Score	Normalised Enrichment Score	Pathway size
FOXP2_TARGET_GENES	6.59398e-22	0.459239	1.24437	1706
SKIL_TARGET_GENES	1.05664e-20	0.45945	1.24424	1600
UBP1_TARGET_GENES	7.09318e-19	0.455569	1.23367	1634
FEV_TARGET_GENES	9.64922e-19	0.462221	1.24954	1405
GOBP_CELLULAR_RESPONSE_TO_STRESS	1.44947e-17	0.446689	1.2107	1789
KIM_BIPOLAR_DISORDER_OLIGODENDROCYTE_DENSITY_CORR_UP	1.51203e-17	0.498508	1.33555	648
HMGB1_TARGET_GENES	9.00494e-16	0.452145	1.22231	1397
GOCC_SYNAPSE	1.42304e-15	0.458029	1.23712	1283
KIM_ALL_DISORDERS_OLIGODENDROCYTE_NUMBER_CORR_UP	1.64409e-15	0.484289	1.29961	722
JDP2_TARGET_GENES	2.25198e-15	0.444215	1.20287	1639
GOBERT_OLIGODENDROCYTE_DIFFERENTIATION_DN	6.66104e-14	0.458214	1.23626	1072
GOBP_CELL_PROJECTION_ORGANIZATION	1.19307e-13	0.442233	1.19678	1528
MORC2_TARGET_GENES	1.64843e-13	0.440447	1.19275	1632
GOBP_NEUROGENESIS	2.32471e-13	0.438381	1.18724	1603
MANNO_MIDBRAIN_NEUROTYPES_HOMTN	3.31315e-13	0.516754	1.37445	374
GOMF_IDENTICAL_PROTEIN_BINDING	1.04261e-12	0.430799	1.16824	1903
GOBP_CELLULAR_MACROMOLECULE_LOCALIZATION	1.97662e-12	0.436154	1.18119	1628
MANNO_MIDBRAIN_NEUROTYPES_HGABA	2.12524e-12	0.453604	1.22345	1047
GOCC_CATALYTIC_COMPLEX	2.36302e-12	0.442332	1.19534	1367
MANNO_MIDBRAIN_NEUROTYPES_HNBGABA	2.42247e-12	0.472657	1.26621	654
KDM7A_TARGET_GENES	3.73381e-12	0.438322	1.18659	1553
FAN_EMBRYONIC_CTX_OLIG	5.10782e-12	0.467389	1.25486	731
MZF1_TARGET_GENES	5.88444e-12	0.443022	1.19617	1240
BLALOCK_ALZHEIMERS_DISEASE_DN	6.42387e-12	0.443615	1.19768	1215
GOBP_ESTABLISHMENT_OF_PROTEIN_LOCALIZATION	8.22491e-12	0.434303	1.17595	1577
NFRKB_TARGET_GENES	8.58511e-12	0.43549	1.1792	1582
ZNF282_TARGET_GENES	9.90588e-12	0.457101	1.23073	900
AACTTT_UNKNOWN	1.11066e-11	0.429072	1.16327	1873
GOCC_ORGANELLE_SUBCOMPARTMENT	1.26699e-11	0.437957	1.18392	1393
GOBP_NITROGEN_COMPOUND_TRANSPORT	1.46004e-11	0.428944	1.16313	1898
SFMBT1_TARGET_GENES	2.18402e-11	0.438052	1.18421	1404
HOXA2_TARGET_GENES	2.44948e-11	0.43881	1.18588	1377
GOBP_NEURON_DIFFERENTIATION	2.98301e-11	0.438458	1.1848	1335
ZNF592_TARGET_GENES	4.58362e-11	0.432546	1.17123	1581
GOBP_CELL_MORPHOGENESIS	5.31309e-11	0.449951	1.21291	992
ZSCAN30_TARGET_GENES	5.80051e-11	0.43414	1.17432	1481
MILI_PSEUDOPODIA_HAPTOTAXIS_DN	7.16531e-11	0.464492	1.2447	669
HOUNKPE_HOUSEKEEPING_GENES	7.45777e-11	0.446963	1.20617	1119
ZBTB7B_TARGET_GENES	7.75023e-11	0.4303	1.16583	1694
TGGAAA_NFAT_Q4_01	8.43263e-11	0.426944	1.1574	1869
ZHONG_PFC_C3_MICROGLIA	9.79743e-11	0.485819	1.29587	466
ZFP91_TARGET_GENES	1.38136e-10	0.439266	1.18586	1213
KIM_ALL_DISORDERS_CALB1_CORR_UP	1.5577e-10	0.477312	1.27581	538
SETX_TARGET_GENES	1.73404e-10	0.428186	1.15959	1656
GOBP_INTRACELLULAR_TRANSPORT	1.91038e-10	0.432745	1.17046	1462
ZNF2_TARGET_GENES	1.96916e-10	0.445971	1.20212	1006
LASTOWSKA_NEUROBLASTOMA_COPY_NUMBER_DN	1.98876e-10	0.45541	1.22374	766
RBM34_TARGET_GENES	2.46132e-10	0.45035	1.21197	875
CEBPZ_TARGET_GENES	2.5007e-10	0.435734	1.17692	1284
MURARO_PANCREAS_DUCTAL_CELL	2.73698e-10	0.43579	1.17663	1241
REACTOME_POST_TRANSLATIONAL_PROTEIN_MODIFICATION	3.48521e-10	0.43334	1.1711	1371
GOBP_CARBOHYDRATE_DERIVATIVE_METABOLIC_PROCESS	3.56397e-10	0.446341	1.20291	964
GOBP_CELLULAR_COMPONENT_MORPHOGENESIS	3.60335e-10	0.458934	1.23278	746
MANNO_MIDBRAIN_NEUROTYPES_HDA	3.91839e-10	0.480573	1.28212	473
GOCC_ENDOPLASMIC_RETICULUM	4.31375e-10	0.424187	1.15028	1910
MODULE_11	4.5512e-10	0.474578	1.2685	538
NFE2L1_TARGET_GENES	5.65929e-10	0.428917	1.16126	1560
NAKAMURA_TUMOR_ZONE_PERIPHERAL_VS_CENTRAL_DN	7.08399e-10	0.467088	1.25017	601
GOBP_SMALL_MOLECULE_METABOLIC_PROCESS	7.24229e-10	0.426656	1.15559	1670
MANNO_MIDBRAIN_NEUROTYPES_HSERT	7.32144e-10	0.483778	1.29022	437
GOCC_NUCLEAR_OUTER_MEMBRANE_ENDOPLASMIC_RETICULUM_MEMBRANE_NETWORK	9.94275e-10	0.442191	1.19329	1119
GOBP_NEURON_DEVELOPMENT	9.94275e-10	0.439992	1.18715	1082
TGGTGCT_MIR29A_MIR29B_MIR29C	1.05791e-09	0.471661	1.26003	515
SUPT16H_TARGET_GENES	1.10563e-09	0.430385	1.16397	1456
GOCC_GOLGI_APPARATUS	1.12154e-09	0.428713	1.1604	1545
MODULE_66	1.2329e-09	0.46904	1.25412	548
RAG1_TARGET_GENES	1.28062e-09	0.449521	1.20952	849
SCGGAAGY_ELK1_02	1.29653e-09	0.434675	1.17333	1207
GOBP_CENTRAL_NERVOUS_SYSTEM_DEVELOPMENT	1.40789e-09	0.442917	1.19398	1002
GOBP_CELL_PART_MORPHOGENESIS	1.67864e-09	0.460853	1.23458	653
UBN1_TARGET_GENES	1.67864e-09	0.429007	1.1604	1480
TGACCTY_ERR1_Q2	1.77456e-09	0.440261	1.18746	1045
MODULE_100	2.35008e-09	0.468149	1.25144	540
PHF2_TARGET_GENES	2.50994e-09	0.431185	1.16519	1330
HP_ABNORMALITY_OF_COORDINATION	2.9256e-09	0.440924	1.18885	1022
ZSCAN5DP_TARGET_GENES	3.05349e-09	0.437146	1.1802	1151
NAB2_TARGET_GENES	3.08546e-09	0.432808	1.16936	1301
GOCC_MITOCHONDRION	3.08546e-09	0.427435	1.15723	1563
FOXD2_TARGET_GENES	3.37385e-09	0.44083	1.18896	1038
SALL4_TARGET_GENES	3.37385e-09	0.426253	1.15333	1512
GOBP_MACROMOLECULE_CATABOLIC_PROCESS	3.75943e-09	0.430613	1.16308	1281
ZNF92_TARGET_GENES	3.82369e-09	0.436728	1.17892	1160
NFKBIA_TARGET_GENES	3.95221e-09	0.439568	1.18513	1020
GOCC_PRESYNAPSE	4.20926e-09	0.472827	1.26213	486
MODULE_137	4.53057e-09	0.465741	1.245	540
FOXN3_TARGET_GENES	4.85189e-09	0.431785	1.16582	1235
ACEVEDO_LIVER_TUMOR_VS_NORMAL_ADJACENT_TISSUE_UP	5.04467e-09	0.446637	1.2018	842
NKX2_2_TARGET_GENES	5.23746e-09	0.433664	1.17033	1118
ASH1L_TARGET_GENES	5.55877e-09	0.432276	1.16706	1224
PEREZ_TP53_TARGETS	6.39419e-09	0.434326	1.1721	1105
GOCC_INTRACELLULAR_PROTEIN_CONTAINING_COMPLEX	6.91019e-09	0.454519	1.21967	714
GOBP_CELL_MIGRATION	6.91019e-09	0.429822	1.16194	1409
GOCC_GLUTAMATERGIC_SYNAPSE	7.16851e-09	0.494915	1.30944	313
LHX2_TARGET_GENES	7.68514e-09	0.438311	1.1818	1023
NUP153_TARGET_GENES	7.68514e-09	0.427708	1.15635	1414
ACEVEDO_LIVER_CANCER_UP	8.07262e-09	0.439277	1.18348	934
GRYDER_PAX3FOXO1_ENHANCERS_IN_TADS	8.20178e-09	0.43931	1.18425	995
ZNF618_TARGET_GENES	9.10589e-09	0.435309	1.17513	1155
ZNF449_TARGET_GENES	9.36421e-09	0.436209	1.17707	1085
GGGTGGRR_PAX4_03	9.62253e-09	0.429979	1.16134	1280
GOCC_TRANSFERASE_COMPLEX	9.88085e-09	0.449776	1.20852	763
REACTOME_MEMBRANE_TRAFFICKING	1.14308e-08	0.456529	1.22229	613
CACGTG_MYC_Q2	1.2464e-08	0.436146	1.17612	1033
GOBP_ENZYME_LINKED_RECEPTOR_PROTEIN_SIGNALING_PATHWAY	1.28515e-08	0.44088	1.18771	931
NAKAYA_PLASMACYTOID_DENDRITIC_CELL_FLUMIST_AGE_18_50YO_7DY_UP	1.28515e-08	0.431852	1.16556	1175
HP_DECREASED_HEAD_CIRCUMFERENCE	1.28515e-08	0.430718	1.16286	1222
ONDER_CDH1_TARGETS_2_UP	1.41482e-08	0.510538	1.34259	252
GOBP_RESPONSE_TO_OXYGEN_CONTAINING_COMPOUND	1.44078e-08	0.424022	1.14799	1566
GOBP_CELL_JUNCTION_ORGANIZATION	1.4927e-08	0.452882	1.21395	676
GOBP_LOCOMOTION	1.59654e-08	0.419375	1.13654	1772
ZNF423_TARGET_GENES	1.6225e-08	0.442244	1.19049	893
GOBP_TRANSMEMBRANE_RECEPTOR_PROTEIN_TYROSINE_KINASE_SIGNALING_PATHWAY	1.83017e-08	0.458278	1.22646	599
GOMF_PROTEIN_CONTAINING_COMPLEX_BINDING	1.93401e-08	0.429058	1.1584	1232
GRAESSMANN_APOPTOSIS_BY_DOXORUBICIN_DN	1.95997e-08	0.421863	1.1432	1743
GOBP_CELL_CELL_SIGNALING	2.29744e-08	0.423261	1.14595	1567
ZNF22_TARGET_GENES	2.40128e-08	0.441542	1.18828	883
GOBP_SYNAPTIC_SIGNALING	2.42724e-08	0.44928	1.20546	710
GOBP_ORGANONITROGEN_COMPOUND_BIOSYNTHETIC_PROCESS	2.63492e-08	0.422918	1.14432	1517
KDM5D_TARGET_GENES	2.79144e-08	0.427352	1.15471	1347
NAKAYA_PBMC_FLUMIST_AGE_18_50YO_7DY_DN	2.84362e-08	0.443313	1.19206	812
MODULE_33	2.89579e-08	0.482665	1.28358	370
TEAD2_TARGET_GENES	3.05232e-08	0.427932	1.15545	1258
GOCC_POSTSYNAPSE	3.15667e-08	0.456746	1.22236	599
MIR548E_5P	3.31319e-08	0.446206	1.19794	728
RNGTGGGC_UNKNOWN	3.52189e-08	0.446729	1.20063	772
GOBP_INTRACELLULAR_PROTEIN_TRANSPORT	3.57407e-08	0.442547	1.18982	806
GOBP_ORGANONITROGEN_COMPOUND_CATABOLIC_PROCESS	3.62624e-08	0.427932	1.15563	1264
ZNF197_TARGET_GENES	3.99147e-08	0.462645	1.23638	532
GOBP_CELLULAR_RESPONSE_TO_DNA_DAMAGE_STIMULUS	4.30452e-08	0.444908	1.19591	789
INSM2_TARGET_GENES	4.40887e-08	0.447656	1.20015	687
GCACTTT_MIR175P_MIR20A_MIR106A_MIR106B_MIR20B_MIR519D	4.51322e-08	0.455409	1.21852	585
CIITA_TARGET_GENES	4.5654e-08	0.433519	1.16927	1043
HP_INVOLUNTARY_MOVEMENTS	4.93063e-08	0.432902	1.16754	1039
TRAVAGLINI_LUNG_PROXIMAL_CILIATED_CELL	5.13933e-08	0.418334	1.1332	1674
GOCC_MICROTUBULE_CYTOSKELETON	5.29586e-08	0.427938	1.15599	1287
GOBP_CELL_MORPHOGENESIS_INVOLVED_IN_NEURON_DIFFERENTIATION	5.50559e-08	0.459215	1.22799	552
HP_ABNORMALITY_OF_HINDBRAIN_MORPHOLOGY	5.61045e-08	0.439052	1.18145	869
HP_ABNORMAL_REFLEX	5.82018e-08	0.431376	1.16416	1120
GOBP_CYTOSKELETON_ORGANIZATION	6.02991e-08	0.425112	1.14928	1413
ZNF740_TARGET_GENES	6.34451e-08	0.431985	1.16582	1107
ZNF766_TARGET_GENES	7.07857e-08	0.433518	1.1686	986
GOBP_TISSUE_DEVELOPMENT	7.70776e-08	0.416897	1.13004	1816
DIAZ_CHRONIC_MYELOGENOUS_LEUKEMIA_UP	8.65156e-08	0.424628	1.14748	1366
GSE4984_UNTREATED_VS_VEHICLE_CTRL_TREATED_DC_DN	8.86129e-08	0.528791	1.37524	174
TTTGCAC_MIR19A_MIR19B	1.05391e-07	0.46068	1.23012	509
REACTOME_RNA_POLYMERASE_II_TRANSCRIPTION	1.16978e-07	0.431999	1.16579	1119
GOBP_POSITIVE_REGULATION_OF_NUCLEOBASE_CONTAINING_COMPOUND_METABOLIC_PROCESS	1.16978e-07	0.415877	1.12738	1853
BRUINS_UVC_RESPONSE_LATE	1.23301e-07	0.430388	1.16155	1124
ZNF350_TARGET_GENES	1.27517e-07	0.428618	1.15685	1185
FOXG1_TARGET_GENES	1.31732e-07	0.460841	1.2301	501
STEIN_ESRRA_TARGETS	1.3384e-07	0.460867	1.23118	516
GOCC_ENDOSOME	1.48593e-07	0.435872	1.1746	962
MIR12136	1.54917e-07	0.431633	1.16347	985
MANNO_MIDBRAIN_NEUROTYPES_HRN	1.57024e-07	0.485331	1.28518	321
GOBP_SYNAPSE_ORGANIZATION	1.6124e-07	0.47163	1.25623	410
REACTOME_CELLULAR_RESPONSES_TO_STIMULI	1.63347e-07	0.444976	1.19386	707
GOBP_VESICLE_MEDIATED_TRANSPORT	1.63347e-07	0.41888	1.13366	1532
REN_ALVEOLAR_RHABDOMYOSARCOMA_DN	1.65455e-07	0.467929	1.24643	406
DOUGLAS_BMI1_TARGETS_UP	1.67563e-07	0.461242	1.23329	544
GOBP_CELL_MORPHOGENESIS_INVOLVED_IN_DIFFERENTIATION	1.6967e-07	0.445096	1.19418	706
GOBP_PROTEIN_MODIFICATION_BY_SMALL_PROTEIN_CONJUGATION	1.73886e-07	0.439095	1.1812	829
HMBOX1_TARGET_GENES	1.73886e-07	0.431374	1.16277	985
GOBP_ACTIN_FILAMENT_BASED_PROCESS	1.90747e-07	0.438503	1.17877	788
MANNO_MIDBRAIN_NEUROTYPES_HNBML5	1.99178e-07	0.466212	1.24329	439
HP_ABNORMAL_MYELINATION	2.01285e-07	0.457263	1.22153	518
HP_ABNORMALITY_OF_FACIAL_SKELETON	2.01285e-07	0.426247	1.15047	1181
GOBP_POSITIVE_REGULATION_OF_MOLECULAR_FUNCTION	2.01285e-07	0.42183	1.14089	1459
BERENJENO_TRANSFORMED_BY_RHOA_DN	2.09716e-07	0.468143	1.24637	398
GOCC_NEURON_PROJECTION	2.09716e-07	0.424726	1.14771	1318
MIR30B_5P_MIR30C_5P	2.18168e-07	0.438906	1.17964	773
GSE7509_UNSTIM_VS_TNFA_IL1B_IL6_PGE_STIM_DC_UP	2.22404e-07	0.520327	1.35652	187
TGCTGCT_MIR15A_MIR16_MIR15B_MIR195_MIR424_MIR497	2.22404e-07	0.450384	1.20501	592
GOBP_AXON_DEVELOPMENT	2.30876e-07	0.460938	1.22974	473
GSE11961_MEMORY_BCELL_DAY7_VS_GERMINAL_CENTER_BCELL_DAY40_DN	2.35112e-07	0.514288	1.34422	201
GOCC_VESICLE_MEMBRANE	2.43585e-07	0.427364	1.15363	1159
GOMF_KINASE_BINDING	2.52057e-07	0.442388	1.18802	737
BARX2_TARGET_GENES	2.56293e-07	0.420496	1.13756	1491
GOBP_REGULATION_OF_CELL_DEATH	2.56293e-07	0.419949	1.13591	1485
GOMF_RNA_BINDING	2.56293e-07	0.419189	1.13498	1576
GOBP_PROTEIN_CATABOLIC_PROCESS	2.69001e-07	0.433562	1.1682	935
MIR1297	2.90182e-07	0.44772	1.1987	613
FAN_OVARY_CL8_MATURE_CUMULUS_GRANULOSA_CELL_2	2.94418e-07	0.449699	1.20384	604
AHRR_TARGET_GENES	2.94418e-07	0.427367	1.15309	1082
MGGAAGTG_GABP_B	3.02891e-07	0.439431	1.18047	755
HP_ABNORMAL_CIRCULATING_METABOLITE_CONCENTRATION	3.02891e-07	0.427701	1.15461	1145
GOBP_PROGRAMMED_CELL_DEATH	3.02891e-07	0.414532	1.12358	1792
GSE37532_WT_VS_PPARG_KO_LN_TREG_UP	3.11363e-07	0.520999	1.35497	174
HP_ABNORMAL_CONJUGATE_EYE_MOVEMENT	3.19835e-07	0.429797	1.15858	1010
CAGCTG_AP4_Q5	3.19835e-07	0.420262	1.13687	1488
GOBP_DNA_METABOLIC_PROCESS	3.24072e-07	0.436139	1.17373	874
MIR548F_5P	3.45252e-07	0.459647	1.22633	471
GOBP_MORPHOGENESIS_OF_AN_EPITHELIUM	3.57961e-07	0.456224	1.21787	506
GOBP_EMBRYONIC_MORPHOGENESIS	3.70669e-07	0.449176	1.20202	597
DYRK1A_TARGET_GENES	3.70669e-07	0.447675	1.19926	645
HP_ABNORMALITY_OF_THE_CALVARIA	3.70669e-07	0.433011	1.16609	913
DEBIASI_APOPTOSIS_BY_REOVIRUS_INFECTION_DN	3.87614e-07	0.49121	1.29437	270
HMG20B_TARGET_GENES	3.96087e-07	0.417298	1.12985	1570
ZNF561_TARGET_GENES	4.08795e-07	0.439897	1.18057	716
CUX1_TARGET_GENES	4.13031e-07	0.453148	1.21106	533
RCGCANGCGY_NRF1_Q6	4.64032e-07	0.432781	1.16582	922
HP_UPPER_MOTOR_NEURON_DYSFUNCTION	4.64032e-07	0.427006	1.15247	1128
HP_FUNCTIONAL_ABNORMALITY_OF_THE_INNER_EAR	4.98089e-07	0.431833	1.16354	935
ELF2_TARGET_GENES	5.06603e-07	0.422678	1.14203	1304
GOMF_TRANSPORTER_ACTIVITY	5.4066e-07	0.424067	1.14465	1169
MIR548AJ_5P_MIR548G_5P_MIR548X_5P	5.49174e-07	0.457946	1.22179	471
GSE32986_UNSTIM_VS_GMCSF_AND_CURDLAN_LOWDOSE_STIM_DC_DN	5.66202e-07	0.513994	1.34048	189
HP_APLASIA_HYPOPLASIA_INVOLVING_THE_SKELETON	5.74716e-07	0.425605	1.14855	1104
GOBP_TISSUE_MORPHOGENESIS	5.8323e-07	0.449182	1.20263	612
NAKAYA_PBMC_FLUMIST_AGE_18_50YO_7DY_UP	5.8323e-07	0.41892	1.13311	1484
GOBP_CELL_CYCLE	6.34315e-07	0.41604	1.1267	1657
PCGF1_TARGET_GENES	6.51344e-07	0.456821	1.21867	477
CAGGTA_AREB6_01	6.51344e-07	0.439421	1.18121	776
HP_ABNORMAL_THORAX_MORPHOLOGY	6.51344e-07	0.434862	1.16975	832
HP_HYPERTONIA	6.51344e-07	0.429616	1.15843	1032
RODRIGUES_THYROID_CARCINOMA_POORLY_DIFFERENTIATED_DN	6.59858e-07	0.439655	1.18068	737
GOBP_REGULATION_OF_TRANSPORT	6.59858e-07	0.415053	1.12417	1670
IBRAHIM_NRF2_UP	6.76886e-07	0.452005	1.20752	515
GOBP_SECRETION	6.854e-07	0.430547	1.15927	902
HIF1_Q5	7.10943e-07	0.495123	1.3015	248
GOBP_CELLULAR_RESPONSE_TO_ENDOGENOUS_STIMULUS	7.10943e-07	0.420945	1.13715	1288
GOMF_TRANSCRIPTION_REGULATOR_ACTIVITY	7.27971e-07	0.415455	1.12491	1577
MANNO_MIDBRAIN_NEUROTYPES_HOPC	7.45e-07	0.475095	1.26081	350
MILI_PSEUDOPODIA_CHEMOTAXIS_DN	7.45e-07	0.466732	1.24348	418
GOCC_GOLGI_MEMBRANE	7.45e-07	0.444659	1.19048	621
GOBP_RESPONSE_TO_ENDOGENOUS_STIMULUS	7.53514e-07	0.416614	1.12725	1522
GOCC_NUCLEAR_BODY	7.62028e-07	0.438263	1.17824	780
LIM_MAMMARY_STEM_CELL_UP	7.79056e-07	0.455932	1.21649	478
GOCC_SYNAPTIC_MEMBRANE	7.96085e-07	0.469704	1.2488	369
HP_ABNORMALITY_OF_THE_CURVATURE_OF_THE_VERTEBRAL_COLUMN	7.96085e-07	0.426678	1.15114	1079
LET_7C_3P	8.13113e-07	0.451422	1.20778	567
DARWICHE_PAPILLOMA_RISK_LOW_DN	8.21627e-07	0.520106	1.35093	168
GOBP_CARBOHYDRATE_DERIVATIVE_BIOSYNTHETIC_PROCESS	8.21627e-07	0.448602	1.20034	573
GOBP_PROTEIN_CONTAINING_COMPLEX_ORGANIZATION	8.30142e-07	0.415121	1.12424	1624
GOCC_ANCHORING_JUNCTION	8.38656e-07	0.43613	1.17292	820
MIR17_5P	8.4717e-07	0.445388	1.19249	614
ZSCAN29_TARGET_GENES	8.4717e-07	0.416929	1.1287	1555
GRAESSMANN_RESPONSE_TO_MC_AND_DOXORUBICIN_UP	8.55684e-07	0.446685	1.19578	604
GSE15930_NAIVE_VS_24H_IN_VITRO_STIM_IL12_CD8_TCELL_UP	8.64198e-07	0.507018	1.32522	201
HAY_BONE_MARROW_STROMAL	8.64198e-07	0.440625	1.18253	717
SF1_Q6	8.81311e-07	0.492459	1.29505	252
HP_ABNORMAL_PALATE_MORPHOLOGY	8.81311e-07	0.42875	1.15579	1002
GOBP_REGULATION_OF_PROTEIN_MODIFICATION_PROCESS	8.81311e-07	0.419902	1.13575	1468
CASORELLI_ACUTE_PROMYELOCYTIC_LEUKEMIA_DN	8.98423e-07	0.443538	1.18829	652
ZBED5_TARGET_GENES	9.15535e-07	0.431521	1.16122	879
FAN_OVARY_CL15_SMALL_ANTRAL_FOLLICLE_GRANULOSA_CELL	9.32648e-07	0.444413	1.18985	613
HU_FETAL_RETINA_RGC	9.4976e-07	0.460798	1.22838	430
AEBP2_TARGET_GENES	9.4976e-07	0.430764	1.15992	907
CHARAFE_BREAST_CANCER_LUMINAL_VS_BASAL_UP	9.66872e-07	0.470627	1.25167	372
GOBP_POSITIVE_REGULATION_OF_CELLULAR_BIOSYNTHETIC_PROCESS	9.66872e-07	0.411708	1.1162	1873
MANNO_MIDBRAIN_NEUROTYPES_HNBML1	9.83985e-07	0.479853	1.26961	314
ZFHX3_TARGET_GENES	9.83985e-07	0.417424	1.12902	1467
GSE19401_PAM2CSK4_VS_RETINOIC_ACID_AND_PAM2CSK4_STIM_FOLLICULAR_DC_DN	1.0011e-06	0.505512	1.32036	197
GOBP_ORGANELLE_LOCALIZATION	1.01821e-06	0.452431	1.20894	528
REACTOME_SIGNALING_BY_RECEPTOR_TYROSINE_KINASES	1.01821e-06	0.450588	1.20367	514
SNAI1_TARGET_GENES	1.08666e-06	0.467239	1.2427	382
GOBP_NEGATIVE_REGULATION_OF_CATABOLIC_PROCESS	1.10377e-06	0.478063	1.26415	309
HP_GAIT_DISTURBANCE	1.10377e-06	0.426141	1.14968	1071
GOBP_CELL_JUNCTION_ASSEMBLY	1.12088e-06	0.463667	1.23485	413
HP_JOINT_HYPERMOBILITY	1.20645e-06	0.469834	1.24731	353
GRAESSMANN_APOPTOSIS_BY_DOXORUBICIN_UP	1.20645e-06	0.424904	1.14704	1144
MIR5582_3P	1.22356e-06	0.441129	1.18179	650
AIZARANI_LIVER_C13_LSECS_2	1.25778e-06	0.487852	1.28574	275
LOPEZ_MBD_TARGETS	1.25778e-06	0.429552	1.15717	930
GSE40274_LEF1_VS_FOXP3_AND_LEF1_TRANSDUCED_ACTIVATED_CD4_TCELL_UP	1.2749e-06	0.505017	1.31969	200
GOCC_TRANSCRIPTION_REGULATOR_COMPLEX	1.2749e-06	0.45573	1.21576	469
GOBP_REGULATION_OF_CELL_CYCLE	1.2749e-06	0.426375	1.14938	994
GOBP_POSITIVE_REGULATION_OF_PROTEIN_METABOLIC_PROCESS	1.2749e-06	0.418317	1.13104	1422
ZNF407_TARGET_GENES	1.2749e-06	0.414047	1.12141	1664
CTTTAAR_UNKNOWN	1.29201e-06	0.429178	1.1567	971
HDAC4_TARGET_GENES	1.34335e-06	0.448916	1.20097	561
GOBP_CELLULAR_RESPONSE_TO_OXYGEN_CONTAINING_COMPOUND	1.34335e-06	0.423172	1.1421	1126
REACTOME_VESICLE_MEDIATED_TRANSPORT	1.37757e-06	0.438863	1.17663	688
KYNG_DNA_DAMAGE_DN	1.39468e-06	0.511363	1.33027	176
RODRIGUES_THYROID_CARCINOMA_ANAPLASTIC_DN	1.39468e-06	0.452535	1.20806	502
GOBP_PROTEIN_MODIFICATION_BY_SMALL_PROTEIN_CONJUGATION_OR_REMOVAL	1.39468e-06	0.428983	1.15602	959
MIR30A_5P	1.41179e-06	0.436735	1.17362	768
HP_MUSCLE_WEAKNESS	1.41179e-06	0.428082	1.15289	914
MIR424_5P	1.44602e-06	0.44917	1.19963	513
CTGCAGY_UNKNOWN	1.44602e-06	0.43701	1.17422	763
MIR3529_3P	1.46313e-06	0.452532	1.20914	526
MIR30E_5P	1.46313e-06	0.436672	1.17348	769
BRCA2_TARGET_GENES	1.48024e-06	0.422815	1.1413	1194
MIR548AW	1.49736e-06	0.44449	1.18929	587
AGCACTT_MIR93_MIR302A_MIR302B_MIR302C_MIR302D_MIR372_MIR373_MIR520E_MIR520A_MIR526B_MIR520B_MIR520C_MIR520D	1.54869e-06	0.474945	1.25929	335
GOBP_REGULATION_OF_ORGANELLE_ORGANIZATION	1.54869e-06	0.424655	1.14608	1124
GOBP_PROTEASOMAL_PROTEIN_CATABOLIC_PROCESS	1.56581e-06	0.453171	1.20966	486
HP_ABNORMALITY_OF_THE_LOWER_URINARY_TRACT	1.58292e-06	0.436817	1.17371	763
SCHAEFFER_PROSTATE_DEVELOPMENT_6HR_DN	1.60003e-06	0.458881	1.22398	460
GOMF_CYTOSKELETAL_PROTEIN_BINDING	1.61714e-06	0.4286	1.15514	971
VECCHI_GASTRIC_CANCER_EARLY_DN	1.63426e-06	0.467714	1.24245	361
GOBP_ORGANIC_ACID_METABOLIC_PROCESS	1.63426e-06	0.428991	1.15505	900
GOCC_GABA_ERGIC_SYNAPSE	1.65137e-06	0.607375	1.51813	68
GOBP_VESICLE_MEDIATED_TRANSPORT_IN_SYNAPSE	1.65137e-06	0.502273	1.31102	194
MIR106B_5P	1.66848e-06	0.44074	1.18108	668
LHX9_TARGET_GENES	1.66848e-06	0.419926	1.13378	1243
MIR10527_5P	1.70271e-06	0.44704	1.1962	586
ZSCAN4_TARGET_GENES	1.71982e-06	0.430468	1.15829	858
GOBP_MITOCHONDRION_ORGANIZATION	1.73693e-06	0.452459	1.20776	486
GOBP_LIPID_METABOLIC_PROCESS	1.73693e-06	0.418108	1.12984	1317
HP_ABNORMALITY_OF_THE_OPTIC_NERVE	1.77133e-06	0.433079	1.16449	799
MIR137_3P	1.80572e-06	0.448463	1.19774	513
MIR15B_5P	1.80572e-06	0.444412	1.1892	571
MIR548AJ_3P_MIR548X_3P	1.80572e-06	0.429577	1.15635	892
GOBP_POSITIVE_REGULATION_OF_RNA_METABOLIC_PROCESS	1.80572e-06	0.4128	1.11831	1680
DESCARTES_FETAL_LUNG_VISCERAL_NEURONS	1.84011e-06	0.510607	1.32979	182
GOBP_REGULATION_OF_TRANS_SYNAPTIC_SIGNALING	1.84011e-06	0.461724	1.22984	410
MIR142_3P	1.87451e-06	0.514699	1.33688	168
MIR16_5P	1.87451e-06	0.444229	1.18871	571
MIR30D_5P	1.87451e-06	0.436129	1.17202	769
TGACAGNY_MEIS1_01	1.94329e-06	0.432874	1.16447	829
GOCC_MICROTUBULE_ORGANIZING_CENTER	1.94329e-06	0.431841	1.16107	808
MIR520D_5P	1.94329e-06	0.42879	1.15493	919
WANG_LMO4_TARGETS_UP	1.97769e-06	0.472655	1.25295	333
MIR497_5P	1.97769e-06	0.448165	1.19694	513
KRIGE_RESPONSE_TO_TOSEDOSTAT_6HR_UP	1.97769e-06	0.429281	1.15521	873
HP_ABNORMALITY_OF_GLOBE_LOCATION	2.01208e-06	0.427475	1.15163	937
GOBP_EMBRYO_DEVELOPMENT	2.04647e-06	0.425523	1.14806	1072
GSE40274_CTRL_VS_FOXP3_AND_PBX1_TRANSDUCED_ACTIVATED_CD4_TCELL_DN	2.08087e-06	0.519053	1.345	157
NFMUE1_Q6	2.11526e-06	0.489924	1.28655	238
FOXH1_TARGET_GENES	2.14966e-06	0.436594	1.1718	724
GOBP_REGULATION_OF_CATABOLIC_PROCESS	2.21844e-06	0.429685	1.15794	950
GOCC_AXON	2.25284e-06	0.443251	1.18695	625
ZNF711_TARGET_GENES	2.39041e-06	0.415218	1.12284	1429
GOMF_PROTEIN_DOMAIN_SPECIFIC_BINDING	2.42481e-06	0.439373	1.17733	662
MIR524_5P	2.42481e-06	0.427524	1.15163	921
GSE17721_CPG_VS_GARDIQUIMOD_0.5H_BMDC_DN	2.4592e-06	0.499219	1.30666	208
GOBP_GROWTH	2.49359e-06	0.427934	1.15241	911
GOBP_TRANSMEMBRANE_TRANSPORT	2.52799e-06	0.417091	1.12791	1432
GCM2_TARGET_GENES	2.56238e-06	0.415234	1.12355	1510
GOBP_POSTSYNAPSE_ORGANIZATION	2.59678e-06	0.520394	1.34848	156
MIR106A_5P	2.59678e-06	0.440183	1.17899	631
GSE19198_CTRL_VS_IL21_TREATED_TCELL_6H_UP	2.66556e-06	0.502481	1.31195	195
GOCC_POSTSYNAPTIC_MEMBRANE	2.66556e-06	0.482194	1.27014	268
MOOTHA_HUMAN_MITODB_6_2002	2.76875e-06	0.459855	1.2247	413
GOBP_CELL_PROJECTION_ASSEMBLY	2.76875e-06	0.442394	1.18355	591
HP_CONSTITUTIONAL_SYMPTOM	2.76875e-06	0.424068	1.14393	1053
HP_ABNORMAL_ANTERIOR_EYE_SEGMENT_MORPHOLOGY	2.76875e-06	0.421927	1.13881	1177
GSE21927_SPLEEN_VS_BONE_MARROW_MONOCYTE_BALBC_UP	2.80314e-06	0.506008	1.31876	184
GOCC_SOMATODENDRITIC_COMPARTMENT	2.80314e-06	0.432689	1.16367	820
GOBP_REGULATION_OF_CELLULAR_COMPONENT_BIOGENESIS	2.80314e-06	0.42844	1.15455	953
HP_ABNORMALITY_OF_THE_CEREBRAL_SUBCORTEX	2.87193e-06	0.423478	1.14253	1080
AMUNDSON_RESPONSE_TO_ARSENITE	2.90632e-06	0.492752	1.29035	211
MANNO_MIDBRAIN_NEUROTYPES_HDA2	2.94071e-06	0.45017	1.20143	492
GSE1432_CTRL_VS_IFNG_1H_MICROGLIA_UP	2.97511e-06	0.506211	1.31909	185
CBFA2T2_TARGET_GENES	2.97511e-06	0.41659	1.12619	1392
GOBP_RESPONSE_TO_NITROGEN_COMPOUND	3.0439e-06	0.424408	1.14481	1061
ZF5_01	3.07829e-06	0.494665	1.29726	229
HP_IMPAIRMENT_IN_PERSONALITY_FUNCTIONING	3.14708e-06	0.439649	1.17851	680
MIR195_5P	3.18147e-06	0.443984	1.18799	573
SETD1A_TARGET_GENES	3.25026e-06	0.419023	1.1313	1231
MARSON_BOUND_BY_FOXP3_UNSTIMULATED	3.25026e-06	0.418032	1.12845	1211
GOBP_NEGATIVE_REGULATION_OF_AUTOPHAGY	3.31905e-06	0.578273	1.45597	80
MIR5582_5P	3.35344e-06	0.462623	1.2303	380
E2F2_TARGET_GENES	3.42223e-06	0.418958	1.1314	1264
MOOTHA_PGC	3.45662e-06	0.460584	1.2267	411
GOBP_CELLULAR_PROTEIN_CATABOLIC_PROCESS	3.45662e-06	0.43341	1.16512	781
MULLIGHAN_MLL_SIGNATURE_2_UP	3.49102e-06	0.45672	1.21659	416
TRAVAGLINI_LUNG_PLATELET_MEGAKARYOCYTE_CELL	3.49102e-06	0.445913	1.19292	566
BUYTAERT_PHOTODYNAMIC_THERAPY_STRESS_UP	3.49102e-06	0.430842	1.15836	802
GOMF_SEQUENCE_SPECIFIC_DNA_BINDING	3.49102e-06	0.417557	1.12826	1346
HP_PECTUS_CARINATUM	3.56015e-06	0.523584	1.35218	140
GSE2770_IL12_ACT_VS_ACT_CD4_TCELL_6H_UP	3.6984e-06	0.507172	1.32132	183
GSE43957_UNTREATED_VS_NACL_TREATED_ANTI_CD3_CD28_STIM_CD4_TCELL_DN	3.6984e-06	0.502539	1.31307	199
FAN_EMBRYONIC_CTX_BIG_GROUPS_CAJAL_RETZIUS	3.76753e-06	0.449264	1.19859	473
NAKAYA_B_CELL_FLUMIST_AGE_18_50YO_7DY_UP	3.90578e-06	0.45366	1.20985	455
GOBP_PHOSPHORYLATION	3.90578e-06	0.408936	1.10824	1771
LET_7A_2_3P	3.97491e-06	0.481557	1.26958	278
LET_7G_3P	3.97491e-06	0.481557	1.26958	278
MIR20B_5P	3.97491e-06	0.441697	1.18255	605
ZNF664_TARGET_GENES	3.97491e-06	0.429328	1.15432	808
ZBTB12_TARGET_GENES	3.97491e-06	0.421399	1.13722	1093
MIR302C_5P	4.04403e-06	0.444953	1.19032	562
GOBP_CHROMOSOME_ORGANIZATION	4.18229e-06	0.427588	1.15242	967
HP_ABNORMAL_INVOLUNTARY_EYE_MOVEMENTS	4.25142e-06	0.424147	1.14349	1016
MIR6838_5P	4.32054e-06	0.448125	1.19736	526
BDP1_TARGET_GENES	4.32054e-06	0.43514	1.1679	724
TTANTCA_UNKNOWN	4.32054e-06	0.427524	1.15167	928
RYBP_TARGET_GENES	4.32054e-06	0.413592	1.11945	1541
ZNF524_TARGET_GENES	4.38967e-06	0.476738	1.26024	301
GOCC_MITOCHONDRIAL_PROTEIN_CONTAINING_COMPLEX	4.4588e-06	0.48685	1.27941	247
REACTOME_NEURONAL_SYSTEM	4.4588e-06	0.458338	1.22022	396
PCGF2_TARGET_GENES	4.4588e-06	0.43247	1.16177	748
GOBP_CELLULAR_AMIDE_METABOLIC_PROCESS	4.4588e-06	0.423399	1.14156	1017
GSE42021_TREG_PLN_VS_CD24HI_TREG_THYMUS_DN	4.52792e-06	0.500493	1.30742	198
SUPT20H_TARGET_GENES	4.52792e-06	0.421616	1.13776	1113
GOBP_GLIOGENESIS	4.59705e-06	0.481162	1.26868	280
GOBP_LOCALIZATION_WITHIN_MEMBRANE	4.59705e-06	0.439709	1.17755	629
HP_ABNORMALITY_OF_FINGER	4.59705e-06	0.421484	1.13725	1083
GSE17974_CTRL_VS_ACT_IL4_AND_ANTI_IL12_48H_CD4_TCELL_DN	4.66618e-06	0.504525	1.31627	190
MIR519D_3P	4.80443e-06	0.442125	1.18336	601
GOCC_MITOCHONDRIAL_ENVELOPE	4.94269e-06	0.433737	1.16467	734
ZNF223_TARGET_GENES	5.01182e-06	0.479007	1.26211	273
GOBP_GLYCOPROTEIN_METABOLIC_PROCESS	5.08094e-06	0.462823	1.22946	361
PAX4_01	5.2192e-06	0.482271	1.26867	258
FAN_OVARY_CL11_MURAL_GRANULOSA_CELL	5.2192e-06	0.456845	1.21736	421
GSE23505_IL6_IL1_IL23_VS_IL6_IL1_TGFB_TREATED_CD4_TCELL_UP	5.35745e-06	0.499389	1.30484	199
GSE43863_NAIVE_VS_MEMORY_LY6C_INT_CXCR5POS_CD4_TCELL_D150_LCMV_DN	5.35745e-06	0.499331	1.30469	199
HAN_SATB1_TARGETS_UP	5.42658e-06	0.45461	1.21098	415
HP_DYSARTHRIA	5.56484e-06	0.446266	1.19219	521
YY1_Q6	5.77222e-06	0.48732	1.27957	237
GOBP_REGULATION_OF_PROTEIN_PHOSPHORYLATION	5.77222e-06	0.421677	1.13734	1045
MIR548J_3P	5.84135e-06	0.430515	1.15688	767
CREB3L4_TARGET_GENES	5.84135e-06	0.418358	1.1293	1209
KRIEG_HYPOXIA_NOT_VIA_KDM3A	5.91047e-06	0.43394	1.16444	713
MANNO_MIDBRAIN_NEUROTYPES_HPERIC	5.91047e-06	0.432757	1.1627	759
ZHONG_PFC_MAJOR_TYPES_ASTROCYTES	5.9796e-06	0.468498	1.24078	322
GSE17721_POLYIC_VS_GARDIQUIMOD_8H_BMDC_DN	6.04873e-06	0.497395	1.29878	196
MIR548AH_3P_MIR548AM_3P	6.04873e-06	0.431595	1.15981	768
FXR1_TARGET_GENES	6.04873e-06	0.425842	1.14617	889
GOCC_UBIQUITIN_LIGASE_COMPLEX	6.11786e-06	0.472298	1.24723	293
GOBP_POSITIVE_REGULATION_OF_CATALYTIC_ACTIVITY	6.18698e-06	0.420708	1.13516	1083
ATF2_UP.V1_DN	6.25611e-06	0.501321	1.30452	177
GOBP_NEGATIVE_REGULATION_OF_RESPONSE_TO_STIMULUS	6.32524e-06	0.411053	1.11247	1532
LINDGREN_BLADDER_CANCER_CLUSTER_1_DN	6.39437e-06	0.461699	1.22783	371
WONG_ADULT_TISSUE_STEM_MODULE	6.39437e-06	0.43335	1.16307	723
KRIGE_RESPONSE_TO_TOSEDOSTAT_24HR_DN	6.46349e-06	0.423089	1.1404	978
GOBP_ESTABLISHMENT_OF_PROTEIN_LOCALIZATION_TO_MEMBRANE	6.53262e-06	0.480766	1.26307	244
GCCATNTTG_YY1_Q6	6.60175e-06	0.456257	1.2158	421
GOBP_APOPTOTIC_SIGNALING_PATHWAY	6.60175e-06	0.443814	1.18733	561
KAECH_NAIVE_VS_DAY15_EFF_CD8_TCELL_UP	6.74e-06	0.494658	1.29115	194
MIR15A_5P	6.80913e-06	0.442255	1.18337	574
MIR26A_5P	6.87826e-06	0.448605	1.19732	488
MANNO_MIDBRAIN_NEUROTYPES_HRGL2A	6.94739e-06	0.443615	1.18689	567
PID_PDGFRB_PATHWAY	7.01652e-06	0.534621	1.37496	126
HP_ABNORMALLY_LAX_OR_HYPEREXTENSIBLE_SKIN	7.01652e-06	0.510763	1.3267	169
BROWNE_HCMV_INFECTION_16HR_UP	7.01652e-06	0.487681	1.27892	225
GOBP_POSITIVE_REGULATION_OF_SIGNALING	7.01652e-06	0.410458	1.11166	1620
HP_CUTIS_LAXA	7.15545e-06	0.535848	1.37549	121
GSE17721_4_VS_24H_CPG_BMDC_DN	7.15545e-06	0.496634	1.29679	196
ZNF579_TARGET_GENES	7.15545e-06	0.448201	1.19842	544
MIR506_3P	7.15545e-06	0.432414	1.16133	740
GSE7460_TREG_VS_TCONV_ACT_WITH_TGFB_UP	7.29439e-06	0.497608	1.29988	198
TGACCTTG_SF1_Q6	7.29439e-06	0.484818	1.27383	245
HP_FEEDING_DIFFICULTIES	7.29439e-06	0.422311	1.13867	1022
MURARO_PANCREAS_DELTA_CELL	7.43332e-06	0.48757	1.2805	240
GOBP_REGULATION_OF_CELL_MORPHOGENESIS	7.43332e-06	0.472788	1.24916	296
MIR26B_5P	7.43332e-06	0.44842	1.19683	488
HP_ABNORMAL_JAW_MORPHOLOGY	7.43332e-06	0.423979	1.14294	1001
BARHL1_TARGET_GENES	7.43332e-06	0.422476	1.13879	985
GSE11924_TFH_VS_TH1_CD4_TCELL_UP	7.57226e-06	0.494863	1.29254	197
TRAVAGLINI_LUNG_BRONCHIAL_VESSEL_2_CELL	7.57226e-06	0.481064	1.26607	260
DIDO1_TARGET_GENES	7.57226e-06	0.4176	1.12856	1378
HP_FUNCTIONAL_ABNORMALITY_OF_THE_GASTROINTESTINAL_TRACT	7.7112e-06	0.422442	1.13881	1003
GSE7218_IGM_VS_IGG_SIGNAL_THGOUGH_ANTIGEN_BCELL_UP	7.85013e-06	0.499611	1.30189	185
GSE27670_CTRL_VS_BLIMP1_TRANSDUCED_GC_BCELL_DN	7.85013e-06	0.494674	1.29295	201
MIR95_5P	7.85013e-06	0.436297	1.16892	658
GOBP_EPITHELIUM_DEVELOPMENT	7.85013e-06	0.418562	1.12945	1087
ZNF410_TARGET_GENES	7.98907e-06	0.44418	1.18653	520
MIR1468_3P	7.98907e-06	0.43664	1.16968	635
MIR124_3P	7.98907e-06	0.432178	1.16065	738
MIR93_5P	8.12801e-06	0.44021	1.17844	604
GOCC_CENTROSOME	8.12801e-06	0.437402	1.17118	610
MIR526B_3P	8.26695e-06	0.439886	1.17723	599
BLALOCK_ALZHEIMERS_DISEASE_UP	8.26695e-06	0.410846	1.11271	1610
PILON_KLF1_TARGETS_UP	8.40588e-06	0.446613	1.19196	489
MIR20A_5P	8.40588e-06	0.436487	1.16951	659
MURARO_PANCREAS_ALPHA_CELL	8.54482e-06	0.447451	1.19632	542
GOBP_SUPRAMOLECULAR_FIBER_ORGANIZATION	8.54482e-06	0.429555	1.15389	747
PUJANA_BRCA1_PCC_NETWORK	8.54482e-06	0.411901	1.11515	1559
GSE43955_TH0_VS_TGFB_IL6_IL23_TH17_ACT_CD4_TCELL_52H_DN	8.68376e-06	0.494354	1.29183	200
MIR29B_3P_MIR29C_3P	8.68376e-06	0.45495	1.2124	426
LEE_BMP2_TARGETS_UP	8.68376e-06	0.428555	1.15157	766
SPIELMAN_LYMPHOBLAST_EUROPEAN_VS_ASIAN_UP	8.82269e-06	0.449203	1.19814	457
ONKEN_UVEAL_MELANOMA_DN	8.82269e-06	0.446526	1.19229	510
HP_ABNORMAL_ELASTICITY_OF_SKIN	8.96163e-06	0.493195	1.29214	212
ERR1_Q2	8.96163e-06	0.479062	1.2612	262
MARTORIATI_MDM4_TARGETS_FETAL_LIVER_DN	8.96163e-06	0.446049	1.19115	511
GSE42021_CD24INT_TREG_VS_CD24INT_TCONV_THYMUS_UP	9.23951e-06	0.496037	1.29578	198
HP_PACE_OF_PROGRESSION	9.23951e-06	0.451269	1.2034	440
MIR7843_5P	9.37844e-06	0.546509	1.38818	97
GSE24726_WT_VS_E2_2_KO_PDC_DAY4_POST_DELETION_UP	9.37844e-06	0.496285	1.29673	199
GSE27670_CTRL_VS_LMP1_TRANSDUCED_GC_BCELL_DN	9.37844e-06	0.493955	1.29079	200
GSE32986_UNSTIM_VS_CURDLAN_HIGHDOSE_STIM_DC_DN	9.51738e-06	0.498244	1.29833	185
GSE37301_MULTIPOTENT_PROGENITOR_VS_CD4_TCELL_UP	9.65632e-06	0.506135	1.3154	171
SMIRNOV_RESPONSE_TO_IR_6HR_UP	9.65632e-06	0.504305	1.30919	164
GOBP_PROTEIN_LOCALIZATION_TO_ORGANELLE	9.65632e-06	0.428984	1.15432	840
GOCC_NUCLEAR_PROTEIN_CONTAINING_COMPLEX	9.65632e-06	0.416918	1.12544	1156
LU_AGING_BRAIN_UP	9.79526e-06	0.478319	1.25812	257
LET_7A_3P	9.79526e-06	0.430483	1.15531	716
GSE22886_NAIVE_CD4_TCELL_VS_NKCELL_UP	9.93419e-06	0.499317	1.30198	188
GSE1740_MCSF_VS_MCSF_AND_IFNG_DAY2_DERIVED_MACROPHAGE_DN	1.00731e-05	0.49674	1.29606	192
MIR4698	1.0351e-05	0.436293	1.16854	630
MIR4436B_3P	1.04899e-05	0.542015	1.3826	107
GTGACGY_E4F1_Q6	1.04899e-05	0.437413	1.17185	649
GSE2128_C57BL6_VS_NOD_CD4CD8_DP_THYMOCYTE_UP	1.09068e-05	0.49585	1.29316	189
GOCC_ENVELOPE	1.09068e-05	0.417317	1.12646	1170
GOBP_CELLULAR_MACROMOLECULE_BIOSYNTHETIC_PROCESS	1.09068e-05	0.412736	1.11584	1401
GSE43863_TFH_VS_LY6C_INT_CXCR5POS_EFFECTOR_CD4_TCELL_DN	1.10457e-05	0.492432	1.28681	200
ZNF843_TARGET_GENES	1.10457e-05	0.432929	1.16187	717
ARID5B_TARGET_GENES	1.10457e-05	0.429187	1.15379	778
HP_SPASTICITY	1.10457e-05	0.428689	1.15353	840
GOBP_ORGANOPHOSPHATE_METABOLIC_PROCESS	1.10457e-05	0.426439	1.1482	897
GOMF_ADENYL_NUCLEOTIDE_BINDING	1.10457e-05	0.411724	1.11394	1505
PID_ER_NONGENOMIC_PATHWAY	1.11846e-05	0.652687	1.57687	40
MIR5688	1.13236e-05	0.430823	1.15776	769
GOBP_NEGATIVE_REGULATION_OF_CELLULAR_COMPONENT_ORGANIZATION	1.17404e-05	0.433592	1.16184	662
REACTOME_RHO_GTPASE_CYCLE	1.18793e-05	0.451519	1.20401	444
MIR29A_3P	1.20183e-05	0.453474	1.20847	426
GRYDER_PAX3FOXO1_TOP_ENHANCERS	1.20183e-05	0.451436	1.20391	435
HP_ABNORMALITY_OF_THE_ABDOMINAL_WALL	1.20183e-05	0.446864	1.19226	474
LEE_BMP2_TARGETS_DN	1.20183e-05	0.425596	1.14537	883
MIR3170	1.21572e-05	0.628505	1.53505	48
MIR183_5P	1.21572e-05	0.486236	1.27515	229
GTGCCTT_MIR506	1.21572e-05	0.429724	1.15327	716
ZNF391_TARGET_GENES	1.21572e-05	0.427963	1.15066	801
CBX7_TARGET_GENES	1.22961e-05	0.430626	1.15723	769
FOSTER_KDM1A_TARGETS_DN	1.2574e-05	0.494261	1.29144	199
GOCC_CHROMATIN	1.2574e-05	0.415502	1.12144	1182
GSE37532_VISCERAL_ADIPOSE_TISSUE_VS_LN_DERIVED_TREG_CD4_TCELL_DN	1.28519e-05	0.507161	1.31336	152
HP_ABNORMALITY_OF_THE_FOREHEAD	1.29908e-05	0.421516	1.13652	1027
GOBP_SYNAPSE_ASSEMBLY	1.32687e-05	0.498511	1.29684	176
CTTTGTA_MIR524	1.32687e-05	0.451014	1.20241	432
MIR4261	1.32687e-05	0.450917	1.20215	432
MEL18_DN.V1_UP	1.34076e-05	0.512945	1.32572	141
MIR8063	1.35466e-05	0.453817	1.20818	396
IBRAHIM_NRF1_UP	1.35466e-05	0.452699	1.2058	410
KAT2A_TARGET_GENES	1.35466e-05	0.422565	1.13866	947
REACTOME_INTRACELLULAR_SIGNALING_BY_SECOND_MESSENGERS	1.36855e-05	0.470706	1.24426	303
JOHNSTONE_PARVB_TARGETS_3_UP	1.38245e-05	0.450966	1.20162	423
MIR98_3P	1.38245e-05	0.432847	1.16159	718
KAAB_HEART_ATRIUM_VS_VENTRICLE_UP	1.39634e-05	0.480545	1.26408	255
GOMF_RIBONUCLEOTIDE_BINDING	1.39634e-05	0.407306	1.104	1837
HP_ABNORMALITY_OF_THE_BREAST	1.41023e-05	0.45355	1.20643	384
GAO_LARGE_INTESTINE_ADULT_CJ_IMMUNE_CELLS	1.41023e-05	0.444913	1.18699	473
GOBP_RECEPTOR_MEDIATED_ENDOCYTOSIS	1.43816e-05	0.48042	1.262	242
GOMF_PHOSPHORIC_ESTER_HYDROLASE_ACTIVITY	1.43816e-05	0.455933	1.21219	369
CDC73_TARGET_GENES	1.43816e-05	0.450278	1.20033	430
WAKABAYASHI_ADIPOGENESIS_PPARG_BOUND_8D	1.43816e-05	0.43351	1.16111	638
GSE25085_FETAL_LIVER_VS_ADULT_BM_SP4_THYMIC_IMPLANT_DN	1.46608e-05	0.490641	1.28212	200
KRIGE_RESPONSE_TO_TOSEDOSTAT_24HR_UP	1.46608e-05	0.428481	1.14959	708
HP_ABNORMALITY_OF_THE_KIDNEY	1.46608e-05	0.416372	1.12409	1223
MIR4465	1.49401e-05	0.450892	1.20151	422
MIR4684_5P	1.52193e-05	0.503074	1.30579	163
GOBP_HEAD_DEVELOPMENT	1.52193e-05	0.426715	1.14687	773
MIR495_3P	1.54986e-05	0.432816	1.16066	691
GOBP_EXPORT_FROM_CELL	1.54986e-05	0.426501	1.14717	824
HP_ABNORMAL_RENAL_MORPHOLOGY	1.54986e-05	0.423973	1.14255	948
ZNF146_TARGET_GENES	1.54986e-05	0.422216	1.13746	937
FAN_EMBRYONIC_CTX_ASTROCYTE_1	1.57778e-05	0.568875	1.43217	76
GOBP_PROTEIN_TARGETING	1.57778e-05	0.468431	1.23778	297
ZBTB24_TARGET_GENES	1.57778e-05	0.414641	1.12039	1314
RUBENSTEIN_SKELETAL_MUSCLE_PCV_ENDOTHELIAL_CELLS	1.6057e-05	0.492763	1.28874	205
GOCC_INTRINSIC_COMPONENT_OF_ORGANELLE_MEMBRANE	1.6057e-05	0.453012	1.20604	396
MIR548AE_3P_MIR548AQ_3P	1.6057e-05	0.429974	1.15548	769
GOBP_HOMEOSTATIC_PROCESS	1.6057e-05	0.4077	1.10482	1732
FORTSCHEGGER_PHF8_TARGETS_DN	1.63363e-05	0.427296	1.14796	757
HP_JOINT_HYPERFLEXIBILITY	1.66155e-05	0.497734	1.29627	182
GRYDER_PAX3FOXO1_ENHANCERS_KO_DOWN	1.66155e-05	0.449258	1.19761	430
GOBP_LIPID_BIOSYNTHETIC_PROCESS	1.66155e-05	0.434099	1.16361	681
GOBP_RESPONSE_TO_GROWTH_FACTOR	1.66155e-05	0.431099	1.15549	674
GOBP_REGULATION_OF_INTRACELLULAR_SIGNAL_TRANSDUCTION	1.66155e-05	0.410412	1.11149	1626
GOMF_SYNTAXIN_BINDING	1.7174e-05	0.585942	1.46601	69
KYNG_WERNER_SYNDROM_AND_NORMAL_AGING_DN	1.7174e-05	0.495731	1.28998	177
GOBP_DEVELOPMENTAL_GROWTH	1.7174e-05	0.435475	1.16595	614
MURARO_PANCREAS_BETA_CELL	1.7174e-05	0.42327	1.13986	916
GOBP_NEGATIVE_REGULATION_OF_CELLULAR_CATABOLIC_PROCESS	1.77325e-05	0.479749	1.26161	251
MIR548AN	1.77325e-05	0.444086	1.18478	473
LET_7F_1_3P	1.77325e-05	0.431419	1.15769	714
GOBP_REGULATION_OF_PROTEIN_LOCALIZATION	1.77325e-05	0.427556	1.14985	814
GOBP_NEGATIVE_REGULATION_OF_CELL_DEATH	1.77325e-05	0.423448	1.14069	928
GOBP_RIBOSE_PHOSPHATE_METABOLIC_PROCESS	1.80118e-05	0.455191	1.2107	374
GOZGIT_ESR1_TARGETS_DN	1.80118e-05	0.429711	1.15318	721
WEST_ADRENOCORTICAL_TUMOR_UP	1.8291e-05	0.467181	1.23348	291
MIR6837_5P	1.85703e-05	0.527269	1.35387	122
GSE12198_CTRL_VS_LOW_IL2_STIM_NK_CELL_DN	1.85703e-05	0.490775	1.28149	196
HP_MYOCLONUS	1.85703e-05	0.462491	1.2262	334
SCHAEFFER_PROSTATE_DEVELOPMENT_48HR_DN	1.85703e-05	0.451156	1.20149	404
IRF9_TARGET_GENES	1.85703e-05	0.414335	1.12007	1395
GOCC_GOLGI_APPARATUS_SUBCOMPARTMENT	1.9408e-05	0.458892	1.21785	348
ZNF563_TARGET_GENES	1.9408e-05	0.442289	1.18038	496
GOBP_RESPONSE_TO_ABIOTIC_STIMULUS	1.9408e-05	0.418624	1.12917	1058
CAIRO_HEPATOBLASTOMA_UP	1.96873e-05	0.486666	1.27381	208
HOXB6_TARGET_GENES	1.96873e-05	0.440709	1.17791	536
WRNIP1_TARGET_GENES	1.96873e-05	0.425215	1.14419	856
ENK_UV_RESPONSE_KERATINOCYTE_DN	1.99665e-05	0.445815	1.18919	468
MIR607	1.99665e-05	0.424887	1.14496	961
MIR6715A_3P	2.02457e-05	0.503253	1.30595	161
HP_ABNORMAL_ESOPHAGUS_PHYSIOLOGY	2.0525e-05	0.429417	1.15324	738
THAKAR_PBMC_INACTIVATED_INFLUENZA_AGE_21_30YO_RESPONDERS_28DY_DN	2.0525e-05	0.42646	1.14753	840
E2F5_TARGET_GENES	2.0525e-05	0.419614	1.13195	1066
MAFG_TARGET_GENES	2.0525e-05	0.412679	1.11562	1404
DANG_BOUND_BY_MYC	2.08042e-05	0.421558	1.13632	1008
GOBP_POSITIVE_REGULATION_OF_CELLULAR_COMPONENT_ORGANIZATION	2.08042e-05	0.41876	1.12881	1005
GSE2770_IL4_ACT_VS_ACT_CD4_TCELL_6H_UP	2.1642e-05	0.4969	1.29502	184
GOBP_CELL_CYCLE_PHASE_TRANSITION	2.1642e-05	0.445289	1.18841	494
MATSUMIYA_PBMC_MODIFIED_VACCINIA_ANKARA_VACCINE_AGE_18_55YO_VACCINATED_VS_CONTROL_TREATED_IN_VITRO_WITH_MVA85A_6HR_UP	2.19212e-05	0.552478	1.396	88
MANNO_MIDBRAIN_NEUROTYPES_HDA1	2.19212e-05	0.437835	1.17128	562
GSE15624_CTRL_VS_6H_HALOFUGINONE_TREATED_CD4_TCELL_DN	2.24797e-05	0.502337	1.30357	161
ADA2_TARGET_GENES	2.2759e-05	0.430328	1.15498	724
OISHI_CHOLANGIOMA_STEM_CELL_LIKE_UP	2.30382e-05	0.460506	1.21915	320
GSE8921_UNSTIM_VS_TLR1_2_STIM_MONOCYTE_24H_DN	2.33175e-05	0.488811	1.27763	201
TGTTTAC_MIR30A5P_MIR30C_MIR30D_MIR30B_MIR30E5P	2.33175e-05	0.436673	1.16847	577
GCANCTGNY_MYOD_Q6	2.33175e-05	0.422213	1.13692	909
GSE15930_NAIVE_VS_24H_IN_VITRO_STIM_INFAB_CD8_TCELL_UP	2.35967e-05	0.488763	1.2775	201
HP_ABNORMAL_BLEEDING	2.35967e-05	0.446006	1.18962	457
GOCC_ENDOSOME_MEMBRANE	2.35967e-05	0.441296	1.17836	509
MIR548AR_3P	2.35967e-05	0.436849	1.16849	559
GSE24142_DN2_VS_DN3_THYMOCYTE_FETAL_DN	2.41552e-05	0.492117	1.28631	202
HP_OPTIC_ATROPHY	2.41552e-05	0.439375	1.17543	566
GOCC_CELL_BODY	2.41552e-05	0.439096	1.17378	540
GOCC_PERINUCLEAR_REGION_OF_CYTOPLASM	2.41552e-05	0.430423	1.15431	698
DESCARTES_MAIN_FETAL_ADRENOCORTICAL_CELLS	2.44345e-05	0.581031	1.45372	69
MIR6879_5P	2.47137e-05	0.541121	1.38205	109
GOCC_DISTAL_AXON	2.47137e-05	0.46913	1.23578	269
REACTOME_ANTIGEN_PROCESSING_UBIQUITINATION_PROTEASOME_DEGRADATION	2.47137e-05	0.463702	1.22642	311
LET_7B_3P	2.47137e-05	0.430326	1.15475	714
SUMO1_TARGET_GENES	2.4993e-05	0.4284	1.15171	794
NF1_Q6_01	2.52722e-05	0.471269	1.24136	268
GSE42021_CD24LO_TREG_VS_CD24LO_TCONV_THYMUS_DN	2.55515e-05	0.490422	1.28141	199
MYB_Q6	2.55515e-05	0.478663	1.2579	247
HP_SOMATIC_SENSORY_DYSFUNCTION	2.55515e-05	0.458219	1.21616	351
ZNF660_TARGET_GENES	2.55515e-05	0.433706	1.16151	628
CACTGCC_MIR34A_MIR34C_MIR449	2.58307e-05	0.471361	1.2427	278
GOBP_POSITIVE_REGULATION_OF_CELLULAR_COMPONENT_BIOGENESIS	2.58307e-05	0.443518	1.18374	488
MODULE_244	2.61099e-05	0.495745	1.29241	186
GSE29164_DAY3_VS_DAY7_CD8_TCELL_AND_IL12_TREATED_MELANOMA_DN	2.63892e-05	0.489742	1.27933	198
GOBP_NEGATIVE_REGULATION_OF_SIGNALING	2.63892e-05	0.413756	1.1175	1279
HP_ABNORMAL_RESPIRATORY_SYSTEM_MORPHOLOGY	2.63892e-05	0.411932	1.11243	1273
ZNF140_TARGET_GENES	2.66684e-05	0.446685	1.19124	455
GOBP_REGULATION_OF_CELLULAR_COMPONENT_MOVEMENT	2.72269e-05	0.417555	1.1256	994
MIR5680	2.75062e-05	0.444599	1.18603	465
MIR624_5P	2.80647e-05	0.535531	1.36221	101
GSE21927_GMCSF_IL6_VS_GMCSF_GCSF_TREATED_BONE_MARROW_DN	2.80647e-05	0.489696	1.27951	199
GOBP_NEGATIVE_REGULATION_OF_NUCLEOBASE_CONTAINING_COMPOUND_METABOLIC_PROCESS	2.80647e-05	0.412313	1.11428	1377
GOBP_NEGATIVE_REGULATION_OF_INTRACELLULAR_PROTEIN_TRANSPORT	2.83439e-05	0.633894	1.53701	43
GOBP_NEURON_APOPTOTIC_PROCESS	2.83439e-05	0.476688	1.2513	234
GSE24726_WT_VS_E2_2_KO_PDC_DN	2.89052e-05	0.486706	1.27123	197
FOXM1_01	2.89052e-05	0.475221	1.24834	242
MIR3692_3P	2.89052e-05	0.471591	1.24289	275
GOCC_CELL_CELL_JUNCTION	2.89052e-05	0.441059	1.17714	489
GOBP_REGULATION_OF_CELL_PROJECTION_ORGANIZATION	2.89052e-05	0.433555	1.16153	648
HP_INCREASED_HEAD_CIRCUMFERENCE	2.94664e-05	0.445198	1.18752	458
HP_APLASIA_HYPOPLASIA_INVOLVING_BONES_OF_THE_UPPER_LIMBS	2.94664e-05	0.43863	1.17148	513
HP_ABNORMAL_FACIAL_SHAPE	2.94664e-05	0.417036	1.12533	1085
MIR548P	3.00277e-05	0.433704	1.1603	591
OSMAN_BLOOD_CHAD63_KH_AGE_18_50YO_HIGH_DOSE_SUBJECTS_24HR_UP	3.00277e-05	0.406248	1.10064	1689
REACTOME_SIGNALING_BY_FGFR3	3.05889e-05	0.639218	1.54433	40
MIR4794	3.11502e-05	0.541969	1.37629	96
GSE10240_IL17_VS_IL17_AND_IL22_STIM_PRIMARY_BRONCHIAL_EPITHELIAL_CELLS_UP	3.11502e-05	0.488326	1.27563	198
PASQUALUCCI_LYMPHOMA_BY_GC_STAGE_UP	3.11502e-05	0.467586	1.23311	282
GOBP_AMEBOIDAL_TYPE_CELL_MIGRATION	3.11502e-05	0.449078	1.19616	410
RTAAACA_FREAC2_01	3.11502e-05	0.421466	1.13515	918
MIR605_5P	3.17114e-05	0.516017	1.32788	127
ZBTB18_TARGET_GENES	3.17114e-05	0.427823	1.14784	707
GOBP_RNA_PROCESSING	3.17114e-05	0.421105	1.13318	867
HP_HYPOPIGMENTATION_OF_THE_SKIN	3.22727e-05	0.48711	1.27144	194
ELK1_01	3.22727e-05	0.470744	1.23987	267
S8_01	3.28339e-05	0.472147	1.24043	244
MULLIGHAN_MLL_SIGNATURE_1_UP	3.28339e-05	0.454946	1.21001	375
GOBP_ACTIN_FILAMENT_ORGANIZATION	3.28339e-05	0.442701	1.18063	436
HP_CRYPTORCHIDISM	3.28339e-05	0.428715	1.15063	723
TRAVAGLINI_LUNG_CILIATED_CELL	3.28339e-05	0.416069	1.12221	1045
GOBP_REGULATION_OF_PHOSPHORUS_METABOLIC_PROCESS	3.28339e-05	0.412088	1.11362	1323
MIR561_3P	3.33952e-05	0.439516	1.17277	479
HOXB4_TARGET_GENES	3.33952e-05	0.420275	1.13286	984
REACTOME_NERVOUS_SYSTEM_DEVELOPMENT	3.39564e-05	0.437802	1.17056	546
GOBP_MITOTIC_CELL_CYCLE	3.39564e-05	0.424492	1.14218	843
ZHENG_GLIOBLASTOMA_PLASTICITY_UP	3.45177e-05	0.475223	1.2496	250
MANNO_MIDBRAIN_NEUROTYPES_HENDO	3.45177e-05	0.422028	1.13561	862
REACTOME_SIGNALING_BY_FGFR1	3.50789e-05	0.61061	1.49307	49
GREB1_TARGET_GENES	3.50789e-05	0.427667	1.14824	729
HP_INGUINAL_HERNIA	3.56402e-05	0.472401	1.2427	258
HP_APLASIA_HYPOPLASIA_AFFECTING_BONES_OF_THE_AXIAL_SKELETON	3.56402e-05	0.421403	1.13384	851
GSE20366_TREG_VS_NAIVE_CD4_TCELL_HOMEOSTATIC_CONVERSION_DN	3.62014e-05	0.487355	1.2731	198
GOBP_CELL_CYCLE_PROCESS	3.62014e-05	0.415064	1.12035	1137
GSE2770_UNTREATED_VS_TGFB_AND_IL4_TREATED_ACT_CD4_TCELL_2H_UP	3.67627e-05	0.48538	1.26777	197
GSE41867_NAIVE_VS_DAY6_LCMV_EFFECTOR_CD8_TCELL_DN	3.67627e-05	0.484642	1.26645	200
HARALAMBIEVA_PBMC_FLUARIX_AGE_50_74YO_CORR_WITH_28D_MEM_B_CELL_RESPONSE_AT_0DY_NEGATIVE	3.67627e-05	0.448003	1.19291	399
KINSEY_TARGETS_OF_EWSR1_FLII_FUSION_UP	3.67627e-05	0.412798	1.11474	1265
GSE40277_EOS_AND_LEF1_TRANSDUCED_VS_GATA1_AND_SATB1_TRANSDUCED_CD4_TCELL_UP	3.73239e-05	0.487938	1.27612	205
GOBP_REGULATION_OF_CELL_POPULATION_PROLIFERATION	3.73239e-05	0.407161	1.10246	1577
ZNF236_TARGET_GENES	3.78852e-05	0.488928	1.27406	185
MIR323A_3P	3.78852e-05	0.484741	1.26999	212
FAN_OVARY_CL5_HEALTHY_SELECTABLE_FOLLICLE_THECAL_CELL	3.78852e-05	0.463313	1.22427	298
KINSEY_TARGETS_OF_EWSR1_FLII_FUSION_DN	3.78852e-05	0.459231	1.21623	322
HP_PERIPHERAL_NEUROPATHY	3.84464e-05	0.445882	1.18842	427
HP_ABNORMALITY_OF_PELVIC_GIRDLE_BONE_MORPHOLOGY	3.84464e-05	0.433638	1.16022	588
HP_ABNORMAL_LIP_MORPHOLOGY	3.84464e-05	0.419535	1.13101	997
GSE32255_WT_UNSTIM_VS_JMJD2D_KNOCKDOWN_4H_LPS_STIM_DC_UP	3.90077e-05	0.489428	1.27286	174
ZNF513_TARGET_GENES	3.90077e-05	0.429936	1.15179	651
MIR4768_3P	3.95689e-05	0.48975	1.27703	188
CUI_DEVELOPING_HEART_C5_VALVAR_CELL	3.95689e-05	0.486794	1.27163	198
GOBP_PROTEASOME_MEDIATED_UBIQUITIN_DEPENDENT_PROTEIN_CATABOLIC_PROCESS	3.95689e-05	0.448807	1.19545	409
ZNF224_TARGET_GENES	3.95689e-05	0.423778	1.14042	877
MIR218_5P	4.01302e-05	0.448274	1.19461	426
ZNF7_TARGET_GENES	4.01302e-05	0.42947	1.15253	718
GSE1432_CTRL_VS_IFNG_6H_MICROGLIA_UP	4.12527e-05	0.487788	1.27248	191
REACTOME_PROGRAMMED_CELL_DEATH	4.12527e-05	0.485487	1.26894	201
BANP_TARGET_GENES	4.12527e-05	0.431135	1.1548	641
BENPORATH_SOX2_TARGETS	4.12527e-05	0.42836	1.14967	719
GSE10240_IL22_VS_IL22_AND_IL17_STIM_PRIMARY_BRONCHIAL_EPITHELIAL_CELLS_UP	4.18139e-05	0.486449	1.27073	198
GSE22935_WT_VS_MYD88_KO_MACROPHAGE_DN	4.18139e-05	0.485352	1.26733	196
GSE40666_UNTREATED_VS_IFNA_STIM_EFFECTOR_CD8_TCELL_90MIN_DN	4.18139e-05	0.485239	1.26704	196
HP_ABNORMAL_PATTERN_OF_RESPIRATION	4.18139e-05	0.431579	1.1564	663
NUYTTEN_EZH2_TARGETS_UP	4.18139e-05	0.41769	1.12604	1000
GOMF_DNA_BINDING_TRANSCRIPTION_FACTOR_ACTIVITY	4.18139e-05	0.415387	1.12109	1095
HAY_BONE_MARROW_ERYTHROBLAST	4.18139e-05	0.41271	1.11424	1222
EGR_Q6	4.23752e-05	0.468859	1.23546	271
REACTOME_MAPK_FAMILY_SIGNALING_CASCADES	4.23752e-05	0.457061	1.21003	320
HP_REDUCED_TENDON_REFLEXES	4.23752e-05	0.437143	1.16786	525
ZNF175_TARGET_GENES	4.29365e-05	0.427072	1.14428	661
GOBP_REGULATION_OF_CELLULAR_LOCALIZATION	4.29365e-05	0.425026	1.14266	780
MIR1277_5P	4.29365e-05	0.420611	1.13205	885
GSE7219_UNSTIM_VS_LPS_AND_ANTI_CD40_STIM_NIK_NFKB2_KO_DC_UP	4.4059e-05	0.488962	1.27236	177
GSE23984_CTRL_VS_HYPOCALEMIC_VITAMIND_ANALOG_TCELL_UP	4.4059e-05	0.486724	1.27175	199
GSE21670_TGFB_VS_TGFB_AND_IL6_TREATED_CD4_TCELL_UP	4.46202e-05	0.486643	1.27154	199
MIR548AH_5P	4.46202e-05	0.45631	1.21096	350
HP_EPIPHORA	4.51815e-05	0.758236	1.71004	18
GSE40273_EOS_KO_VS_WT_TREG_UP	4.51815e-05	0.486526	1.27123	199
WELCSH_BRCA1_TARGETS_UP	4.51815e-05	0.48574	1.26787	194
GSE36009_UNSTIM_VS_LPS_STIM_DC_DN	4.51815e-05	0.483302	1.26295	200
MIR8485	4.51815e-05	0.417054	1.12426	1004
GSE16450_CTRL_VS_IFNA_6H_STIM_MATURE_NEURON_CELL_LINE_DN	4.57427e-05	0.484751	1.26576	196
YCATTAA_UNKNOWN	4.57427e-05	0.433296	1.15945	571
GSE25123_CTRL_VS_IL4_STIM_MACROPHAGE_DN	4.6304e-05	0.486879	1.27011	191
WP_STEROL_REGULATORY_ELEMENTBINDING_PROTEINS_SREBP_SIGNALING	4.68652e-05	0.564644	1.41388	70
GSE21678_WT_VS_FOXO1_FOXO3_KO_TREG_DN	4.74265e-05	0.494239	1.28448	171
GOBP_PROCESS_UTILIZING_AUTOPHAGIC_MECHANISM	4.74265e-05	0.438179	1.17079	526
BAELDE_DIABETIC_NEPHROPATHY_DN	4.79877e-05	0.447196	1.19174	426
GOBP_CELLULAR_NITROGEN_COMPOUND_CATABOLIC_PROCESS	4.79877e-05	0.443059	1.18165	438
RYTTCCTG_ETS2_B	4.79877e-05	0.414994	1.11974	1083
DARWICHE_SQUAMOUS_CELL_CARCINOMA_DN	4.8549e-05	0.491198	1.2797	183
GSE17721_0.5H_VS_24H_CPG_BMDC_DN	4.8549e-05	0.481861	1.26158	210
TIEN_INTESTINE_PROBIOTICS_24HR_UP	4.8549e-05	0.435118	1.16332	545
HP_ATROPHY_DEGENERATION_AFFECTING_THE_CENTRAL_NERVOUS_SYSTEM	4.8549e-05	0.422567	1.137	848
GTGCCAT_MIR183	4.91102e-05	0.496581	1.28983	167
GOBP_REGULATION_OF_NEUROTRANSMITTER_LEVELS	4.91102e-05	0.4849	1.2706	213
GSE18804_SPLEEN_MACROPHAGE_VS_COLON_TUMORAL_MACROPHAGE_DN	4.91102e-05	0.48563	1.26859	198
GSE17721_LPS_VS_CPG_1H_BMDC_DN	4.96715e-05	0.486362	1.272	205
GSE339_EX_VIVO_VS_IN_CULTURE_CD8POS_DC_UP	4.96715e-05	0.484246	1.2657	201
REACTOME_ECM_PROTEOGLYCANS	5.02327e-05	0.557956	1.40468	76
STEIN_ESRRA_TARGETS_UP	5.02327e-05	0.449797	1.19629	377
IRF5_TARGET_GENES	5.0794e-05	0.429159	1.1505	684
TAATTA_CHX10_01	5.0794e-05	0.426019	1.1453	794
MEISSNER_BRAIN_HCP_WITH_H3K4ME3_AND_H3K27ME3	5.0794e-05	0.416378	1.12329	1069
STEGMEIER_PREMITOTIC_CELL_CYCLE_REGULATORS	5.08422e-05	0.841823	1.7797	11
GOBP_CELLULAR_KETONE_METABOLIC_PROCESS	5.13553e-05	0.485273	1.26766	198
HP_ABNORMALITY_OF_THE_EXTERNAL_NOSE	5.13553e-05	0.42022	1.13065	851
ZNF184_TARGET_GENES	5.13553e-05	0.413875	1.11735	1152
MIR4251	5.19165e-05	0.452312	1.20327	387
TOP2B_TARGET_GENES	5.19165e-05	0.439539	1.1733	500
ATGAAGG_MIR205	5.24778e-05	0.498565	1.29192	156
GSE10094_LCMV_VS_LISTERIA_IND_EFF_CD4_TCELL_UP	5.24778e-05	0.485063	1.26711	198
HP_RESPIRATORY_INSUFFICIENCY	5.24778e-05	0.432792	1.15811	571
HP_ABNORMAL_CEREBRAL_VENTRICLE_MORPHOLOGY	5.3039e-05	0.422371	1.13604	816
GOBP_POSITIVE_REGULATION_OF_TRANSCRIPTION_BY_RNA_POLYMERASE_II	5.3039e-05	0.415617	1.12199	1146
RB_P130_DN.V1_UP	5.36003e-05	0.512738	1.31979	129
NUYTTEN_NIPP1_TARGETS_DN	5.36003e-05	0.424312	1.14117	819
MIR20A_3P	5.41615e-05	0.490541	1.27753	182
BIOCARTA_BIOPEPTIDES_PATHWAY	5.47228e-05	0.676622	1.5958	29
GOCC_DENDRITIC_TREE	5.5284e-05	0.432237	1.15716	606
HP_ABNORMAL_NERVOUS_SYSTEM_ELECTROPHYSIOLOGY	5.5284e-05	0.432224	1.15712	606
SCHAEFFER_PROSTATE_DEVELOPMENT_12HR_UP	5.58453e-05	0.526911	1.34561	110
GSE24574_BCL6_HIGH_TFH_VS_TCONV_CD4_TCELL_DN	5.58453e-05	0.485133	1.26555	191
MIR199A_5P	5.64065e-05	0.493458	1.28171	168
MORF_AP2M1	5.64065e-05	0.480431	1.25749	208
GOBP_MITOTIC_CELL_CYCLE_PROCESS	5.64065e-05	0.426465	1.14373	699
REACTOME_SIGNALING_BY_NTRKS	5.69678e-05	0.507815	1.31022	134
HALLMARK_OXIDATIVE_PHOSPHORYLATION	5.69678e-05	0.484872	1.26487	191
GSE25123_CTRL_VS_ROSIGLITAZONE_STIM_MACROPHAGE_UP	5.69678e-05	0.483462	1.2624	196
GSE2405_S_AUREUS_VS_A_PHAGOCYTOPHILUM_NEUTROPHIL_DN	5.69678e-05	0.48105	1.25706	200
GOMF_ACTIN_BINDING	5.69678e-05	0.444183	1.1842	432
HP_HYPERTELORISM	5.69678e-05	0.424079	1.13777	708
GSE19888_ADENOSINE_A3R_INH_VS_ACT_IN_MAST_CELL_UP	5.80958e-05	0.483428	1.26231	196
ZAK_PBMC_MRKAD5_HIV_1_GAG_POL_NEF_AGE_20_50YO_1DY_UP	5.80958e-05	0.417591	1.12538	963
GOCC_INTRINSIC_COMPONENT_OF_SYNAPTIC_MEMBRANE	5.92239e-05	0.495799	1.28474	157
GSE40666_WT_VS_STAT1_KO_CD8_TCELL_UP	5.92239e-05	0.483386	1.26345	201
HP_APLASIA_HYPOPLASIA_OF_THE_EXTREMITIES	5.92239e-05	0.429154	1.15038	680
NOTCH3_TARGET_GENES	5.92239e-05	0.422238	1.13615	841
GOBP_REGULATION_OF_CELL_DIFFERENTIATION	5.92239e-05	0.407326	1.1017	1474
HP_NEVUS	6.03519e-05	0.503277	1.30074	141
GOBP_NEURON_DEATH	6.03519e-05	0.455018	1.20753	346
ZNF30_TARGET_GENES	6.03519e-05	0.411083	1.10987	1231
HP_VASCULAR_NEOPLASM	6.148e-05	0.504336	1.3037	143
GSE6269_HEALTHY_VS_FLU_INF_PBMC_UP	6.148e-05	0.491469	1.27629	166
GOBP_RESPONSE_TO_STARVATION	6.148e-05	0.484039	1.26236	189
GSE1448_ANTI_VALPHA2_VS_VBETA5_DP_THYMOCYTE_UP	6.148e-05	0.481773	1.25835	197
TBK1.DF_UP	6.148e-05	0.466216	1.22927	280
BPTF_TARGET_GENES	6.148e-05	0.4329	1.15854	599
BENPORATH_MYC_MAX_TARGETS	6.148e-05	0.427773	1.14916	743
GOCC_PLASMA_MEMBRANE_REGION	6.148e-05	0.41235	1.11327	1218
GOCC_RNA_POLYMERASE_II_TRANSCRIPTION_REGULATOR_COMPLEX	6.2608e-05	0.477614	1.25279	223
LIM_MAMMARY_STEM_CELL_DN	6.2608e-05	0.444615	1.18436	415
MIR3121_3P	6.2608e-05	0.431241	1.15516	634
KEGG_ACUTE_MYELOID_LEUKEMIA	6.3736e-05	0.582129	1.43777	57
HOSHIDA_LIVER_CANCER_SUBCLASS_S2	6.3736e-05	0.520954	1.33367	115
GSE17721_0.5H_VS_12H_CPG_BMDC_DN	6.3736e-05	0.483528	1.2631	198
GOBP_SKELETAL_SYSTEM_DEVELOPMENT	6.3736e-05	0.436507	1.16618	517
GOBP_MODIFICATION_DEPENDENT_MACROMOLECULE_CATABOLIC_PROCESS	6.3736e-05	0.430048	1.15195	636
MIR19B_3P	6.3736e-05	0.427544	1.14513	638
GOCC_MEMBRANE_PROTEIN_COMPLEX	6.3736e-05	0.412997	1.11474	1179
GSE14769_40MIN_VS_360MIN_LPS_BMDM_UP	6.48641e-05	0.484524	1.266	199
MURARO_PANCREAS_MESENCHYMAL_STROMAL_CELL	6.48641e-05	0.42762	1.14559	657
REACTOME_REGULATION_OF_CHOLESTEROL_BIOSYNTHESIS_BY_SREBP_SREBF	6.59921e-05	0.58869	1.45396	56
MIR6073	6.59921e-05	0.530757	1.35095	102
GSE37301_PRO_BCELL_VS_CD4_TCELL_UP	6.59921e-05	0.491085	1.27524	165
MIR7_2_3P	6.59921e-05	0.42886	1.14892	646
GOBP_REGULATION_OF_RESPONSE_TO_STRESS	6.59921e-05	0.410849	1.10964	1278
FOXQ1_TARGET_GENES	6.71202e-05	0.639525	1.53913	37
GSE16755_CTRL_VS_IFNA_TREATED_MAC_UP	6.71202e-05	0.483384	1.26099	191
MIR3609	6.71202e-05	0.456692	1.21229	352
MIR4531	6.71202e-05	0.45767	1.2121	323
MODULE_3	6.71202e-05	0.44914	1.19467	383
GOMF_PROTEIN_DIMERIZATION_ACTIVITY	6.71202e-05	0.417547	1.12549	981
GOBP_GLIAL_CELL_DIFFERENTIATION	6.82482e-05	0.483019	1.26567	213
GOBP_CELLULAR_AMINO_ACID_METABOLIC_PROCESS	6.82482e-05	0.465344	1.22611	273
GOBP_REGULATION_OF_GROWTH	6.82482e-05	0.428811	1.1485	630
GSE3982_BCELL_VS_BASOPHIL_UP	6.93763e-05	0.485062	1.26458	187
GSE8384_CTRL_VS_B_ABORTUS_4H_MAC_CELL_LINE_DN	6.93763e-05	0.480711	1.25558	197
GSE2585_AIRE_KO_VS_WT_CD80_HIGH_MTEC_DN	6.93763e-05	0.480189	1.25481	200
GSE39110_DAY3_VS_DAY6_POST_IMMUNIZATION_CD8_TCELL_WITH_IL2_TREATMENT_DN	6.93763e-05	0.480121	1.25463	200
DELACROIX_RARG_BOUND_MEF	6.93763e-05	0.451747	1.20079	366
GOBP_ESTABLISHMENT_OF_ORGANELLE_LOCALIZATION	6.93763e-05	0.446634	1.18937	401
REACTOME_DISEASES_OF_SIGNAL_TRANSDUCTION_BY_GROWTH_FACTOR_RECEPTORS_AND_SECOND_MESSENGERS	6.93763e-05	0.445682	1.18802	428
YAO_TEMPORAL_RESPONSE_TO_PROGESTERONE_CLUSTER_16	7.05043e-05	0.547193	1.37734	78
KRIGE_RESPONSE_TO_TOSEDOSTAT_6HR_DN	7.05043e-05	0.418649	1.1267	884
HES2_TARGET_GENES	7.05043e-05	0.41613	1.12263	1068
GOBP_ION_TRANSPORT	7.05043e-05	0.407715	1.10278	1478
MIR4632_5P	7.16323e-05	0.526749	1.33987	101
GSE37301_CD4_TCELL_VS_RAG2_KO_NK_CELL_DN	7.16323e-05	0.488461	1.27177	180
GSE5099_UNSTIM_VS_MCSF_TREATED_MONOCYTE_DAY3_DN	7.16323e-05	0.481774	1.25923	203
HP_ABNORMALITY_OF_THE_PINNA	7.16323e-05	0.426654	1.1459	741
MARSON_BOUND_BY_FOXP3_STIMULATED	7.16323e-05	0.417279	1.1249	1003
HP_MICROPENIS	7.27604e-05	0.469953	1.23466	243
STARK_PREFRONTAL_CORTEX_22Q11_DELETION_DN	7.27604e-05	0.436705	1.1661	509
KEGG_PARKINSONS_DISEASE	7.38884e-05	0.521418	1.32912	105
PUJANA_BRCA2_PCC_NETWORK	7.38884e-05	0.443569	1.18144	414
MIR12123	7.38884e-05	0.442448	1.18019	466
MIR6785_5P	7.38884e-05	0.437441	1.16776	502
HP_ABNORMALITY_OF_LOWER_LIMB_JOINT	7.38884e-05	0.430188	1.15234	634
NGFIC_01	7.50165e-05	0.467723	1.22964	249
MODULE_72	7.50165e-05	0.463044	1.224	302
MIR302E	7.50165e-05	0.439648	1.17301	474
MIR3658	7.50165e-05	0.422334	1.13545	796
HP_HYPERHIDROSIS	7.61445e-05	0.509079	1.31425	136
IBRAHIM_NRF1_DOWN	7.61445e-05	0.505564	1.3069	142
SREBP_Q3	7.61445e-05	0.470205	1.23641	250
CEBPGAMMA_Q6	7.61445e-05	0.467714	1.22962	249
GOBP_MACROAUTOPHAGY	7.61445e-05	0.461438	1.21963	300
MIR6847_5P	7.72726e-05	0.499486	1.29179	148
GSE7218_UNSTIM_VS_ANTIGEN_STIM_THROUGH_IGG_BCELL_UP	7.72726e-05	0.488793	1.27428	186
GSE30083_SP1_VS_SP3_THYMOCYTE_UP	7.72726e-05	0.479295	1.25248	200
GSE17721_PAM3CSK4_VS_CPG_0.5H_BMDC_UP	7.72726e-05	0.479205	1.25224	200
ZF5_B	7.72726e-05	0.471061	1.23702	238
DESCARTES_FETAL_HEART_ERYTHROBLASTS	7.72726e-05	0.467854	1.23074	258
TRAVAGLINI_LUNG_NEUTROPHIL_CELL	7.72726e-05	0.453333	1.20143	329
GOCC_ORGANELLE_INNER_MEMBRANE	7.72726e-05	0.438351	1.17028	507
HP_ABNORMAL_EXTERNAL_GENITALIA	7.72726e-05	0.414093	1.11747	1111
MIR888_3P	7.84006e-05	0.51494	1.3206	118
MIR3646	7.84006e-05	0.422641	1.13708	836
HP_REDUNDANT_SKIN	7.95287e-05	0.547362	1.38126	85
ACAWYAAAG_UNKNOWN	7.95287e-05	0.525728	1.33727	101
GSE14308_NAIVE_CD4_TCELL_VS_INDUCED_TREG_DN	7.95287e-05	0.4791	1.25197	200
GOBP_PEPTIDYL_AMINO_ACID_MODIFICATION	7.95287e-05	0.411157	1.11005	1222
HP_UPGAZE_PALSY	8.04936e-05	0.834689	1.76462	11
GOBP_REGULATION_OF_AMPA_RECEPTOR_ACTIVITY	8.06567e-05	0.685033	1.59364	25
GOBP_SYNAPTIC_VESICLE_TRANSPORT	8.06567e-05	0.619903	1.49766	40
GOBP_RECEPTOR_CLUSTERING	8.06567e-05	0.586621	1.44885	56
CC2D1A_TARGET_GENES	8.06567e-05	0.414996	1.11896	1031
PID_KIT_PATHWAY	8.17848e-05	0.600552	1.4757	52
CACTGTG_MIR128A_MIR128B	8.17848e-05	0.45475	1.20568	334
MIR147B_5P	8.17848e-05	0.454236	1.2024	319
GOBP_SYNAPTIC_VESICLE_LOCALIZATION	8.29128e-05	0.60019	1.47481	52
GARY_CD5_TARGETS_UP	8.29128e-05	0.441048	1.17639	457
HP_ABNORMAL_CARDIAC_ATRIUM_MORPHOLOGY	8.29128e-05	0.43888	1.17097	472
ZNF322_TARGET_GENES	8.29128e-05	0.424431	1.14058	769
DARWICHE_PAPILLOMA_RISK_HIGH_DN	8.40409e-05	0.487791	1.27042	181
MORF_SOD1	8.40409e-05	0.462739	1.21894	269
GOBP_REGULATION_OF_BINDING	8.40409e-05	0.452815	1.20255	356
MIR34B_3P	8.51689e-05	0.525107	1.33947	107
AKT_UP.V1_UP	8.51689e-05	0.49062	1.27434	168
GOBP_REGULATION_OF_SYNAPTIC_PLASTICITY	8.51689e-05	0.487638	1.26997	182
GSE360_T_GONDII_VS_B_MALAYI_HIGH_DOSE_MAC_UP	8.51689e-05	0.48332	1.26105	192
ATF_B	8.51689e-05	0.483162	1.25903	185
HP_ABNORMAL_NIPPLE_MORPHOLOGY	8.51689e-05	0.480843	1.25782	206
GSE10240_CTRL_VS_IL17_STIM_PRIMARY_BRONCHIAL_EPITHELIAL_CELLS_DN	8.51689e-05	0.480297	1.25403	195
GSE43955_1H_VS_10H_ACT_CD4_TCELL_UP	8.51689e-05	0.479242	1.25174	197
DUTERTRE_ESTRADIOL_RESPONSE_24HR_DN	8.51689e-05	0.437942	1.16903	500
REACTOME_TRANSPORT_OF_SMALL_MOLECULES	8.51689e-05	0.426787	1.14495	705
AIZARANI_LIVER_C31_KUPFFER_CELLS_5	8.6297e-05	0.515219	1.31773	113
MIR6881_3P	8.6297e-05	0.491587	1.27866	175
LOCKWOOD_AMPLIFIED_IN_LUNG_CANCER	8.6297e-05	0.481141	1.25947	209
MEF2C_TARGET_GENES	8.6297e-05	0.428647	1.14877	671
PAX6_TARGET_GENES	8.6297e-05	0.425404	1.13936	642
TRAVAGLINI_LUNG_PROLIFERATING_BASAL_CELL	8.6297e-05	0.420144	1.13045	844
MIR4422	8.7425e-05	0.440223	1.17409	438
CHAF1B_TARGET_GENES	8.7425e-05	0.42347	1.13761	754
HP_ONSET	8.7425e-05	0.410957	1.1105	1318
DANG_REGULATED_BY_MYC_UP	8.85531e-05	0.570668	1.42403	66
GSE15330_HSC_VS_PRO_BCELL_DN	8.85531e-05	0.478788	1.25056	197
GSE2197_CPG_DNA_VS_UNTREATED_IN_DC_DN	8.96811e-05	0.480786	1.25594	198
GSE12198_NK_VS_NK_ACT_EXPANSION_SYSTEM_DERIVED_NK_CELL_DN	8.96811e-05	0.47867	1.25024	197
GOBP_UROGENITAL_SYSTEM_DEVELOPMENT	8.96811e-05	0.452126	1.19986	350
MOOTHA_MITOCHONDRIA	8.96811e-05	0.445186	1.18677	429
GOBP_SMALL_MOLECULE_BIOSYNTHETIC_PROCESS	8.96811e-05	0.435448	1.16394	537
MIR27A_3P_MIR27B_3P	8.96811e-05	0.43313	1.15964	607
MIR19A_3P	8.96811e-05	0.428485	1.14776	636
GOBP_PRESYNAPTIC_ENDOCYTOSIS	9.08092e-05	0.582592	1.43968	58
GSE5589_UNSTIM_VS_45MIN_LPS_STIM_MACROPHAGE_DN	9.08092e-05	0.481057	1.25612	196
SNRNP70_TARGET_GENES	9.08092e-05	0.426426	1.14498	732
HP_ADDICTIVE_BEHAVIOR	9.19372e-05	0.694244	1.59889	23
GSE33513_TCF7_KO_VS_HET_EARLY_THYMIC_PROGENITOR_DN	9.19372e-05	0.480781	1.2554	196
MARTINEZ_RB1_TARGETS_DN	9.19372e-05	0.4323	1.15652	561
GOBP_REGULATION_OF_CELLULAR_RESPONSE_TO_STRESS	9.19372e-05	0.427284	1.14485	659
REACTOME_MITOTIC_G1_PHASE_AND_G1_S_TRANSITION	9.30653e-05	0.503865	1.30258	145
GSE360_L_DONOVANI_VS_T_GONDII_MAC_DN	9.30653e-05	0.480668	1.2551	196
GSE17721_LPS_VS_POLYIC_8H_BMDC_UP	9.30653e-05	0.478558	1.24995	197
ENK_UV_RESPONSE_EPIDERMIS_DN	9.30653e-05	0.43543	1.16238	499
BENPORATH_CYCLING_GENES	9.30653e-05	0.428039	1.14647	631
GOMF_HYDROLASE_ACTIVITY_ACTING_ON_ESTER_BONDS	9.30653e-05	0.425285	1.14234	742
GSE46606_IRF4_KO_VS_WT_CD40L_IL2_IL5_3DAY_STIMULATED_BCELL_UP	9.41933e-05	0.485987	1.2679	190
GOBP_ORGANIC_CYCLIC_COMPOUND_CATABOLIC_PROCESS	9.41933e-05	0.440107	1.17431	480
MIR3662	9.41933e-05	0.418036	1.12637	935
GOBP_CIRCULATORY_SYSTEM_DEVELOPMENT	9.41933e-05	0.412532	1.11329	1093
GSE12845_PRE_GC_VS_DARKZONE_GC_TONSIL_BCELL_DN	9.53214e-05	0.482669	1.25935	192
MIR629_5P	9.64494e-05	0.520026	1.32581	106
IBRAHIM_NRF2_DOWN	9.64494e-05	0.495057	1.28209	153
MIR221_3P	9.64494e-05	0.489377	1.27185	171
GOBP_CELLULAR_RESPONSE_TO_STARVATION	9.64494e-05	0.49024	1.26979	154
GOMF_PROTEIN_MACROMOLECULE_ADAPTOR_ACTIVITY	9.64494e-05	0.460921	1.21839	303
GOBP_REGULATION_OF_VESICLE_MEDIATED_TRANSPORT	9.64494e-05	0.435016	1.16214	521
HP_ABNORMAL_BONE_STRUCTURE	9.64494e-05	0.424832	1.14021	723
MIR6809_3P	9.75775e-05	0.436942	1.16665	508
SETD7_TARGET_GENES	9.75775e-05	0.422199	1.13461	770
MIR664A_5P	9.87055e-05	0.560658	1.40872	74
GOBP_PROTEIN_LOCALIZATION_TO_CELL_JUNCTION	9.87055e-05	0.534155	1.35577	95
CTCAGGG_MIR125B_MIR125A	9.87055e-05	0.45659	1.20971	326
MEISSNER_NPC_HCP_WITH_H3K4ME2	9.87055e-05	0.436625	1.16529	491
GOBP_RESPONSE_TO_INORGANIC_SUBSTANCE	9.98336e-05	0.43676	1.16591	505
MIR622	0.000100962	0.546535	1.37606	80
GSE16697_CD4_TCELL_VS_TFH_CD4_TCELL_DN	0.000100962	0.481537	1.2582	199
MIR4755_5P	0.000100962	0.451897	1.20011	356
HP_DELAYED_MYELINATION	0.00010209	0.479937	1.25443	201
SENESE_HDAC1_TARGETS_DN	0.00010209	0.467018	1.22664	241
MIR9985	0.00010209	0.432319	1.15747	607
LIN_NPAS4_TARGETS_UP	0.000103218	0.491826	1.27748	167
DBP_Q6	0.000103218	0.46641	1.22694	258
TATTATA_MIR374	0.000103218	0.460222	1.21402	285
REACTOME_NEGATIVE_REGULATION_OF_FGFR1_SIGNALING	0.000104346	0.651968	1.55124	32
GSE339_EX_VIVO_VS_IN_CULTURE_CD4POS_DC_UP	0.000104346	0.477164	1.24691	200
TGACGTCA_ATF3_Q6	0.000105474	0.470662	1.23429	225
GOBP_ANTEROGRADE_AXONAL_TRANSPORT	0.000106602	0.596743	1.45917	49
PRKDC_TARGET_GENES	0.000106602	0.424059	1.13852	731
GSE41867_NAIVE_VS_DAY8_LCMV_EFFECTOR_CD8_TCELL_UP	0.00010773	0.479515	1.25522	209
MARTENS_TRETINOIN_RESPONSE_DN	0.00010773	0.424301	1.13945	737
MIR199B_5P	0.000108858	0.491414	1.27641	167
GSE15930_NAIVE_VS_48H_IN_VITRO_STIM_IL12_CD8_TCELL_UP	0.000108858	0.479646	1.25243	196
GOBP_CILIUM_ORGANIZATION	0.000108858	0.443916	1.18248	408
REACTOME_SIGNALLING_TO_ERKS	0.000109986	0.647252	1.54741	34
MEISSNER_NPC_HCP_WITH_H3K4ME3_AND_H3K27ME3	0.000109986	0.500061	1.29265	143
HP_SHORT_DIGIT	0.000109986	0.431893	1.15565	578
GOBP_POSITIVE_REGULATION_OF_DEVELOPMENTAL_PROCESS	0.000109986	0.408445	1.10282	1245
KYNG_DNA_DAMAGE_BY_4NQO_OR_UV	0.000111114	0.571717	1.41568	60
GSE7348_LPS_VS_TOLERIZED_AND_LPS_STIM_MACROPHAGE_DN	0.000111114	0.486788	1.2658	173
GOBP_GENERATION_OF_PRECURSOR_METABOLITES_AND_ENERGY	0.000111114	0.440081	1.17362	454
REACTOME_ADAPTIVE_IMMUNE_SYSTEM	0.000111114	0.42295	1.13635	759
GSE11924_TFH_VS_TH2_CD4_TCELL_UP	0.000112242	0.48089	1.2565	199
GSE15930_NAIVE_VS_24H_IN_VITRO_STIM_CD8_TCELL_UP	0.000112242	0.479484	1.25325	201
GSE1460_INTRATHYMIC_T_PROGENITOR_VS_NAIVE_CD4_TCELL_CORD_BLOOD_UP	0.000112242	0.479475	1.25199	196
GOBP_EAR_DEVELOPMENT	0.000112242	0.471058	1.23481	217
NF1_Q6	0.000112242	0.464942	1.22402	262
GOBP_TISSUE_MIGRATION	0.000112242	0.457161	1.20799	297
MIR4685_5P	0.00011337	0.517773	1.32822	119
GSE10147_IL3_VS_IL3_AND_HIVP17_STIM_PDC_UP	0.00011337	0.491064	1.27454	162
GSE17721_12H_VS_24H_LPS_BMDC_DN	0.00011337	0.479368	1.25171	196
GSE1925_3H_VS_24H_IFNG_STIM_IFNG_PRIMED_MACROPHAGE_DN	0.00011337	0.479334	1.25162	196
GSE37301_GRANULOCYTE_MONOCYTE_PROGENITOR_VS_RAG2_KO_NK_CELL_DN	0.00011337	0.479303	1.25154	196
GSE6674_CPG_VS_CPG_AND_ANTI_IGM_STIM_BCELL_UP	0.00011337	0.476726	1.24576	200
HP_ABNORMALITY_OF_BONE_MINERAL_DENSITY	0.00011337	0.432825	1.15729	548
GOBP_CHROMATIN_ORGANIZATION	0.00011337	0.43278	1.15689	540
HP_ABNORMAL_PENIS_MORPHOLOGY	0.00011337	0.426975	1.14451	681
SWEET_KRAS_ONCOGENIC_SIGNATURE	0.000114498	0.540994	1.3651	86
MIR6815_3P	0.000114498	0.47915	1.25167	198
HP_TREMOR	0.000114498	0.436516	1.16708	542
GOBP_PROTEOLYSIS	0.000114498	0.40458	1.09605	1687
GSE4590_SMALL_VS_VPREB_POS_LARGE_PRE_BCELL_UP	0.000116765	0.487622	1.2663	166
GSE1432_1H_VS_24H_IFNG_MICROGLIA_UP	0.000116765	0.479083	1.25245	204
REACTOME_SIGNALING_BY_FGFR	0.000119033	0.537632	1.35554	84
KEGG_ALZHEIMERS_DISEASE	0.000119033	0.500216	1.29509	150
GSE5679_PPARG_LIGAND_ROSIGLITAZONE_VS_ROSIGLITAZONE_AND_RARA_AGONIST_AM580_TREATED_DC_UP	0.000119033	0.480496	1.25548	199
GSE24574_BCL6_LOW_TFH_VS_NAIVE_CD4_TCELL_UP	0.000119033	0.480248	1.25316	193
GOBP_REGULATION_OF_PROTEIN_BINDING	0.000119033	0.478277	1.24766	191
P53_02	0.000119033	0.468056	1.23086	251
GOMF_ACTIVE_TRANSMEMBRANE_TRANSPORTER_ACTIVITY	0.000119033	0.444288	1.18179	384
FLECHNER_BIOPSY_KIDNEY_TRANSPLANT_OK_VS_DONOR_UP	0.000119033	0.433019	1.15779	549
REACTOME_SIGNALING_BY_RHO_GTPASES_MIRO_GTPASES_AND_RHOBTB3	0.000119033	0.424472	1.13835	693
MIR6735_5P	0.0001213	0.525257	1.33695	102
KRAS.KIDNEY_UP.V1_UP	0.0001213	0.500088	1.29114	138
GSE5503_LIVER_DC_VS_SPLEEN_DC_ACTIVATED_ALLOGENIC_TCELL_UP	0.0001213	0.480232	1.25479	199
GOBP_EPITHELIAL_TUBE_MORPHOGENESIS	0.0001213	0.454631	1.20405	323
HP_ABNORMAL_CORPUS_CALLOSUM_MORPHOLOGY	0.0001213	0.420797	1.13221	845
OSMAN_BLOOD_CHAD63_KH_AGE_18_50YO_HIGH_DOSE_SUBJECTS_24HR_DN	0.0001213	0.40573	1.09782	1507
MIR486_3P	0.000123567	0.487425	1.26579	166
GSE28737_FOLLICULAR_VS_MARGINAL_ZONE_BCELL_UP	0.000123567	0.479892	1.2539	199
GSE27786_LSK_VS_NKCELL_UP	0.000123567	0.47967	1.25332	199
YAGI_AML_FAB_MARKERS	0.000123567	0.478024	1.247	191
GSE17721_CTRL_VS_LPS_8H_BMDC_DN	0.000123567	0.476932	1.24571	197
GOBP_NEUROTRANSMITTER_TRANSPORT	0.000123567	0.475105	1.24354	208
F10_TARGET_GENES	0.000123567	0.469472	1.23117	225
GOCC_TRANSPORT_VESICLE	0.000123567	0.445765	1.18615	389
MIR4319	0.000123567	0.437595	1.16664	431
GOBP_NUCLEOBASE_CONTAINING_SMALL_MOLECULE_METABOLIC_PROCESS	0.000123567	0.433261	1.15794	535
ATGGYGGA_UNKNOWN	0.000125834	0.520836	1.32483	101
REACTOME_PTEN_REGULATION	0.000128102	0.505384	1.30484	137
GSE22886_NAIVE_CD4_TCELL_VS_12H_ACT_TH2_DN	0.000128102	0.478676	1.24943	194
MIR182_5P	0.000128102	0.432576	1.15701	558
CREIGHTON_AKT1_SIGNALING_VIA_MTOR_UP	0.000130369	0.643856	1.53929	34
YTAATTAA_LHX3_01	0.000130369	0.483254	1.26077	190
MIR196A_1_3P	0.000130369	0.441686	1.17586	395
GSE20366_TREG_VS_TCONV_UP	0.000132636	0.479023	1.25163	199
GSE7548_NAIVE_VS_DAY28_PCC_IMMUNIZATION_CD4_TCELL_DN	0.000132636	0.479323	1.24903	185
GOBP_VESICLE_LOCALIZATION	0.000134903	0.483638	1.26084	186
PHONG_TNF_RESPONSE_VIA_P38_COMPLETE	0.000134903	0.470598	1.23387	227
MANNO_MIDBRAIN_NEUROTYPES_HRGL3	0.000134903	0.433921	1.16026	550
BENPORATH_ES_WITH_H3K27ME3	0.000134903	0.414147	1.11727	1068
GOMF_S_ACYLTRANSFERASE_ACTIVITY	0.00013717	0.664726	1.56774	29
GSE18281_PERIMEDULLARY_CORTICAL_REGION_VS_WHOLE_MEDULLA_THYMUS_DN	0.00013717	0.485688	1.26086	164
GSE23308_WT_VS_MINERALCORTICOID_REC_KO_MACROPHAGE_UP	0.00013717	0.478521	1.25002	198
GSE39152_SPLEEN_CD103_NEG_VS_BRAIN_CD103_POS_MEMORY_CD8_TCELL_UP	0.00013717	0.47828	1.24939	198
GSE36476_CTRL_VS_TSST_ACT_16H_MEMORY_CD4_TCELL_YOUNG_DN	0.00013717	0.478157	1.24808	194
SCHAEFFER_PROSTATE_DEVELOPMENT_48HR_UP	0.00013717	0.43942	1.17187	453
ZNF8_TARGET_GENES	0.00013717	0.419733	1.12909	833
GOMF_CIS_REGULATORY_REGION_SEQUENCE_SPECIFIC_DNA_BINDING	0.00013717	0.415299	1.11941	978
GSE17721_LPS_VS_CPG_0.5H_BMDC_UP	0.000139438	0.479431	1.25103	193
BILD_HRAS_ONCOGENIC_SIGNATURE	0.000139438	0.466024	1.22433	243
MIR548T_5P	0.000139438	0.440564	1.17332	413
TRAVAGLINI_LUNG_EREG_DENDRITIC_CELL	0.000139438	0.430657	1.1514	545
KOINUMA_TARGETS_OF_SMAD2_OR_SMAD3	0.000139438	0.421261	1.13297	819
NAKAYA_PLASMACYTOID_DENDRITIC_CELL_FLUMIST_AGE_18_50YO_7DY_DN	0.000139438	0.417913	1.12451	858
GOBP_MICROTUBULE_BASED_PROCESS	0.000139438	0.417309	1.12297	872
HP_ABNORMAL_RETINAL_MORPHOLOGY	0.000139438	0.416574	1.12217	922
GSE7460_TCONV_VS_TREG_LN_DN	0.000141705	0.47558	1.24277	200
SHETH_LIVER_CANCER_VS_TXNIP_LOSS_PAM1	0.000141705	0.467642	1.23043	259
REACTOME_CLASS_I_MHC_MEDIATED_ANTIGEN_PROCESSING_PRESENTATION	0.000141705	0.444465	1.18201	380
MIR7_1_3P	0.000141705	0.427773	1.14604	648
PUJANA_CHEK2_PCC_NETWORK	0.000141705	0.42282	1.13546	735
MIYAGAWA_TARGETS_OF_EWSR1_ETS_FUSIONS_DN	0.000143972	0.473157	1.24093	224
RICKMAN_METASTASIS_DN	0.000143972	0.466774	1.22665	247
MANNO_MIDBRAIN_NEUROTYPES_HRGL2C	0.000143972	0.454327	1.20177	312
MIR664A_3P	0.000143972	0.443468	1.17973	386
REACTOME_SIGNALING_BY_MET	0.000146239	0.54622	1.37479	79
GSE37301_HEMATOPOIETIC_STEM_CELL_VS_PRO_BCELL_DN	0.000146239	0.488924	1.26994	167
GSE2405_HEAT_KILLED_VS_LIVE_A_PHAGOCYTOPHILUM_STIM_NEUTROPHIL_9H_DN	0.000146239	0.477535	1.24816	201
CAIRO_HEPATOBLASTOMA_DN	0.000146239	0.460737	1.2132	264
GOBP_TUBE_DEVELOPMENT	0.000146239	0.41243	1.11229	1037
PAX3_TARGET_GENES	0.000146239	0.408879	1.10409	1269
GSE18148_CBFB_KO_VS_WT_TREG_DN	0.000148507	0.476537	1.24431	196
MODULE_18	0.000148507	0.438878	1.17022	443
MIR3192_5P	0.000150774	0.489271	1.26704	152
WANG_CISPLATIN_RESPONSE_AND_XPC_DN	0.000150774	0.476924	1.24951	212
GSE2770_UNTREATED_VS_TGFB_AND_IL4_TREATED_ACT_CD4_TCELL_2H_DN	0.000150774	0.476433	1.24404	196
GSE25085_FETAL_BM_VS_ADULT_BM_SP4_THYMIC_IMPLANT_DN	0.000150774	0.475193	1.24116	197
MIR7856_5P	0.000150774	0.44225	1.17738	396
GOBP_NEGATIVE_REGULATION_OF_ESTABLISHMENT_OF_PROTEIN_LOCALIZATION	0.000153041	0.51017	1.30836	118
GSE43863_NAIVE_VS_LY6C_LOW_CXCR5NEG_CD4_EFF_TCELL_D6_LCMV_DN	0.000153041	0.482326	1.25614	182
MIR3065_5P	0.000153041	0.438618	1.16972	454
CREIGHTON_ENDOCRINE_THERAPY_RESISTANCE_5	0.000155308	0.435615	1.16226	472
MIR651_3P	0.000157576	0.420174	1.12961	795
GSE32986_UNSTIM_VS_GMCSF_STIM_DC_DN	0.000159843	0.476015	1.24295	196
CBX5_TARGET_GENES	0.000159843	0.425776	1.14057	635
GSE36888_UNTREATED_VS_IL2_TREATED_STAT5_AB_KNOCKIN_TCELL_6H_UP	0.00016211	0.484538	1.26148	179
HP_PES_CAVUS	0.00016211	0.456692	1.20718	305
PEDERSEN_METASTASIS_BY_ERBB2_ISOFORM_6	0.000164377	0.6391	1.52552	33
MORF_RAD23A	0.000164377	0.448529	1.19016	345
GOBP_POSITIVE_REGULATION_OF_PROTEIN_MODIFICATION_PROCESS	0.000164377	0.415841	1.12063	948
TFEB_TARGET_GENES	0.000164377	0.411794	1.11167	1146
MIR449B_5P	0.000166645	0.462412	1.21628	257
REACTOME_ASPARAGINE_N_LINKED_GLYCOSYLATION	0.000166645	0.456569	1.20645	298
FOSTER_TOLERANT_MACROPHAGE_DN	0.000166645	0.440691	1.17437	424
GOBP_CELL_SURFACE_RECEPTOR_SIGNALING_PATHWAY_INVOLVED_IN_CELL_CELL_SIGNALING	0.000166645	0.43276	1.15624	524
WP_NAD_METABOLISM_SIRTUINS_AND_AGING	0.000168666	0.820052	1.73367	11
MYOGENIN_Q6	0.000168912	0.462549	1.21639	252
HELLER_HDAC_TARGETS_UP	0.000168912	0.452513	1.19544	295
GOCC_CELL_SUBSTRATE_JUNCTION	0.000168912	0.43988	1.17173	416
MIR493_5P	0.000168912	0.43726	1.16604	448
HP_ABNORMALITY_OF_THE_DENTITION	0.000168912	0.415609	1.11904	897
GOBP_REGULATION_OF_SYNAPSE_ASSEMBLY	0.000171179	0.518189	1.3181	101
GOBP_NEGATIVE_REGULATION_OF_EPITHELIAL_CELL_PROLIFERATION	0.000171179	0.504997	1.2974	123
GOBP_ENSHEATHMENT_OF_NEURONS	0.000171179	0.496489	1.28191	139
GSE5589_LPS_AND_IL10_VS_LPS_AND_IL6_STIM_MACROPHAGE_45MIN_DN	0.000171179	0.474627	1.24028	200
NRF2_01	0.000171179	0.465187	1.22498	265
GOBP_REGULATION_OF_DNA_METABOLIC_PROCESS	0.000171179	0.444922	1.18406	393
MIR548AZ_5P	0.000171179	0.439696	1.17124	416
MIR513A_3P_MIR513C_3P	0.000171179	0.43579	1.1619	442
TGTTTGY_HNF3_Q6	0.000171179	0.423346	1.13702	741
GOBP_CELLULAR_RESPONSE_TO_NITROGEN_COMPOUND	0.000171179	0.422991	1.13343	664
HP_GENERALIZED_HYPOTONIA	0.000171179	0.417029	1.12383	950
BENPORATH_SUZ12_TARGETS	0.000171179	0.413754	1.11528	982
GOBP_RESPONSE_TO_TOPOLOGICALLY_INCORRECT_PROTEIN	0.000173446	0.48633	1.25966	154
MIR1305	0.000173446	0.434417	1.15991	508
PARENT_MTOR_SIGNALING_UP	0.000173446	0.431067	1.15297	558
GOMF_ZINC_ION_BINDING	0.000173446	0.420124	1.12879	760
HP_FAILURE_TO_THRIVE	0.000173446	0.416265	1.12147	940
LXR_DR4_Q3	0.000175713	0.526375	1.33249	91
GSE4590_PRE_BCELL_VS_VPREB_POS_LARGE_PRE_BCELL_UP	0.000175713	0.490374	1.27069	156
REACTOME_TRANSCRIPTIONAL_REGULATION_BY_TP53	0.000175713	0.448307	1.18957	345
GOMF_TRANSITION_METAL_ION_BINDING	0.000175713	0.413851	1.11561	1011
GSE2770_UNTREATED_VS_IL12_TREATED_ACT_CD4_TCELL_2H_DN	0.000177981	0.47709	1.24628	198
GINESTIER_BREAST_CANCER_ZNF217_AMPLIFIED_DN	0.000177981	0.453612	1.20079	317
MYOCD_TARGET_GENES	0.000177981	0.434843	1.16004	469
GOBP_ORGANELLE_ASSEMBLY	0.000177981	0.41554	1.1189	906
WONG_MITOCHONDRIA_GENE_MODULE	0.000180248	0.47427	1.24063	206
CAGTATT_MIR200B_MIR200C_MIR429	0.000180248	0.437289	1.16649	461
GOBP_SENSORY_ORGAN_DEVELOPMENT	0.000180248	0.431596	1.15426	556
GSE25147_UNSTIM_VS_HELIOBACTER_PYLORI_LPS_STIM_MKN45_CELL_DN	0.000182515	0.490237	1.27163	160
MCBRYAN_PUBERTAL_BREAST_4_5WK_DN	0.000184782	0.477746	1.24663	193
GSE17721_POLYIC_VS_PAM3CSK4_6H_BMDC_DN	0.000184782	0.475284	1.24105	196
GOBP_CELL_GROWTH	0.000184782	0.434616	1.15961	478
HAY_BONE_MARROW_EOSINOPHIL	0.00018705	0.59193	1.44572	48
MIR10526_3P	0.00018705	0.514556	1.31659	114
HP_PERIPHERAL_AXONAL_NEUROPATHY	0.00018705	0.493411	1.27426	140
GSE5099_CLASSICAL_M1_VS_ALTERNATIVE_M2_MACROPHAGE_UP	0.00018705	0.483469	1.25869	179
GSE39820_TGFBETA1_VS_TGFBETA3_IN_IL6_TREATED_CD4_TCELL_UP	0.00018705	0.473762	1.23802	200
HP_ABNORMALITY_OF_PRENATAL_DEVELOPMENT_OR_BIRTH	0.00018705	0.415433	1.11861	906
ERBB2_UP.V1_UP	0.000189317	0.481279	1.25469	186
GSE27859_MACROPHAGE_VS_CD11C_INT_F480_HI_MACROPHAGE_UP	0.000189317	0.480476	1.2492	172
GSE22140_HEALTHY_VS_ARTHRITIC_GERMFREE_MOUSE_CD4_TCELL_UP	0.000189317	0.477364	1.24551	192
TP73_TARGET_GENES	0.000189317	0.420107	1.12712	708
HP_ABNORMAL_HAIR_MORPHOLOGY	0.000189317	0.410774	1.10885	1160
GSE23505_UNTREATED_VS_4DAY_IL6_IL1_TGFB_TREATED_CD4_TCELL_DN	0.000191584	0.473587	1.23756	200
MODULE_17	0.000191584	0.44856	1.19125	356
GOMF_OXIDOREDUCTASE_ACTIVITY	0.000191584	0.424541	1.13799	681
KEGG_CHRONIC_MYELOID_LEUKEMIA	0.000193851	0.539473	1.35448	73
WP_FOCAL_ADHESION_PI3KAKTMTORSIGNALING_PATHWAY	0.000193851	0.453228	1.19848	309
HP_ABNORMALITY_OF_THE_URETER	0.000193851	0.451549	1.1947	313
MIR3686	0.000193851	0.447994	1.18666	324
GOBP_OLIGODENDROCYTE_DIFFERENTIATION	0.000196119	0.531233	1.34605	93
GSE9960_GRAM_NEG_VS_GRAM_POS_SEPSIS_PBMC_DN	0.000196119	0.478765	1.24816	187
GOCC_OUTER_MEMBRANE	0.000196119	0.464665	1.21974	234
TRAVAGLINI_LUNG_MESOTHELIAL_CELL	0.000196119	0.427403	1.14373	596
DACOSTA_UV_RESPONSE_VIA_ERCC3_DN	0.000196119	0.415027	1.11668	851
GOCC_CORTICAL_ACTIN_CYTOSKELETON	0.000198386	0.543269	1.36736	79
BOYAULT_LIVER_CANCER_SUBCLASS_G23_DN	0.000199102	0.828974	1.72481	10
DACOSTA_ERCC3_ALLELE_XPCS_VS_TTD_DN	0.000200653	0.635518	1.51697	33
HP_HIGH_FOREHEAD	0.000200653	0.455154	1.20311	305
KEGG_AXON_GUIDANCE	0.00020292	0.501867	1.29181	129
GSE40274_FOXP3_VS_FOXP3_AND_LEF1_TRANSDUCED_ACTIVATED_CD4_TCELL_DN	0.00020292	0.476735	1.24565	199
MIR4495	0.00020292	0.434592	1.15953	472
RODRIGUES_THYROID_CARCINOMA_ANAPLASTIC_UP	0.00020292	0.4232	1.13444	682
GSE22935_UNSTIM_VS_12H_MBOVIS_BCG_STIM_MYD88_KO_MACROPHAGE_DN	0.000205188	0.476159	1.24385	198
CAGTGTT_MIR141_MIR200A	0.000205188	0.452382	1.19618	310
MIR3680_3P	0.000205188	0.431668	1.15315	518
HP_ABNORMALITY_OF_REFRACTION	0.000205188	0.428056	1.14546	595
MIR335_3P	0.000205188	0.41801	1.12477	846
MIR181C_5P	0.000207455	0.427085	1.14243	563
REACTOME_SIGNALING_BY_KIT_IN_DISEASE	0.000209722	0.71016	1.61723	20
GSE40274_HELIOS_VS_FOXP3_AND_HELIOS_TRANSDUCED_ACTIVATED_CD4_TCELL_UP	0.000209722	0.472286	1.23416	200
MIR5006_3P	0.000209722	0.447031	1.18713	357
MIR3671	0.000209722	0.423701	1.13484	632
LEE_METASTASIS_AND_ALTERNATIVE_SPLICING_UP	0.000211989	0.538549	1.35216	73
GSE19401_UNSTIM_VS_RETINOIC_ACID_AND_PAM2CSK4_STIM_FOLLICULAR_DC_UP	0.000211989	0.479149	1.25006	190
GSE38681_WT_VS_LYL1_KO_LYMPHOID_PRIMED_MULTIPOTENT_PROGENITOR_UP	0.000211989	0.476113	1.24274	194
BENPORATH_ES_1	0.000211989	0.446162	1.18651	370
GUCY1B1_TARGET_GENES	0.000211989	0.43121	1.15359	566
HP_PTOSIS	0.000211989	0.424402	1.13762	679
GROSS_HYPOXIA_VIA_ELK3_AND_HIF1A_DN	0.000214257	0.511573	1.30403	105
GSE17721_12H_VS_24H_PAM3CSK4_BMDC_DN	0.000214257	0.473974	1.23762	196
REACTOME_TRANSMISSION_ACROSS_CHEMICAL_SYNAPSES	0.000214257	0.462946	1.21783	258
MORF_CSNK2B	0.000214257	0.456637	1.20347	277
GSE18791_UNSTIM_VS_NEWCATSLE_VIRUS_DC_18H_UP	0.000216524	0.47896	1.24957	190
GSE7509_UNSTIM_VS_IFNA_STIM_IMMATURE_DC_UP	0.000216524	0.47793	1.24296	174
HP_FATIGUE	0.000216524	0.446714	1.18629	357
HP_VENTRICULOMEGALY	0.000216524	0.426214	1.14186	648
MIR1293	0.000218791	0.568044	1.40898	61
GOBP_PROTEIN_TARGETING_TO_MEMBRANE	0.000218791	0.507255	1.29931	116
GTATTAT_MIR3693P	0.000218791	0.475095	1.24177	203
GSE22033_UNTREATED_VS_MRL24_TREATED_MEF_UP	0.000218791	0.474343	1.23849	195
HP_ABNORMALITY_OF_THE_NASAL_ALAE	0.000218791	0.42313	1.13337	637
GSE19772_CTRL_VS_HCMV_INF_MONOCYTES_DN	0.000221058	0.482221	1.25185	164
GOBP_CELLULAR_LIPID_METABOLIC_PROCESS	0.000221058	0.414105	1.11595	949
GSE43863_TH1_VS_LY6C_INT_CXCR5POS_EFFECTOR_CD4_TCELL_DN	0.000223326	0.472053	1.23355	200
MZF1_01	0.000223326	0.466661	1.22488	235
BCL6B_TARGET_GENES	0.000225593	0.501124	1.29329	135
MIR5581_3P	0.000225593	0.493635	1.27603	144
GOMF_PRIMARY_ACTIVE_TRANSMEMBRANE_TRANSPORTER_ACTIVITY	0.000225593	0.485007	1.2586	161
GSE21063_CTRL_VS_ANTI_IGM_STIM_BCELL_16H_UP	0.000225593	0.472331	1.23369	197
MIR4303	0.000225593	0.469613	1.2318	223
HP_ABNORMALITY_OF_CRANIAL_SUTURES	0.000225593	0.451877	1.1962	317
GOBP_NEGATIVE_REGULATION_OF_BIOSYNTHETIC_PROCESS	0.000225593	0.405621	1.09729	1490
GSE3982_NEUTROPHIL_VS_NKCELL_UP	0.00022786	0.476964	1.24369	188
CUI_DEVELOPING_HEART_C6_EPICARDIAL_CELL	0.00022786	0.476942	1.24364	188
TERF1_TARGET_GENES	0.00022786	0.462037	1.21205	231
GOBP_NEGATIVE_REGULATION_OF_PROTEIN_MODIFICATION_PROCESS	0.00022786	0.433567	1.15713	491
ZC3H11A_TARGET_GENES	0.00022786	0.433199	1.15641	505
ZSCAN31_TARGET_GENES	0.00022786	0.419312	1.1268	768
WP_TGFBETA_SIGNALING_PATHWAY	0.000230127	0.499416	1.28778	132
GSE24210_RESTING_TREG_VS_TCONV_DN	0.000230127	0.473258	1.23566	195
GOBP_DENDRITE_DEVELOPMENT	0.000230127	0.468521	1.22856	228
E47_01	0.000230127	0.462443	1.2161	251
GTGCAAT_MIR25_MIR32_MIR92_MIR363_MIR367	0.000230127	0.456501	1.20671	303
GOBP_INTRINSIC_APOPTOTIC_SIGNALING_PATHWAY	0.000230127	0.455103	1.20025	283
MODULE_198	0.000230127	0.452496	1.19567	297
WANG_TUMOR_INVASIVENESS_UP	0.000230127	0.446812	1.18834	372
GOBP_RESPONSE_TO_OXIDATIVE_STRESS	0.000230127	0.439743	1.17133	407
MIR450B_5P	0.000230127	0.432776	1.15461	473
HP_ABNORMAL_EMOTION_AFFECT_BEHAVIOR	0.000230127	0.421701	1.13027	677
GSE37301_PRO_BCELL_VS_GRANULOCYTE_MONOCYTE_PROGENITOR_UP	0.000234684	0.490682	1.26818	141
GSE3039_ALPHAALPHA_VS_ALPHABETA_CD8_TCELL_UP	0.000234684	0.475838	1.24301	198
GOBP_REGULATION_OF_PROTEIN_CATABOLIC_PROCESS	0.000234684	0.440143	1.17088	386
MODULE_8	0.000234684	0.438321	1.16758	416
SRCAP_TARGET_GENES	0.000234684	0.438222	1.16709	413
HP_COGNITIVE_IMPAIRMENT	0.000234684	0.425738	1.13951	602
HHEX_TARGET_GENES	0.000234684	0.415789	1.11888	871
HP_ABNORMALITY_OF_THE_METOPIC_SUTURE	0.000239241	0.561664	1.39078	60
HP_APLASIA_HYPOPLASIA_OF_THE_UTERUS	0.000239241	0.555232	1.3878	68
GOCC_GOLGI_STACK	0.000239241	0.505495	1.30005	126
HP_ABNORMALITY_OF_SKIN_ADNEXA_PHYSIOLOGY	0.000239241	0.475382	1.24328	205
GSE20727_ROS_INH_VS_ROS_INH_AND_DNFB_ALLERGEN_TREATED_DC_UP	0.000239241	0.475605	1.24104	193
GSE4535_BM_DERIVED_DC_VS_FOLLICULAR_DC_DN	0.000239241	0.473268	1.23578	196
GSE25123_CTRL_VS_IL4_AND_ROSIGLITAZONE_STIM_PPARG_KO_MACROPHAGE_DN	0.000239241	0.471614	1.2324	200
IPF1_Q4	0.000239241	0.463069	1.21764	250
GOBP_GLYCOPROTEIN_BIOSYNTHETIC_PROCESS	0.000239241	0.452629	1.19529	293
HP_ABNORMAL_RIB_CAGE_MORPHOLOGY	0.000239241	0.446515	1.18481	345
HP_HERNIA	0.000239241	0.434674	1.16039	504
GOMF_TRANSFERASE_ACTIVITY_TRANSFERRING_PHOSPHORUS_CONTAINING_GROUPS	0.000239241	0.41564	1.1185	873
HP_DOLICHOCEPHALY	0.000243798	0.48592	1.26392	175
GSE20198_UNTREATED_VS_IFNA_TREATED_ACT_CD4_TCELL_UP	0.000243798	0.474038	1.23902	201
CREB3_TARGET_GENES	0.000243798	0.448495	1.18887	332
HP_APLASIA_HYPOPLASIA_OF_THE_CEREBELLUM	0.000243798	0.436671	1.16453	454
HP_ABNORMAL_HAIR_QUANTITY	0.000243798	0.418879	1.12531	752
GSE360_L_DONOVANI_VS_M_TUBERCULOSIS_DC_UP	0.000248355	0.475202	1.23999	193
GSE17721_PAM3CSK4_VS_GADIQUIMOD_12H_BMDC_DN	0.000248355	0.473414	1.23742	202
GSE28130_ACTIVATED_VS_INDUCEED_TREG_UP	0.000248355	0.474557	1.23661	185
MIR1_3P	0.000248355	0.444244	1.18085	366
GOCC_NUCLEAR_SPECK	0.000248355	0.440086	1.17162	396
ACTGTGA_MIR27A_MIR27B	0.000248355	0.435493	1.16166	468
WTTGKCTG_UNKNOWN	0.000248355	0.433586	1.15735	501
BHAT_ESR1_TARGETS_NOT_VIA_AKT1_DN	0.000252911	0.532894	1.34677	89
GOBP_NEPHRON_EPITHELIUM_DEVELOPMENT	0.000252911	0.510563	1.30471	111
GSE19772_CTRL_VS_HCMV_INF_MONOCYTES_UP	0.000252911	0.475045	1.2424	205
GSE26030_UNSTIM_VS_RESTIM_TH1_DAY5_POST_POLARIZATION_DN	0.000252911	0.473765	1.2383	201
GOBP_REGULATION_OF_CELL_PROJECTION_ASSEMBLY	0.000252911	0.467271	1.22473	218
YGCGYRCGC_UNKNOWN	0.000252911	0.453238	1.19971	318
SNACANNNYSYAGA_UNKNOWN	0.000257468	0.527854	1.33748	93
GSE5589_IL6_KO_VS_IL10_KO_LPS_STIM_MACROPHAGE_180MIN_UP	0.000257468	0.475003	1.24083	198
GSE17721_0.5H_VS_4H_GARDIQUIMOD_BMDC_UP	0.000257468	0.474875	1.2405	198
GSE39820_CTRL_VS_TGFBETA3_IL6_CD4_TCELL_UP	0.000257468	0.474702	1.24034	199
GSE22432_MULTIPOTENT_PROGENITOR_VS_PDC_UP	0.000257468	0.473351	1.23722	201
GOMF_MOLECULAR_ADAPTOR_ACTIVITY	0.000257468	0.447533	1.18981	367
GSE37532_TREG_VS_TCONV_CD4_TCELL_FROM_LN_UP	0.000262025	0.475092	1.24008	194
GSE43863_TH1_VS_TFH_EFFECTOR_CD4_TCELL_UP	0.000262025	0.470977	1.23074	200
GSE21546_SAP1A_KO_VS_SAP1A_KO_AND_ELK1_KO_DP_THYMOCYTES_UP	0.000262025	0.470965	1.23071	200
HP_ABNORMAL_CNS_MYELINATION	0.000262025	0.452194	1.19414	293
KOBAYASHI_EGFR_SIGNALING_24HR_UP	0.000266582	0.522544	1.32279	91
GOCC_INNER_MITOCHONDRIAL_MEMBRANE_PROTEIN_COMPLEX	0.000266582	0.505235	1.2986	124
HP_SECONDARY_MICROCEPHALY	0.000266582	0.480879	1.24837	164
GSE26030_TH1_VS_TH17_RESTIMULATED_DAY15_POST_POLARIZATION_DN	0.000266582	0.474796	1.23881	192
MIR7_5P	0.000266582	0.461412	1.21468	261
MIR1252_5P	0.000266582	0.448032	1.18598	319
MIR206	0.000266582	0.444842	1.18299	370
AAGCACA_MIR218	0.000266582	0.442227	1.17682	391
TGCCAAR_NF1_Q6	0.000266582	0.420843	1.12866	699
GOBP_ION_TRANSMEMBRANE_TRANSPORT	0.000266582	0.409816	1.1056	1067
REACTOME_SIGNALLING_TO_RAS	0.000271139	0.705542	1.60672	20
CRX_NRL_DN.V1_DN	0.000271139	0.500293	1.28532	123
AKT_UP_MTOR_DN.V1_UP	0.000271139	0.480044	1.24978	179
GSE19941_UNSTIM_VS_LPS_STIM_IL10_KO_NFKBP50_KO_MACROPHAGE_UP	0.000271139	0.474678	1.23998	198
GOBP_REGULATION_OF_ESTABLISHMENT_OF_PROTEIN_LOCALIZATION	0.000271139	0.432489	1.15463	507
GOBP_POSTSYNAPTIC_MEMBRANE_ORGANIZATION	0.000275696	0.630995	1.50854	34
KIM_ALL_DISORDERS_DURATION_CORR_DN	0.000275696	0.492823	1.27245	139
GCNP_SHH_UP_EARLY.V1_DN	0.000275696	0.479657	1.24556	165
MIR203A_3P	0.000275696	0.444879	1.18222	364
HP_DEPRESSION	0.000275696	0.443897	1.17993	366
GRAESSMANN_RESPONSE_TO_MC_AND_DOXORUBICIN_DN	0.000275696	0.419955	1.12822	753
TGANTCA_AP1_C	0.000275696	0.409029	1.10382	1114
HARALAMBIEVA_PBMC_FLUARIX_AGE_50_74YO_CORR_WITH_28D_MEM_B_CELL_RESPONSE_AT_28DY_POSITIVE	0.000275696	0.408611	1.10293	1197
GOBP_REGULATION_OF_NEURONAL_SYNAPTIC_PLASTICITY	0.000280253	0.580099	1.42061	50
GOBP_NEUROTRANSMITTER_SECRETION	0.000280253	0.495087	1.27989	145
GSE2770_TGFB_AND_IL4_ACT_VS_ACT_CD4_TCELL_6H_UP	0.000280253	0.4796	1.24862	179
GSE21063_CTRL_VS_ANTI_IGM_STIM_BCELL_NFATC1_KO_8H_UP	0.000280253	0.478021	1.24582	184
MODULE_438	0.000284809	0.552678	1.38142	68
MIR939_3P	0.000284809	0.491848	1.27141	144
GSE20727_CTRL_VS_ROS_INHIBITOR_TREATED_DC_DN	0.000284809	0.4717	1.23159	195
TITF1_Q3	0.000284809	0.465393	1.22162	236
GGGGCCC_MIR296	0.000289366	0.54857	1.37686	72
E2F_Q2	0.000289366	0.48307	1.25731	178
GSE411_WT_VS_SOCS3_KO_MACROPHAGE_DN	0.000289366	0.474112	1.23879	199
GSE26290_WT_VS_PDK1_KO_ANTI_CD3_AND_IL2_STIM_CD8_TCELL_DN	0.000289366	0.473728	1.23602	192
MIR6756_5P	0.000289366	0.458145	1.20377	246
GOBP_POSITIVE_REGULATION_OF_NERVOUS_SYSTEM_DEVELOPMENT	0.000289366	0.456864	1.203	264
GOBP_MAPK_CASCADE	0.000289366	0.419621	1.12721	747
HP_ABNORMALITY_OF_UPPER_LIP	0.000289366	0.417846	1.12383	821
GSE37301_HEMATOPOIETIC_STEM_CELL_VS_GRAN_MONO_PROGENITOR_DN	0.000293923	0.481528	1.25212	173
HP_ABNORMAL_SYSTEMIC_BLOOD_PRESSURE	0.000293923	0.436528	1.16403	444
GOBP_VESICLE_TRANSPORT_ALONG_MICROTUBULE	0.00029848	0.589543	1.43381	45
REACTOME_HEPARAN_SULFATE_HEPARIN_HS_GAG_METABOLISM	0.00029848	0.565145	1.39433	55
GOBP_REGULATION_OF_CELL_SHAPE	0.00029848	0.486469	1.25804	147
GOCC_ADHERENS_JUNCTION	0.00029848	0.481008	1.2501	171
GSE27291_0H_VS_7D_STIM_GAMMADELTA_TCELL_DN	0.00029848	0.476833	1.23973	172
KIM_WT1_TARGETS_UP	0.00029848	0.465668	1.22029	214
HP_ABNORMAL_PERIPHERAL_NERVOUS_SYSTEM_MORPHOLOGY	0.00029848	0.430347	1.14958	520
MIR503_3P	0.000303037	0.601378	1.4494	38
BUSSLINGER_GASTRIC_X_CELLS	0.000303037	0.472438	1.2321	189
RACTNNRTTTNC_UNKNOWN	0.000307594	0.504227	1.29601	124
GOCC_CULLIN_RING_UBIQUITIN_LIGASE_COMPLEX	0.000307594	0.480186	1.24796	171
GOBP_CELLULAR_RESPIRATION	0.000307594	0.473053	1.23643	203
GSE26343_WT_VS_NFAT5_KO_MACROPHAGE_DN	0.000307594	0.472146	1.23411	202
GSE46606_IRF4MID_VS_WT_CD40L_IL2_IL5_DAY3_STIMULATED_BCELL_DN	0.000307594	0.470321	1.22844	197
GOCC_LATE_ENDOSOME	0.000307594	0.458286	1.2076	271
LU_EZH2_TARGETS_UP	0.000307594	0.455357	1.19949	269
GOBP_REPRODUCTIVE_SYSTEM_DEVELOPMENT	0.000307594	0.436408	1.16317	427
PATIL_LIVER_CANCER	0.000307594	0.421855	1.1299	638
MIR6764_3P	0.000312151	0.507111	1.29288	106
GSE32901_NAIVE_VS_TH17_ENRICHED_CD4_TCELL_UP	0.000312151	0.487288	1.26176	151
GSE30083_SP1_VS_SP4_THYMOCYTE_UP	0.000312151	0.473714	1.23776	199
GSE24726_WT_VS_E2_2_KO_PDC_DAY6_POST_DELETION_UP	0.000312151	0.470667	1.22889	195
GSE1460_CD4_THYMOCYTE_VS_THYMIC_STROMAL_CELL_DN	0.000312151	0.470666	1.22889	195
CETS1P54_01	0.000312151	0.46224	1.21582	254
MIR6715B_5P	0.000312151	0.462115	1.21165	221
MIR4766_5P	0.000312151	0.45076	1.19324	317
HP_SPARSE_OR_ABSENT_EYELASHES	0.000316707	0.535975	1.34901	79
CHIARADONNA_NEOPLASTIC_TRANSFORMATION_CDC25_UP	0.000316707	0.50353	1.29422	124
GSE22611_NOD2_VS_MUTANT_NOD2_TRANSDUCED_HEK293T_CELL_UP	0.000316707	0.477695	1.24535	186
GSE7219_UNSTIM_VS_LPS_AND_ANTI_CD40_STIM_DC_UP	0.000316707	0.474945	1.2352	174
GSE9037_CTRL_VS_LPS_4H_STIM_IRAK4_KO_BMDM_UP	0.000316707	0.471632	1.23276	202
MIR34C_5P	0.000316707	0.458257	1.20604	260
GOBP_POSITIVE_REGULATION_OF_PROTEIN_LOCALIZATION	0.000316707	0.43636	1.16351	441
CHARAFE_BREAST_CANCER_LUMINAL_VS_MESENCHYMAL_UP	0.000316707	0.435829	1.16182	430
SCHLOSSER_SERUM_RESPONSE_DN	0.000316707	0.421379	1.1295	673
PID_GMCSF_PATHWAY	0.000321264	0.62632	1.50203	35
CTIP_DN.V1_DN	0.000321264	0.501073	1.29093	130
MIR451B	0.000321264	0.479651	1.24499	163
CART1_01	0.000321264	0.464005	1.21632	219
MIR4262	0.000321264	0.421097	1.12988	712
BENPORATH_NANOG_TARGETS	0.000321264	0.412954	1.11291	965
GSE21063_CTRL_VS_ANTI_IGM_STIM_BCELL_3H_DN	0.000325821	0.48689	1.26295	160
GSE5589_UNSTIM_VS_180MIN_LPS_STIM_MACROPHAGE_UP	0.000325821	0.469975	1.22753	197
GSE20366_TREG_VS_NAIVE_CD4_TCELL_DEC205_CONVERSION_UP	0.000325821	0.469585	1.2271	200
GSE23505_UNTREATED_VS_4DAY_IL6_IL1_TREATED_CD4_TCELL_UP	0.000325821	0.469594	1.22654	197
MCBRYAN_PUBERTAL_BREAST_3_4WK_UP	0.000325821	0.467581	1.22556	216
GOBP_MICROTUBULE_CYTOSKELETON_ORGANIZATION	0.000325821	0.423994	1.13524	611
GOBP_BIOLOGICAL_ADHESION	0.000325821	0.403305	1.09064	1446
HP_MULTIPLE_LENTIGINES	0.000327786	0.77159	1.68859	14
BIOCARTA_IL6_PATHWAY	0.000330378	0.694824	1.59053	21
HP_COXA_VALGA	0.000330378	0.538707	1.35622	76
GSE2706_R848_VS_LPS_2H_STIM_DC_UP	0.000330378	0.486296	1.2585	149
REACTOME_NEUROTRANSMITTER_RECEPTORS_AND_POSTSYNAPTIC_SIGNAL_TRANSMISSION	0.000330378	0.473398	1.23528	193
GSE40277_GATA1_AND_SATB1_TRANSDUCED_VS_CTRL_CD4_TCELL_DN	0.000330378	0.469501	1.22688	200
TGIF_01	0.000334935	0.459749	1.20868	249
CREBP1CJUN_01	0.000334935	0.458467	1.20568	253
GOBP_PURINE_CONTAINING_COMPOUND_METABOLIC_PROCESS	0.000334935	0.441302	1.17436	391
GOCC_MITOCHONDRIAL_MATRIX	0.000334935	0.434616	1.15936	461
KEGG_NICOTINATE_AND_NICOTINAMIDE_METABOLISM	0.000339492	0.673833	1.56007	24
MIR3177_5P	0.000339492	0.490112	1.26692	144
MIR222_3P	0.000339492	0.480492	1.24803	168
GSE43863_TH1_VS_LY6C_LOW_CXCR5NEG_EFFECTOR_CD4_TCELL_DN	0.000339492	0.472825	1.23543	199
GSE15330_HSC_VS_PRO_BCELL_UP	0.000339492	0.472791	1.23534	199
BONOME_OVARIAN_CANCER_SURVIVAL_SUBOPTIMAL_DEBULKING	0.000339492	0.430881	1.14993	490
MIR181A_5P_MIR181B_5P	0.000339492	0.42722	1.14288	562
GOBP_VASCULAR_ASSOCIATED_SMOOTH_MUSCLE_CONTRACTION	0.000344049	0.657806	1.5303	25
MIR6132	0.000344049	0.500354	1.28908	130
GSE25087_FETAL_VS_ADULT_TREG_UP	0.000344049	0.471803	1.23045	189
GSE15735_CTRL_VS_HDAC_INHIBITOR_TREATED_CD4_TCELL_12H_DN	0.000344049	0.470368	1.22821	196
YAMASHITA_LIVER_CANCER_STEM_CELL_UP	0.000348605	0.580502	1.41633	47
REACTOME_THE_CITRIC_ACID_TCA_CYCLE_AND_RESPIRATORY_ELECTRON_TRANSPORT	0.000348605	0.484364	1.25512	156
GOBP_ACTIN_FILAMENT_BUNDLE_ORGANIZATION	0.000348605	0.481842	1.24937	158
GSE4748_CTRL_VS_LPS_STIM_DC_3H_DN	0.000348605	0.473648	1.23729	198
GSE22589_HEALTHY_VS_SIV_INFECTED_DC_UP	0.000348605	0.47285	1.23373	192
FAN_OVARY_CL9_PUTATIVE_APOPTOTIC_ENDOTHELIAL_CELL	0.000348605	0.445535	1.18237	349
BOGNI_TREATMENT_RELATED_MYELOID_LEUKEMIA_UP	0.000353162	0.650343	1.53382	29
BEIER_GLIOMA_STEM_CELL_DN	0.000353162	0.55353	1.37817	64
GSE42021_TREG_VS_TCONV_PLN_DN	0.000353162	0.472818	1.23365	192
GSE44649_WT_VS_MIR155_KO_NAIVE_CD8_TCELL_UP	0.000353162	0.469066	1.22575	200
HP_ABNORMALITY_OF_CENTRAL_NERVOUS_SYSTEM_ELECTROPHYSIOLOGY	0.000353162	0.431008	1.15147	519
GOMF_TRANSCRIPTION_FACTOR_BINDING	0.000353162	0.42694	1.14235	583
SMID_BREAST_CANCER_BASAL_DN	0.000353162	0.422711	1.13273	667
HP_ABNORMALITY_OF_LONG_BONE_MORPHOLOGY	0.000353162	0.419898	1.12609	693
POU2AF1_TARGET_GENES	0.000353162	0.416734	1.12025	783
HP_RENAL_CELL_CARCINOMA	0.000357719	0.540734	1.35401	70
GOBP_RNA_MODIFICATION	0.000357719	0.483907	1.25314	152
GOBP_RECEPTOR_METABOLIC_PROCESS	0.000357719	0.479084	1.24371	164
GSE17721_PAM3CSK4_VS_GADIQUIMOD_2H_BMDC_DN	0.000357719	0.472439	1.23443	199
GSE14000_4H_VS_16H_LPS_DC_TRANSLATED_RNA_DN	0.000357719	0.472747	1.23346	192
GOBP_SIGNAL_RELEASE	0.000357719	0.43725	1.16595	450
TGCACTT_MIR519C_MIR519B_MIR519A	0.000357719	0.433178	1.15527	437
HP_ABNORMALITY_OF_THE_LYMPHATIC_SYSTEM	0.000357719	0.42308	1.13348	652
SASAI_RESISTANCE_TO_NEOPLASTIC_TRANSFROMATION	0.000362276	0.577544	1.41436	50
REACTOME_SIGNALING_BY_TGFB_FAMILY_MEMBERS	0.000362276	0.512024	1.30464	104
GOCC_POSTSYNAPTIC_SPECIALIZATION_MEMBRANE	0.000362276	0.502655	1.2856	113
ZNF654_TARGET_GENES	0.000362276	0.430734	1.14956	492
HP_EPICANTHUS	0.000362276	0.429703	1.1475	511
MIR181D_5P	0.000362276	0.426455	1.14089	561
MIR548N	0.000362276	0.424781	1.13686	598
FAN_EMBRYONIC_CTX_OPC	0.000366833	0.561596	1.38557	55
E2F3_UP.V1_UP	0.000366833	0.475551	1.23894	183
GSE24634_TEFF_VS_TCONV_DAY3_IN_CULTURE_UP	0.00037139	0.473037	1.23569	198
GSE7852_LN_VS_THYMUS_TCONV_UP	0.00037139	0.471596	1.23263	203
WANG_LMO4_TARGETS_DN	0.00037139	0.443314	1.17726	357
SPIELMAN_LYMPHOBLAST_EUROPEAN_VS_ASIAN_DN	0.00037139	0.425681	1.13907	575
HP_NEONATAL_RESPIRATORY_DISTRESS	0.000375947	0.502092	1.29053	124
GSE9988_ANTI_TREM1_AND_LPS_VS_VEHICLE_TREATED_MONOCYTES_DN	0.000375947	0.469138	1.2249	195
CREB_02	0.000375947	0.460831	1.21212	254
HP_HYPOREFLEXIA	0.000375947	0.442493	1.17498	355
NCOA4_TARGET_GENES	0.000375947	0.420867	1.12907	705
KEGG_THYROID_CANCER	0.000380504	0.649567	1.53199	29
SCHLOSSER_SERUM_RESPONSE_UP	0.000380504	0.499617	1.28494	126
GOBP_AEROBIC_RESPIRATION	0.000380504	0.480867	1.24786	161
MEBARKI_HCC_PROGENITOR_WNT_UP	0.000380504	0.477115	1.24215	179
GSE15330_HSC_VS_GRANULOCYTE_MONOCYTE_PROGENITOR_IKAROS_KO_UP	0.000380504	0.469847	1.2281	202
GSE22432_MULTIPOTENT_PROGENITOR_VS_PDC_DN	0.000380504	0.469163	1.22506	196
CDPCR3HD_01	0.000380504	0.463065	1.21545	235
GOBP_GOLGI_VESICLE_TRANSPORT	0.000380504	0.452278	1.19306	285
FARMER_BREAST_CANCER_APOCRINE_VS_BASAL	0.000380504	0.446151	1.18143	321
OVOL3_TARGET_GENES	0.000380504	0.438409	1.16808	419
MIR4492	0.000380504	0.436532	1.16281	408
GSE2770_IL4_ACT_VS_ACT_CD4_TCELL_2H_DN	0.00038506	0.472665	1.23472	198
MIR186_5P	0.00038506	0.426212	1.13982	555
TURASHVILI_BREAST_LOBULAR_CARCINOMA_VS_DUCTAL_NORMAL_UP	0.000389617	0.558185	1.38744	63
GSE2128_C57BL6_VS_NOD_THYMOCYTE_MIMETOPE_NEGATIVE_SELECTION_DN	0.000389617	0.470643	1.22742	189
ELK1_02	0.000389617	0.4587	1.20592	249
GOBP_NEGATIVE_REGULATION_OF_INTRACELLULAR_SIGNAL_TRANSDUCTION	0.000389617	0.432455	1.15429	487
TGACATY_UNKNOWN	0.000389617	0.423358	1.13441	666
CHEN_METABOLIC_SYNDROM_NETWORK	0.000389617	0.406976	1.09886	1244
GSE36078_WT_VS_IL1R_KO_LUNG_DC_DN	0.000394174	0.471159	1.23174	204
GSE17721_LPS_VS_POLYIC_24H_BMDC_UP	0.000394174	0.46906	1.22479	196
GSE16522_ANTI_CD3CD28_STIM_VS_UNSTIM_NAIVE_CD8_TCELL_DN	0.000394174	0.468169	1.22282	197
GOBP_MITOTIC_CELL_CYCLE_PHASE_TRANSITION	0.000394174	0.437219	1.16429	402
GOBP_NEGATIVE_REGULATION_OF_GENE_EXPRESSION	0.000394174	0.413146	1.11319	943
DODD_NASOPHARYNGEAL_CARCINOMA_DN	0.000394174	0.404424	1.09284	1316
GOMF_TRNA_BINDING	0.000398731	0.547744	1.37044	69
GSE33374_CD8_ALPHAALPHA_VS_ALPHABETA_CD161_HIGH_TCELL_DN	0.000398731	0.467849	1.22257	200
GOBP_REGULATION_OF_SMALL_MOLECULE_METABOLIC_PROCESS	0.000398731	0.445354	1.17889	319
GOBP_BEHAVIOR	0.000398731	0.424965	1.137	592
GOBP_REGULATION_OF_SECRETION	0.000398731	0.424363	1.13574	598
HALLMARK_APICAL_SURFACE	0.000403288	0.590498	1.43433	44
TTAYRTAA_E4BP4_01	0.000403288	0.459511	1.20968	261
GOBP_RAS_PROTEIN_SIGNAL_TRANSDUCTION	0.000403288	0.444566	1.17892	340
MIR338_5P	0.000403288	0.434085	1.15788	466
GSE20715_0H_VS_6H_OZONE_TLR4_KO_LUNG_DN	0.000407845	0.46949	1.22713	201
GSE15330_MEGAKARYOCYTE_ERYTHROID_PROGENITOR_VS_PRO_BCELL_DN	0.000407845	0.46807	1.22256	197
E2A_Q2	0.000407845	0.458223	1.20384	244
MIKKELSEN_NPC_ICP_WITH_H3K4ME3	0.000412402	0.432428	1.15306	451
ISL1_TARGET_GENES	0.000412402	0.422709	1.13231	634
MIR143_5P	0.000416959	0.49463	1.27318	129
GSE14308_TH2_VS_TH17_DN	0.000416959	0.471949	1.23314	199
REACTOME_NEDDYLATION	0.000416959	0.462698	1.21518	240
USF_C	0.000416959	0.453322	1.19444	273
GOBP_NEPHRON_DEVELOPMENT	0.000421515	0.491219	1.26989	145
MIR4747_5P	0.000421515	0.457376	1.20542	275
HP_ABNORMALITY_OF_SKIN_PIGMENTATION	0.000421515	0.430031	1.14769	492
CHARAFE_BREAST_CANCER_BASAL_VS_MESENCHYMAL_DN	0.000426072	0.573247	1.40655	51
GOBP_ERBB_SIGNALING_PATHWAY	0.000426072	0.500835	1.28442	118
GSE6259_33D1_POS_VS_DEC205_POS_FLT3L_INDUCED_SPLENIC_DC_DN	0.000426072	0.480468	1.25054	178
GSE3982_CTRL_VS_PMA_STIM_EOSINOPHIL_UP	0.000426072	0.471678	1.23067	192
MIR4668_5P	0.000426072	0.434051	1.15755	455
HP_ABNORMAL_TESTIS_MORPHOLOGY	0.000426072	0.413746	1.11422	916
GOBP_NEGATIVE_REGULATION_OF_PROTEIN_METABOLIC_PROCESS	0.000426072	0.410742	1.10724	995
GOBP_CELLULAR_RESPONSE_TO_OXYGEN_LEVELS	0.000430629	0.482461	1.2494	152
GSE30083_SP2_VS_SP4_THYMOCYTE_UP	0.000430629	0.470926	1.23163	205
GSE14769_UNSTIM_VS_120MIN_LPS_BMDM_DN	0.000430629	0.470078	1.22866	203
GSE2770_TGFB_AND_IL4_VS_IL4_TREATED_ACT_CD4_TCELL_6H_DN	0.000430629	0.470885	1.22704	185
GOBP_DNA_BIOSYNTHETIC_PROCESS	0.000430629	0.469972	1.22567	189
GOMF_SNARE_BINDING	0.000435186	0.504549	1.28635	106
GSE22886_NAIVE_VS_IGM_MEMORY_BCELL_UP	0.000435186	0.473723	1.2359	190
GSE16385_IFNG_TNF_VS_IL4_STIM_MACROPHAGE_ROSIGLITAZONE_TREATED_DN	0.000435186	0.472502	1.23206	188
GSE13229_MATURE_VS_INTMATURE_NKCELL_DN	0.000435186	0.468307	1.22283	196
GOBP_MICROTUBULE_BUNDLE_FORMATION	0.000439743	0.504373	1.29469	121
GATA2_01	0.000439743	0.508181	1.29431	103
GSE24142_EARLY_THYMIC_PROGENITOR_VS_DN3_THYMOCYTE_DN	0.000439743	0.47158	1.23189	198
GSE3994_WT_VS_PAC1_KO_ACTIVATED_MAST_CELL_UP	0.000439743	0.467046	1.22047	200
AAGCCAT_MIR135A_MIR135B	0.000439743	0.44741	1.18598	331
GOCC_NUCLEOLUS	0.000439743	0.410638	1.10637	941
PID_CMYB_PATHWAY	0.0004443	0.523215	1.31863	83
MIR548B_3P	0.0004443	0.517142	1.31477	99
GSE26495_NAIVE_VS_PD1LOW_CD8_TCELL_UP	0.0004443	0.477612	1.23989	164
MIR298	0.0004443	0.475794	1.23918	181
GSE24574_BCL6_HIGH_TFH_VS_TCONV_CD4_TCELL_UP	0.0004443	0.469658	1.22485	189
GRAESSMANN_APOPTOSIS_BY_SERUM_DEPRIVATION_DN	0.0004443	0.46362	1.2165	232
MANNO_MIDBRAIN_NEUROTYPES_HNBM	0.0004443	0.452882	1.1942	281
MIR5696	0.0004443	0.420892	1.12819	678
GOCC_POLYMERIC_CYTOSKELETAL_FIBER	0.0004443	0.418247	1.12104	674
RNCTGNYNRNCTGNY_UNKNOWN	0.000448857	0.53188	1.3387	79
GOBP_REGULATION_OF_RESPONSE_TO_DNA_DAMAGE_STIMULUS	0.000448857	0.458026	1.20332	243
REACTOME_TGF_BETA_RECEPTOR_SIGNALING_IN_EMT_EPITHELIAL_TO_MESENCHYMAL_TRANSITION	0.000450206	0.748304	1.65732	16
WP_INSULIN_SIGNALING	0.000453414	0.484193	1.25595	160
GSE20366_TREG_VS_NAIVE_CD4_TCELL_UP	0.000453414	0.468725	1.22516	202
GSE24814_STAT5_KO_VS_WT_PRE_BCELL_DN	0.000453414	0.468069	1.2222	196
CTATGCA_MIR153	0.000453414	0.462844	1.2128	215
MIR11181_5P	0.00045797	0.542317	1.36117	72
MIR6836_5P	0.00045797	0.497882	1.28032	125
MIR6783_5P	0.00045797	0.484438	1.25287	148
CTACTGT_MIR199A	0.00045797	0.48001	1.24934	178
GAVIN_FOXP3_TARGETS_CLUSTER_P3	0.00045797	0.47893	1.24373	166
GSE4590_PRE_BCELL_VS_SMALL_PRE_BCELL_UP	0.00045797	0.47963	1.24364	158
GSE36392_EOSINOPHIL_VS_NEUTROPHIL_IL25_TREATED_LUNG_DN	0.00045797	0.471368	1.23036	194
GSE22611_UNSTIM_VS_6H_MDP_STIM_NOD2_TRANSDUCED_HEK293T_CELL_UP	0.00045797	0.470689	1.22653	185
GSE7764_NKCELL_VS_SPLENOCYTE_UP	0.00045797	0.466552	1.21918	200
DR4_Q2	0.00045797	0.455204	1.19736	256
HP_ABNORMALITY_OF_THE_FONTANELLES_OR_CRANIAL_SUTURES	0.00045797	0.438232	1.16602	388
GOMF_LIGASE_ACTIVITY	0.000462527	0.483945	1.25531	160
CREB_01	0.000462527	0.458349	1.20574	258
HP_ABNORMALITY_OF_DENTAL_STRUCTURE	0.000462527	0.444914	1.17816	321
GOBP_CELL_CELL_SIGNALING_BY_WNT	0.000462527	0.430388	1.14743	431
DACH1_TARGET_GENES	0.000462527	0.41524	1.11652	799
BARX1_TARGET_GENES	0.000462527	0.409218	1.10423	1084
CCTNTMAGA_UNKNOWN	0.000471686	0.494218	1.27364	131
KEGG_UBIQUITIN_MEDIATED_PROTEOLYSIS	0.000471686	0.493184	1.27171	132
PETROVA_ENDOTHELIUM_LYMPHATIC_VS_BLOOD_UP	0.000471686	0.493694	1.27077	129
BOSCO_ALLERGEN_INDUCED_TH2_ASSOCIATED_MODULE	0.000471686	0.48782	1.26146	146
GSE17721_POLYIC_VS_CPG_8H_BMDC_DN	0.000471686	0.468454	1.22446	202
GSE34006_WT_VS_A2AR_KO_TREG_UP	0.000471686	0.466185	1.21822	200
GOBP_EMBRYONIC_ORGAN_DEVELOPMENT	0.000471686	0.434087	1.15748	447
GOBP_HEART_DEVELOPMENT	0.000471686	0.427977	1.14494	566
HP_HIGH_PALATE	0.000471686	0.422551	1.13251	672
HP_ABNORMAL_EYELID_MORPHOLOGY	0.000471686	0.406415	1.0969	1183
MIR4764_3P	0.000480845	0.546421	1.36578	68
GSE5589_LPS_AND_IL10_VS_LPS_AND_IL6_STIM_IL10_KO_MACROPHAGE_45MIN_UP	0.000480845	0.470726	1.22966	198
GSE11864_CSF1_VS_CSF1_IFNG_IN_MAC_DN	0.000480845	0.471418	1.22923	188
GTGCCAA_MIR96	0.000480845	0.448438	1.18524	304
FISCHER_DIRECT_P53_TARGETS_META_ANALYSIS	0.000480845	0.448516	1.18466	294
GOBP_EXOCYTOSIS	0.000480845	0.441621	1.17276	357
HP_MOTOR_DELAY	0.000480845	0.419207	1.12496	722
GOMF_ION_TRANSMEMBRANE_TRANSPORTER_ACTIVITY	0.000480845	0.414106	1.1137	818
GOBP_ANOIKIS	0.000490003	0.623329	1.47866	31
REACTOME_SIGNALING_BY_FGFR4	0.000490003	0.599839	1.45132	41
GOBP_PIGMENTATION	0.000490003	0.506966	1.28955	101
HP_OLIGOHYDRAMNIOS	0.000490003	0.489106	1.26436	142
MYC_Q2	0.000490003	0.473755	1.23382	182
GSE6259_BCELL_VS_CD8_TCELL_UP	0.000490003	0.472797	1.2322	184
GSE9006_HEALTHY_VS_TYPE_2_DIABETES_PBMC_AT_DX_UP	0.000490003	0.470113	1.22659	192
GOBP_RESPONSE_TO_ENDOPLASMIC_RETICULUM_STRESS	0.000490003	0.459173	1.2074	250
HP_ABNORMALITY_OF_THE_VOICE	0.000490003	0.430843	1.14937	469
MIR4699_3P	0.000490003	0.43043	1.14848	482
HP_GENERALIZED_ABNORMALITY_OF_SKIN	0.000490003	0.41165	1.10905	934
BIOCARTA_GH_PATHWAY	0.000499162	0.645576	1.51199	27
GNF2_FEN1	0.000499162	0.560089	1.38332	56
TNCATNTCCYR_UNKNOWN	0.000499162	0.494398	1.27516	133
GOBP_KIDNEY_EPITHELIUM_DEVELOPMENT	0.000499162	0.485408	1.25359	140
REACTOME_CELLULAR_SENESCENCE	0.000499162	0.477196	1.23947	168
GSE37301_GRANULOCYTE_MONOCYTE_PROGENITOR_VS_RAG2_KO_NK_CELL_UP	0.000499162	0.473148	1.2319	180
GSE37532_WT_VS_PPARG_KO_LN_TCONV_UP	0.000499162	0.469185	1.22632	203
PHONG_TNF_RESPONSE_NOT_VIA_P38	0.000499162	0.449151	1.1909	337
MODULE_94	0.000499162	0.440611	1.17119	366
HP_GASTROESOPHAGEAL_REFLUX	0.000499162	0.436089	1.16246	428
GOBP_DNA_REPAIR	0.000499162	0.429785	1.14758	510
GOCC_CHROMOSOME	0.000499162	0.400369	1.08495	1743
GOBP_AXON_ENSHEATHMENT_IN_CENTRAL_NERVOUS_SYSTEM	0.000508321	0.665821	1.53343	23
GOBP_POSITIVE_REGULATION_OF_TELOMERE_MAINTENANCE_VIA_TELOMERE_LENGTHENING	0.000508321	0.60645	1.45666	36
HP_AORTIC_DISSECTION	0.000508321	0.595381	1.44362	43
NAKAMURA_ADIPOGENESIS_LATE_UP	0.000508321	0.508638	1.29198	97
HP_WIDE_INTERMAMILLARY_DISTANCE	0.000508321	0.506659	1.28877	101
GSE29618_PRE_VS_DAY7_POST_TIV_FLU_VACCINE_BCELL_DN	0.000508321	0.474274	1.23522	181
GSE17721_LPS_VS_POLYIC_16H_BMDC_DN	0.000508321	0.467051	1.2199	197
GSE25123_IL4_VS_IL4_AND_ROSIGLITAZONE_STIM_MACROPHAGE_DAY10_DN	0.000508321	0.467018	1.21946	196
GSE36888_STAT5_AB_KNOCKIN_VS_WT_TCELL_IL2_TREATED_17H_UP	0.000508321	0.466932	1.21924	196
GOBP_DEPHOSPHORYLATION	0.000508321	0.435769	1.16075	407
GOBP_AMIDE_BIOSYNTHETIC_PROCESS	0.000508321	0.418658	1.12413	733
HP_EXCESSIVE_WRINKLED_SKIN	0.000517479	0.608616	1.46474	37
REACTOME_NEGATIVE_REGULATION_OF_MAPK_PATHWAY	0.000517479	0.589476	1.42781	42
PID_IL2_1PATHWAY	0.000517479	0.556124	1.37207	55
MODULE_197	0.000517479	0.480234	1.2474	169
GSE9006_TYPE_1_VS_TYPE_2_DIABETES_PBMC_AT_DX_UP	0.000517479	0.472046	1.23153	190
GSE3982_NEUTROPHIL_VS_CENT_MEMORY_CD4_TCELL_UP	0.000517479	0.472025	1.23147	190
MORF_RAB1A	0.000517479	0.471982	1.23136	190
GSE20715_WT_VS_TLR4_KO_24H_OZONE_LUNG_DN	0.000517479	0.470017	1.22809	199
GSE23308_WT_VS_MINERALCORTICOID_REC_KO_MACROPHAGE_CORTICOSTERONE_TREATED_UP	0.000517479	0.467036	1.21986	197
MIR6859_5P	0.000517479	0.465583	1.21664	200
GR_Q6	0.000517479	0.454495	1.19614	260
GOBP_REGULATION_OF_TRANSPORTER_ACTIVITY	0.000517479	0.452359	1.1916	269
CHARAFE_BREAST_CANCER_LUMINAL_VS_MESENCHYMAL_DN	0.000517479	0.4331	1.15502	455
GOBP_CELLULAR_COMPONENT_DISASSEMBLY	0.000517479	0.429559	1.14581	459
GATTGGY_NFY_Q6_01	0.000517479	0.408934	1.10393	1144
HOXC6_TARGET_GENES	0.000517479	0.40893	1.10235	994
WP_COPPER_HOMEOSTASIS	0.000526638	0.580883	1.41275	45
POMEROY_MEDULLOBLASTOMA_DESMOPLASIC_VS_CLASSIC_DN	0.000526638	0.55919	1.3811	56
GOBP_DENDRITE_MORPHOGENESIS	0.000526638	0.492321	1.27111	137
MIR376A_3P_MIR376B_3P	0.000526638	0.491039	1.26767	136
GSE19923_WT_VS_HEB_AND_E2A_KO_DP_THYMOCYTE_UP	0.000526638	0.469731	1.22706	198
GSE360_L_MAJOR_VS_B_MALAYI_LOW_DOSE_DC_DN	0.000526638	0.469512	1.22678	199
GSE40666_NAIVE_VS_EFFECTOR_CD8_TCELL_WITH_IFNA_STIM_90MIN_DN	0.000526638	0.466824	1.2193	197
GSE17186_BLOOD_VS_CORD_BLOOD_CD21HIGH_TRANSITIONAL_BCELL_DN	0.000526638	0.466768	1.21916	197
GSE5142_CTRL_VS_HTERT_TRANSDUCED_CD8_TCELL_EARLY_PASSAGE_CLONE_UP	0.000526638	0.465292	1.21588	200
HP_VASCULAR_SKIN_ABNORMALITY	0.000526638	0.427045	1.14001	502
CREIGHTON_ENDOCRINE_THERAPY_RESISTANCE_3	0.000526638	0.417982	1.12048	683
HP_ABNORMALITY_OF_THE_OUTER_EAR	0.000526638	0.407973	1.10109	1129
CHAUHAN_RESPONSE_TO_METHOXYESTRADIOL_UP	0.000535797	0.572312	1.40154	50
RRCCGTTA_UNKNOWN	0.000535797	0.525389	1.32581	85
REACTOME_RESPIRATORY_ELECTRON_TRANSPORT_ATP_SYNTHESIS_BY_CHEMIOSMOTIC_COUPLING_AND_HEAT_PRODUCTION_BY_UNCOUPLING_PROTEINS	0.000535797	0.501879	1.27954	106
HAY_BONE_MARROW_IMMATURE_NEUTROPHIL	0.000535797	0.469307	1.22293	185
MIYAGAWA_TARGETS_OF_EWSR1_ETS_FUSIONS_UP	0.000535797	0.454264	1.19489	256
IVANOVA_HEMATOPOIESIS_MATURE_CELL	0.000535797	0.45015	1.18876	292
TACTTGA_MIR26A_MIR26B	0.000535797	0.449798	1.18856	298
GOBP_NEGATIVE_REGULATION_OF_CELL_POPULATION_PROLIFERATION	0.000535797	0.418921	1.12333	690
JOHNSTONE_PARVB_TARGETS_3_DN	0.000535797	0.41522	1.1169	825
DARWICHE_SKIN_TUMOR_PROMOTER_UP	0.000544955	0.485839	1.25442	139
HP_DYSMETRIA	0.000544955	0.482034	1.25035	160
GSE21927_SPLEEN_C57BL6_VS_4T1_TUMOR_BALBC_MONOCYTES_UP	0.000544955	0.471929	1.22994	184
GSE2770_TGFB_AND_IL4_ACT_VS_ACT_CD4_TCELL_48H_DN	0.000544955	0.468356	1.22179	191
HP_URTICARIA	0.000554114	0.57012	1.39888	51
GOBP_HETEROTYPIC_CELL_CELL_ADHESION	0.000554114	0.554237	1.37167	59
GSE17974_0H_VS_4H_IN_VITRO_ACT_CD4_TCELL_UP	0.000554114	0.472156	1.22863	177
GSE37534_UNTREATED_VS_PIOGLITAZONE_TREATED_CD4_TCELL_PPARG1_AND_FOXP3_TRASDUCED_UP	0.000554114	0.469932	1.22661	194
GSE5463_CTRL_VS_DEXAMETHASONE_TREATED_THYMOCYTE_UP	0.000554114	0.469314	1.22597	198
GSE6875_TCONV_VS_FOXP3_KO_TREG_DN	0.000554114	0.468707	1.22467	199
MIR6876_5P	0.000554114	0.463482	1.21536	226
MODULE_2	0.000554114	0.43889	1.1673	382
DNMT3A_TARGET_GENES	0.000554114	0.430312	1.14791	464
GOBP_REGULATION_OF_DNA_BIOSYNTHETIC_PROCESS	0.000563273	0.502147	1.28898	121
PID_ERBB1_DOWNSTREAM_PATHWAY	0.000563273	0.504976	1.28449	101
GSE23321_CD8_STEM_CELL_MEMORY_VS_EFFECTOR_MEMORY_CD8_TCELL_DN	0.000563273	0.469888	1.22649	194
TGTGTGA_MIR377	0.000563273	0.466541	1.21822	196
HP_MOTOR_SEIZURE	0.000563273	0.441979	1.17206	340
HP_ABNORMALITY_OF_THE_PHILTRUM	0.000563273	0.421065	1.12744	624
HP_PARAPLEGIA	0.000572432	0.481094	1.24665	156
GCNP_SHH_UP_LATE.V1_DN	0.000572432	0.475661	1.23686	173
GSE24634_IL4_VS_CTRL_TREATED_NAIVE_CD4_TCELL_DAY5_UP	0.000572432	0.469563	1.22528	193
GSE17721_CTRL_VS_CPG_0.5H_BMDC_UP	0.000572432	0.468904	1.2249	198
GSE5542_UNTREATED_VS_IFNG_TREATED_EPITHELIAL_CELLS_6H_DN	0.000572432	0.468008	1.22088	191
GOBP_MRNA_PROCESSING	0.000572432	0.431625	1.15088	443
FEVR_CTNNB1_TARGETS_UP	0.000572432	0.418552	1.12234	690
HP_ABNORMAL_INFLAMMATORY_RESPONSE	0.000572432	0.410016	1.1054	1016
REACTOME_COOPERATION_OF_PDCL_PHLP1_AND_TRIC_CCT_IN_G_PROTEIN_BETA_FOLDING	0.00058159	0.606604	1.4599	37
GOBP_ACTIN_CYTOSKELETON_REORGANIZATION	0.00058159	0.506612	1.29296	108
KEGG_CELL_ADHESION_MOLECULES_CAMS	0.00058159	0.495477	1.27429	126
REACTOME_SIGNALING_BY_HEDGEHOG	0.00058159	0.488873	1.26383	145
GSE10240_CTRL_VS_IL17_AND_IL22_STIM_PRIMARY_BRONCHIAL_EPITHELIAL_CELLS_DN	0.00058159	0.46844	1.22397	199
GSE39110_UNTREATED_VS_IL2_TREATED_CD8_TCELL_DAY3_POST_IMMUNIZATION_DN	0.00058159	0.466133	1.21715	196
P300_01	0.00058159	0.457837	1.20388	250
GOBP_CELL_CELL_ADHESION	0.00058159	0.412922	1.1112	881
GOCC_INTRINSIC_COMPONENT_OF_POSTSYNAPTIC_MEMBRANE	0.000590749	0.501574	1.28751	121
WP_7Q1123_COPY_NUMBER_VARIATION_SYNDROME	0.000590749	0.504615	1.28357	101
AAANWWTGC_UNKNOWN	0.000590749	0.469367	1.22477	193
GSE3982_BCELL_VS_CENT_MEMORY_CD4_TCELL_DN	0.000590749	0.469214	1.22424	192
REACTOME_APOPTOSIS	0.000590749	0.469939	1.22218	174
GSE20715_0H_VS_48H_OZONE_LUNG_UP	0.000590749	0.464266	1.2132	200
REACTOME_SIGNALING_BY_NOTCH4	0.000599908	0.532039	1.33977	81
HEN1_01	0.000599908	0.468767	1.22454	198
GSE17721_PAM3CSK4_VS_GADIQUIMOD_12H_BMDC_UP	0.000599908	0.469088	1.22404	193
GOBP_REGULATION_OF_ORGANELLE_ASSEMBLY	0.000599908	0.462536	1.21307	224
HP_ABNORMALITY_OF_THE_BLADDER	0.000599908	0.432972	1.15499	462
REACTOME_ACTIVATION_OF_GENE_EXPRESSION_BY_SREBF_SREBP	0.000609066	0.59211	1.43569	43
LU_AGING_BRAIN_DN	0.000609066	0.482264	1.24875	151
GSE42724_B1_BCELL_VS_PLASMABLAST_UP	0.000609066	0.466113	1.21745	197
HALLMARK_MTORC1_SIGNALING	0.000609066	0.466015	1.21719	197
CHEMNITZ_RESPONSE_TO_PROSTAGLANDIN_E2_DN	0.000609066	0.44063	1.17052	360
MIR548BB_5P	0.000609066	0.42914	1.14552	486
GOBP_RESPONSE_TO_WOUNDING	0.000609066	0.426975	1.14144	541
TRAVAGLINI_LUNG_PROXIMAL_BASAL_CELL	0.000609066	0.424456	1.13581	584
GSE29949_CD8_POS_DC_SPLEEN_VS_DC_BRAIN_UP	0.000618225	0.469614	1.22578	194
GSE8921_UNSTIM_VS_TLR1_2_STIM_MONOCYTE_3H_DN	0.000618225	0.468302	1.22333	198
GSE22589_HEALTHY_VS_HIV_AND_SIV_INFECTED_DC_DN	0.000618225	0.467628	1.22185	199
GSE17721_0.5H_VS_4H_CPG_BMDC_DN	0.000618225	0.46688	1.2203	203
MIR2681_3P	0.000627384	0.601782	1.44545	36
NAKAYA_MONOCYTE_FLUARIX_FLUVIRIN_AGE_18_50YO_7DY_DN	0.000627384	0.518386	1.3112	90
GSE24142_DN2_VS_DN3_THYMOCYTE_FETAL_UP	0.000627384	0.464997	1.21539	201
GSE2770_UNTREATED_VS_TGFB_AND_IL12_TREATED_ACT_CD4_TCELL_48H_DN	0.000627384	0.465414	1.21527	196
BUSSLINGER_GASTRIC_PARIETAL_CELLS	0.000627384	0.454262	1.19344	244
COUP_DR1_Q6	0.000627384	0.452558	1.1891	246
GOBP_ORGANOPHOSPHATE_BIOSYNTHETIC_PROCESS	0.000627384	0.427719	1.14304	532
MIR6867_5P	0.000627384	0.414154	1.11447	863
GSE21033_1H_VS_12H_POLYIC_STIM_DC_DN	0.000636543	0.490416	1.26458	132
MIR7150	0.000636543	0.490615	1.26248	128
REACTOME_DNA_REPLICATION	0.000636543	0.473931	1.23015	163
MIR138_5P	0.000636543	0.467818	1.2246	209
GSE26351_UNSTIM_VS_BMP_PATHWAY_STIM_HEMATOPOIETIC_PROGENITORS_DN	0.000636543	0.46908	1.22438	194
GSE15330_WT_VS_IKAROS_KO_GRANULOCYTE_MONOCYTE_PROGENITOR_UP	0.000636543	0.46644	1.21915	203
YATGNWAAT_OCT_C	0.000636543	0.439134	1.16581	353
FLECHNER_BIOPSY_KIDNEY_TRANSPLANT_REJECTED_VS_OK_DN	0.000636543	0.428877	1.14666	542
HP_ABNORMAL_ABDOMEN_MORPHOLOGY	0.000636543	0.418678	1.12276	692
HOXA1_TARGET_GENES	0.000636543	0.413621	1.11456	944
REACTOME_DEVELOPMENTAL_BIOLOGY	0.000636543	0.409342	1.10338	1006
LAKE_ADULT_KIDNEY_C7_PROXIMAL_TUBULE_EPITHELIAL_CELLS_S3	0.000645701	0.49767	1.27711	120
GSE36891_POLYIC_TLR3_VS_PAM_TLR2_STIM_PERITONEAL_MACROPHAGE_DN	0.000645701	0.478948	1.24202	159
GOBP_RESPONSE_TO_TOXIC_SUBSTANCE	0.000645701	0.467627	1.22516	212
GSE1460_CORD_VS_ADULT_BLOOD_NAIVE_CD4_TCELL_DN	0.000645701	0.466962	1.21815	191
GSE20715_0H_VS_48H_OZONE_TLR4_KO_LUNG_UP	0.000645701	0.46553	1.21593	197
STAT1_02	0.000645701	0.454764	1.19626	255
GOBP_POSITIVE_REGULATION_OF_LOCOMOTION	0.000645701	0.426464	1.14007	541
GOBP_TELOMERE_MAINTENANCE_VIA_TELOMERE_LENGTHENING	0.00065486	0.527207	1.32694	79
MOOTHA_VOXPHOS	0.00065486	0.525174	1.32227	80
MENON_FETAL_KIDNEY_9_ENDOTHELIAL_CELLS	0.00065486	0.50806	1.29193	100
GSE13484_UNSTIM_VS_12H_YF17D_VACCINE_STIM_PBMC_DN	0.00065486	0.468915	1.22395	194
GSE43955_10H_VS_30H_ACT_CD4_TCELL_DN	0.00065486	0.467374	1.22119	199
GOBP_EPITHELIAL_CELL_PROLIFERATION	0.00065486	0.43878	1.16772	393
RUBENSTEIN_SKELETAL_MUSCLE_SMOOTH_MUSCLE_CELLS	0.00065486	0.434409	1.15688	412
MIR548AQ_5P	0.00065486	0.429948	1.14747	485
SRSF9_TARGET_GENES	0.00065486	0.419597	1.1241	650
GOBP_ANIMAL_ORGAN_MORPHOGENESIS	0.00065486	0.408939	1.10259	1019
HP_VISUAL_IMPAIRMENT	0.00065486	0.407972	1.10086	1084
GOBP_CATION_TRANSPORT	0.00065486	0.406759	1.09785	1123
GOMF_LIGASE_ACTIVITY_FORMING_CARBON_OXYGEN_BONDS	0.000664019	0.596163	1.44243	41
MIR6855_5P	0.000664019	0.553135	1.37937	65
CCCAGAG_MIR326	0.000664019	0.479279	1.24116	152
GSE21670_IL6_VS_TGFB_AND_IL6_TREATED_CD4_TCELL_UP	0.000664019	0.472483	1.23056	181
HP_PERIPHERAL_AXONAL_DEGENERATION	0.000664019	0.471371	1.22553	172
GSE3982_DC_VS_NKCELL_UP	0.000664019	0.464647	1.21447	201
MIR548AK_MIR548AM_5P_MIR548C_5P_MIR548H_5P_MIR548O_5P_MIR548AU_5P	0.000664019	0.42789	1.14185	483
MIR548O_5P_MIR548W	0.000664019	0.42789	1.14185	483
MIR4729	0.000664019	0.41906	1.12342	685
DBP_TARGET_GENES	0.000664019	0.417889	1.12247	742
HP_HYPERREFLEXIA	0.000664019	0.415021	1.11347	708
HP_ABNORMAL_NASAL_BRIDGE_MORPHOLOGY	0.000664019	0.411484	1.10918	987
HP_NEUROGENIC_BLADDER	0.000673178	0.617652	1.47432	33
GSE27092_WT_VS_HDAC7_PHOSPHO_DEFICIENT_CD8_TCELL_UP	0.000673178	0.467965	1.22245	198
GSE36476_YOUNG_VS_OLD_DONOR_MEMORY_CD4_TCELL_16H_TSST_ACT_UP	0.000673178	0.468293	1.22184	192
SHEDDEN_LUNG_CANCER_GOOD_SURVIVAL_A4	0.000673178	0.466676	1.2174	191
GSE27859_DC_VS_CD11C_INT_F480_INT_DC_UP	0.000673178	0.465143	1.21491	197
GSE5589_WT_VS_IL10_KO_LPS_AND_IL10_STIM_MACROPHAGE_45MIN_UP	0.000673178	0.464837	1.21376	196
HP_ABNORMALITY_OF_THE_UTERUS	0.000673178	0.459884	1.20552	217
GOCC_CYTOPLASMIC_REGION	0.000673178	0.455928	1.20029	262
MIR125A_5P	0.000673178	0.446394	1.18169	317
PEREZ_TP63_TARGETS	0.000673178	0.443165	1.17468	330
HP_ABNORMAL_UVEA_MORPHOLOGY	0.000673178	0.42695	1.14107	535
REACTOME_REGULATED_NECROSIS	0.000682336	0.566452	1.39378	53
REACTOME_SIGNALING_BY_FGFR2	0.000682336	0.543555	1.36247	71
GSE4590_PRE_BCELL_VS_LARGE_PRE_BCELL_UP	0.000682336	0.478329	1.24042	159
GSE22886_UNSTIM_VS_IL15_STIM_NKCELL_DN	0.000682336	0.465758	1.21607	195
GSE17721_PAM3CSK4_VS_CPG_1H_BMDC_DN	0.000682336	0.465001	1.21454	197
GOBP_PROTEIN_POLYUBIQUITINATION	0.000682336	0.45945	1.20596	235
AP1_Q2_01	0.000682336	0.451344	1.18892	269
HP_BRACHYDACTYLY	0.000682336	0.442778	1.17414	339
FOXJ2_TARGET_GENES	0.000682336	0.429345	1.14586	494
LMTK3_TARGET_GENES	0.000682336	0.429068	1.14459	464
HP_RESPIRATORY_TRACT_INFECTION	0.000682336	0.419287	1.12332	652
GOBP_DEVELOPMENTAL_PROCESS_INVOLVED_IN_REPRODUCTION	0.000682336	0.409316	1.10302	956
WILLERT_WNT_SIGNALING	0.000691495	0.68459	1.559	20
HP_BLADDER_DIVERTICULUM	0.000691495	0.58405	1.40764	38
GOBP_POSITIVE_REGULATION_OF_SYNAPSE_ASSEMBLY	0.000691495	0.553225	1.37222	61
GSE36392_TYPE_2_MYELOID_VS_NEUTROPHIL_IL25_TREATED_LUNG_UP	0.000691495	0.46576	1.21741	202
HP_GENERALIZED_ONSET_SEIZURE	0.000691495	0.442493	1.17318	334
HP_ABNORMAL_STERNUM_MORPHOLOGY	0.000691495	0.436042	1.16147	405
MIR548AZ_3P	0.000691495	0.429842	1.14678	475
GOBP_MRNA_METABOLIC_PROCESS	0.000691495	0.419672	1.12449	665
GOBP_EXOCYTIC_PROCESS	0.000700654	0.538917	1.35409	74
GSE11057_NAIVE_CD4_VS_PBMC_CD4_TCELL_UP	0.000700654	0.474034	1.23263	173
GSE40274_CTRL_VS_IRF4_TRANSDUCED_ACTIVATED_CD4_TCELL_UP	0.000700654	0.473421	1.22882	163
HP_PARAPLEGIA_PARAPARESIS	0.000700654	0.461888	1.21064	216
SENESE_HDAC1_TARGETS_UP	0.000700654	0.432587	1.15298	427
GOBP_SMALL_GTPASE_MEDIATED_SIGNAL_TRANSDUCTION	0.000700654	0.427072	1.13977	490
GOMF_CHROMATIN_BINDING	0.000700654	0.424141	1.13451	557
REACTOME_SPRY_REGULATION_OF_FGF_SIGNALING	0.00070276	0.73714	1.63259	16
GOBP_ACTIVATION_OF_CYSTEINE_TYPE_ENDOPEPTIDASE_ACTIVITY_INVOLVED_IN_APOPTOTIC_PROCESS	0.000709813	0.530608	1.33583	76
MIR6824_3P	0.000709813	0.504825	1.28773	107
GOBP_RNA_3_END_PROCESSING	0.000709813	0.504771	1.2876	107
TRAVAGLINI_LUNG_NEUROENDOCRINE_CELL	0.000709813	0.491684	1.2632	123
GSE14000_TRANSLATED_RNA_VS_MRNA_DC_DN	0.000709813	0.471926	1.22549	165
GSE19374_UNINF_VS_LISTERIA_INFECTED_MACROPHAGE_UP	0.000709813	0.470375	1.22468	180
GSE41867_NAIVE_VS_DAY8_LCMV_ARMSTRONG_EFFECTOR_CD8_TCELL_UP	0.000709813	0.467629	1.22023	193
CP2_01	0.000709813	0.454372	1.19523	255
MIR466	0.000709813	0.43166	1.14951	403
MASSARWEH_TAMOXIFEN_RESISTANCE_UP	0.000709813	0.425019	1.13659	554
ZNF10_TARGET_GENES	0.000709813	0.419753	1.12515	681
GOBP_SYNAPTIC_VESICLE_RECYCLING	0.000718971	0.53208	1.33234	70
GOBP_METENCEPHALON_DEVELOPMENT	0.000718971	0.505971	1.28922	104
MIR1909_3P	0.000718971	0.489664	1.26425	137
ONDER_CDH1_TARGETS_1_UP	0.000718971	0.485732	1.25324	134
KEGG_HUNTINGTONS_DISEASE	0.000718971	0.474839	1.23222	161
GSE17721_CTRL_VS_CPG_2H_BMDC_UP	0.000718971	0.467699	1.22175	198
GSE39152_CD103_NEG_VS_POS_MEMORY_CD8_TCELL_DN	0.000718971	0.462768	1.20929	200
GSE23308_CTRL_VS_CORTICOSTERONE_TREATED_MACROPHAGE_MINERALCORTICOID_REC_KO_UP	0.000718971	0.462735	1.2092	200
YY1_02	0.000718971	0.458175	1.2033	240
MENON_FETAL_KIDNEY_8_CONNECTING_TUBULE_CELLS	0.000718971	0.453544	1.19155	244
GOBP_SEX_DIFFERENTIATION	0.000718971	0.448007	1.18059	274
MIR4735_3P	0.00072813	0.496275	1.26928	113
HP_INCREASED_SERUM_LACTATE	0.00072813	0.477494	1.24028	169
RSRFC4_Q2	0.00072813	0.467104	1.22397	213
GSE32986_GMCSF_AND_CURDLAN_LOWDOSE_VS_GMCSF_AND_CURDLAN_HIGHDOSE_STIM_DC_UP	0.00072813	0.467907	1.22083	192
GSE18281_PERIMEDULLARY_CORTICAL_REGION_VS_WHOLE_CORTEX_THYMUS_UP	0.00072813	0.465501	1.21674	202
GSE28783_CTRL_ANTI_MIR_VS_UNTREATED_ATHEROSCLEROSIS_MACROPHAGE_DN	0.00072813	0.465096	1.21434	195
GSE22886_NAIVE_BCELL_VS_DC_DN	0.00072813	0.465043	1.21421	195
GOCC_COATED_VESICLE	0.00072813	0.449386	1.18512	282
YAMANAKA_GLIOBLASTOMA_SURVIVAL_UP	0.000729909	0.802498	1.66973	10
REACTOME_DOWNSTREAM_SIGNAL_TRANSDUCTION	0.000737289	0.639217	1.50758	29
PARK_APL_PATHOGENESIS_DN	0.000737289	0.567983	1.38884	49
TRAVAGLINI_LUNG_AIRWAY_SMOOTH_MUSCLE_CELL	0.000737289	0.477673	1.23777	157
GSE17974_IL4_AND_ANTI_IL12_VS_UNTREATED_12H_ACT_CD4_TCELL_UP	0.000737289	0.470933	1.22772	186
GSE21670_UNTREATED_VS_TGFB_TREATED_STAT3_KO_CD4_TCELL_DN	0.000737289	0.467863	1.22072	192
GSE5589_LPS_VS_LPS_AND_IL6_STIM_IL10_KO_MACROPHAGE_45MIN_DN	0.000737289	0.464684	1.21327	195
TOYOTA_TARGETS_OF_MIR34B_AND_MIR34C	0.000737289	0.432541	1.15305	430
ZNF589_TARGET_GENES	0.000737289	0.428354	1.14526	542
MIR548A_5P	0.000737289	0.427466	1.14072	483
BIOCARTA_IL3_PATHWAY	0.000739505	0.726221	1.59884	15
HP_MELANOCYTIC_NEVUS	0.000746448	0.554485	1.37022	58
GOBP_RNA_DEPENDENT_DNA_BIOSYNTHETIC_PROCESS	0.000746448	0.539355	1.34945	69
GOCC_APICAL_JUNCTION_COMPLEX	0.000746448	0.483851	1.25073	144
GSE15930_NAIVE_VS_72H_IN_VITRO_STIM_IL12_CD8_TCELL_UP	0.000746448	0.462336	1.20816	200
GOBP_RESPONSE_TO_RADIATION	0.000746448	0.432499	1.15254	424
HP_ABNORMAL_CORNEA_MORPHOLOGY	0.000746448	0.418101	1.12122	692
ESC_V6.5_UP_LATE.V1_UP	0.000755606	0.471043	1.2268	181
GOCC_NEURON_TO_NEURON_SYNAPSE	0.000755606	0.442421	1.17338	341
REACTOME_DOWNSTREAM_SIGNALING_OF_ACTIVATED_FGFR1	0.000764765	0.615508	1.46011	31
MIR1226_3P	0.000764765	0.498899	1.27195	106
GOCC_CLATHRIN_COATED_VESICLE	0.000764765	0.470539	1.22544	182
GSE43955_TH0_VS_TGFB_IL6_TH17_ACT_CD4_TCELL_52H_UP	0.000764765	0.466034	1.21769	199
GSE2585_AIRE_KO_VS_WT_CD80_LOW_MTEC_DN	0.000764765	0.466018	1.21765	199
HIF1_Q3	0.000764765	0.456726	1.1989	234
MIR513A_5P	0.000764765	0.440515	1.17062	364
FAN_EMBRYONIC_CTX_BIG_GROUPS_BRAIN_ENDOTHELIAL	0.000764765	0.439306	1.16686	359
HP_HIP_OSTEOARTHRITIS	0.000773924	0.674898	1.54492	21
MARCHINI_TRABECTEDIN_RESISTANCE_DN	0.000773924	0.5669	1.38619	49
MORF_SMC1L1	0.000773924	0.550765	1.36612	61
PANGAS_TUMOR_SUPPRESSION_BY_SMAD1_AND_SMAD5_DN	0.000773924	0.480973	1.24472	149
LIU_CMYB_TARGETS_UP	0.000773924	0.477311	1.23778	159
GSE6674_ANTI_IGM_VS_ANTI_IGM_AND_CPG_STIM_BCELL_DN	0.000773924	0.464346	1.21283	197
P53_DN.V1_DN	0.000773924	0.46432	1.21232	195
LINDGREN_BLADDER_CANCER_CLUSTER_3_UP	0.000773924	0.443823	1.17543	323
HP_ABNORMAL_SYSTEMIC_ARTERIAL_MORPHOLOGY	0.000773924	0.429735	1.14696	488
MIR548Y	0.000773924	0.427211	1.14016	492
HP_ABNORMALITY_OF_THE_MIDFACE	0.000773924	0.424649	1.13541	549
GOBP_PROTEIN_LOCALIZATION_TO_ENDOPLASMIC_RETICULUM	0.000783083	0.54008	1.34468	64
ASTON_MAJOR_DEPRESSIVE_DISORDER_DN	0.000783083	0.477133	1.23637	157
GSE15750_DAY6_VS_DAY10_TRAF6KO_EFF_CD8_TCELL_DN	0.000783083	0.464205	1.21246	197
GSE39864_WT_VS_GATA3_KO_TREG_DN	0.000783083	0.464203	1.21246	197
RIGGINS_TAMOXIFEN_RESISTANCE_DN	0.000783083	0.461586	1.21034	220
GSE7831_UNSTIM_VS_INFLUENZA_STIM_PDC_1H_DN	0.000783083	0.46209	1.20752	200
GOBP_REGULATION_OF_CHROMOSOME_ORGANIZATION	0.000783083	0.459914	1.20378	208
MIR130A_5P	0.000783083	0.443794	1.17608	327
ZNF549_TARGET_GENES	0.000783083	0.427701	1.1417	500
GOBP_SYNAPTIC_VESICLE_CYTOSKELETAL_TRANSPORT	0.000792241	0.686534	1.55546	19
GOBP_DOPAMINE_SECRETION	0.000792241	0.600871	1.4461	37
HP_PROMINENT_METOPIC_RIDGE	0.000792241	0.56832	1.3866	47
HP_FACIAL_HYPERTRICHOSIS	0.000792241	0.474563	1.2305	158
GSE37534_GW1929_VS_ROSIGLITAZONE_TREATED_CD4_TCELL_PPARG1_FOXP3_TRANSDUCED_UP	0.000792241	0.472935	1.22775	164
GSE15330_HSC_VS_GRANULOCYTE_MONOCYTE_PROGENITOR_UP	0.000792241	0.464155	1.21189	195
GSE14350_TREG_VS_TEFF_IN_IL2RB_KO_DN	0.000792241	0.463498	1.21027	196
WONG_EMBRYONIC_STEM_CELL_CORE	0.000792241	0.443509	1.17532	327
KEGG_ECM_RECEPTOR_INTERACTION	0.0008014	0.518322	1.3063	83
GSE34515_CD16_NEG_MONOCYTE_VS_DC_UP	0.0008014	0.463416	1.21005	196
TAL1ALPHAE47_01	0.0008014	0.453416	1.1924	253
RAMJAUN_APOPTOSIS_BY_TGFB1_VIA_SMAD4_DN	0.000804294	0.80039	1.66534	10
GOBP_TELOMERE_MAINTENANCE	0.000810559	0.492374	1.26852	130
GSE19888_CTRL_VS_A3R_INHIBITOR_TREATED_MAST_CELL_DN	0.000810559	0.473809	1.2332	178
GSE10239_NAIVE_VS_DAY4.5_EFF_CD8_TCELL_UP	0.000810559	0.466729	1.21788	193
GOBP_REGULATED_EXOCYTOSIS	0.000810559	0.456332	1.19787	234
RICKMAN_TUMOR_DIFFERENTIATED_WELL_VS_POORLY_UP	0.000810559	0.456292	1.19776	234
MIR548AS_5P	0.000810559	0.427933	1.14182	482
LEI_HOXC8_TARGETS_DN	0.000811369	0.707203	1.58427	17
GOBP_ORGANELLE_TRANSPORT_ALONG_MICROTUBULE	0.000819718	0.520813	1.31426	85
GOBP_RECEPTOR_INTERNALIZATION	0.000819718	0.500723	1.27973	112
GSE6269_HEALTHY_VS_E_COLI_INF_PBMC_DN	0.000819718	0.47811	1.24017	160
GSE18893_CTRL_VS_TNF_TREATED_TCONV_24H_UP	0.000819718	0.467259	1.2206	198
GSE46606_IRF4HIGH_VS_IRF4MID_CD40L_IL2_IL5_DAY1_STIMULATED_BCELL_UP	0.000819718	0.467256	1.22059	198
GSE40274_GATA1_VS_FOXP3_AND_GATA1_TRANSDUCED_ACTIVATED_CD4_TCELL_DN	0.000819718	0.467206	1.22046	198
GSE3039_CD4_TCELL_VS_ALPHAALPHA_CD8_TCELL_UP	0.000819718	0.464723	1.2147	202
GSE17721_PAM3CSK4_VS_CPG_1H_BMDC_UP	0.000819718	0.461846	1.20688	200
PU1_Q6	0.000819718	0.459599	1.20595	232
GOBP_SULFUR_COMPOUND_METABOLIC_PROCESS	0.000819718	0.44648	1.18182	318
REACTOME_CYTOPROTECTION_BY_HMOX1	0.000828876	0.497755	1.27428	115
GSE6090_UNSTIM_VS_DC_SIGN_STIM_DC_UP	0.000828876	0.471408	1.2236	163
GSE11864_UNTREATED_VS_CSF1_PAM3CYS_IN_MAC_UP	0.000828876	0.469045	1.22122	180
RAO_BOUND_BY_SALL4	0.000828876	0.457873	1.2005	227
GATA1_01	0.000828876	0.454784	1.19452	239
ID1_TARGET_GENES	0.000828876	0.408141	1.10115	1080
GOBP_CHEMICAL_HOMEOSTASIS	0.000828876	0.4074	1.0997	1139
REACTOME_INTERLEUKIN_4_AND_INTERLEUKIN_13_SIGNALING	0.000838035	0.494016	1.2635	113
GSE40274_XBP1_VS_FOXP3_AND_XBP1_TRANSDUCED_ACTIVATED_CD4_TCELL_UP	0.000838035	0.465474	1.21623	199
GOBP_REGULATION_OF_CELLULAR_PROTEIN_CATABOLIC_PROCESS	0.000838035	0.453004	1.19132	253
MIR125B_5P	0.000838035	0.445927	1.17999	315
GAUTAM_EYE_IRIS_CILIARY_BODY_CILIARY_BODY_ENDOTHELIAL_CELLS	0.000838035	0.442249	1.17308	343
DEURIG_T_CELL_PROLYMPHOCYTIC_LEUKEMIA_UP	0.000838035	0.440497	1.16838	342
HP_FEEDING_DIFFICULTIES_IN_INFANCY	0.000838035	0.426262	1.14	556
GOBP_AMINO_ACID_ACTIVATION	0.000847194	0.572132	1.39147	45
GOBP_AXONEME_ASSEMBLY	0.000847194	0.517321	1.30741	89
ZHENG_CORD_BLOOD_C6_HSC_MULTIPOTENT_PROGENITOR	0.000847194	0.515267	1.30137	87
TSENG_IRS1_TARGETS_UP	0.000847194	0.497286	1.27308	115
GOBP_REGULATION_OF_SIGNALING_RECEPTOR_ACTIVITY	0.000847194	0.477338	1.23691	156
MCBRYAN_PUBERTAL_TGFB1_TARGETS_UP	0.000847194	0.475419	1.23486	167
TAATGTG_MIR323	0.000847194	0.473108	1.22772	161
HP_ABNORMALITY_OF_BONE_MARROW_CELL_MORPHOLOGY	0.000847194	0.470645	1.22531	179
NCOA2_TARGET_GENES	0.000847194	0.433622	1.15453	397
GOMF_NUCLEOSIDE_TRIPHOSPHATASE_REGULATOR_ACTIVITY	0.000847194	0.428833	1.14379	456
TCTATGA_MIR376A_MIR376B	0.000856353	0.527718	1.32946	82
MIR548V	0.000856353	0.490433	1.26116	125
GSE26495_NAIVE_VS_PD1HIGH_CD8_TCELL_DN	0.000856353	0.464568	1.21158	189
GSE17721_CTRL_VS_LPS_24H_BMDC_DN	0.000856353	0.46171	1.20652	200
HP_DIALEPTIC_SEIZURE	0.000856353	0.458024	1.20026	214
MYCMAX_02	0.000856353	0.454363	1.19648	265
HUTTMANN_B_CLL_POOR_SURVIVAL_UP	0.000856353	0.448369	1.18244	282
MIR548E_3P	0.000856353	0.428138	1.14226	471
MIR548I	0.000856353	0.427593	1.14091	482
GOBP_CLATHRIN_DEPENDENT_ENDOCYTOSIS	0.000865511	0.574375	1.39791	46
GOBP_TELOMERE_ORGANIZATION	0.000865511	0.479171	1.23925	148
GOMF_SULFURTRANSFERASE_ACTIVITY	0.00086938	0.798588	1.66159	10
TURASHVILI_BREAST_LOBULAR_CARCINOMA_VS_LOBULAR_NORMAL_DN	0.00087467	0.538792	1.34671	68
ELVIDGE_HIF1A_AND_HIF2A_TARGETS_DN	0.00087467	0.504204	1.28472	104
REACTOME_CELL_CELL_COMMUNICATION	0.00087467	0.487728	1.25505	128
GSE35825_UNTREATED_VS_IFNA_STIM_MACROPHAGE_UP	0.00087467	0.471862	1.22698	173
GSE12845_NAIVE_VS_PRE_GC_TONSIL_BCELL_UP	0.00087467	0.467764	1.22036	190
GSE10273_LOW_IL7_VS_HIGH_IL7_AND_IRF4_IN_IRF4_8_NULL_PRE_BCELL_DN	0.00087467	0.463669	1.21191	203
GSE24142_EARLY_THYMIC_PROGENITOR_VS_DN3_THYMOCYTE_FETAL_DN	0.00087467	0.462522	1.20892	201
GSE360_CTRL_VS_L_DONOVANI_MAC_UP	0.00087467	0.46236	1.20849	201
GSE35825_IFNA_VS_IFNG_STIM_MACROPHAGE_DN	0.00087467	0.4616	1.20624	200
AREB6_03	0.00087467	0.455165	1.19824	261
HP_RENAL_HYPOPLASIA_APLASIA	0.00087467	0.446974	1.1811	298
LU_EZH2_TARGETS_DN	0.00087467	0.440275	1.17095	372
MIR4659A_3P_MIR4659B_3P	0.00087467	0.419557	1.12396	653
KYNG_DNA_DAMAGE_BY_GAMMA_AND_UV_RADIATION	0.000883829	0.530636	1.33564	77
MIR5584_3P	0.000883829	0.486318	1.25549	136
THUM_SYSTOLIC_HEART_FAILURE_DN	0.000883829	0.46657	1.2188	198
GSE40666_NAIVE_VS_EFFECTOR_CD8_TCELL_UP	0.000883829	0.465278	1.21571	199
GSE10240_IL22_VS_IL17_STIM_PRIMARY_BRONCHIAL_EPITHELIAL_CELLS_DN	0.000883829	0.463619	1.21093	197
PXR_Q2	0.000883829	0.455381	1.19778	254
MIR6835_3P	0.000883829	0.430428	1.14786	439
SCHERER_PBMC_YF_VAX_AGE_18_40YO_ANYD_DN	0.000884713	0.703756	1.57654	17
REACTOME_SIGNALING_BY_NTRK2_TRKB	0.000892988	0.643154	1.49622	25
DIRMEIER_LMP1_RESPONSE_LATE_UP	0.000892988	0.548946	1.35436	55
GOBP_ACTIVATION_OF_PROTEIN_KINASE_ACTIVITY	0.000892988	0.487456	1.25801	135
GOCC_SITE_OF_POLARIZED_GROWTH	0.000892988	0.474874	1.23345	167
GSE40274_IRF4_VS_FOXP3_AND_IRF4_TRANSDUCED_ACTIVATED_CD4_TCELL_UP	0.000892988	0.469041	1.21947	172
GSE18893_TCONV_VS_TREG_24H_TNF_STIM_UP	0.000892988	0.466398	1.21738	194
GOBP_DEVELOPMENTAL_MATURATION	0.000892988	0.450005	1.18689	284
HP_CEREBELLAR_ATROPHY	0.000892988	0.441353	1.17216	358
ZHAN_MULTIPLE_MYELOMA_PR_DN	0.000902146	0.567434	1.38589	48
GOBP_CIRCADIAN_RHYTHM	0.000902146	0.465027	1.21571	204
ZWANG_EGF_INTERVAL_DN	0.000902146	0.463906	1.21257	202
HP_ABNORMAL_FEAR_ANXIETY_RELATED_BEHAVIOR	0.000902146	0.434713	1.15699	392
ZNF768_TARGET_GENES	0.000902146	0.408009	1.10072	1068
LENAOUR_DENDRITIC_CELL_MATURATION_UP	0.000911305	0.503553	1.28596	110
GOBP_CELL_CELL_JUNCTION_ASSEMBLY	0.000911305	0.481364	1.24476	146
MCBRYAN_PUBERTAL_BREAST_6_7WK_UP	0.000911305	0.463994	1.21041	191
GSE5589_IL6_KO_VS_IL10_KO_LPS_STIM_MACROPHAGE_45MIN_DN	0.000911305	0.462822	1.20841	195
GOBP_REGULATION_OF_EPITHELIAL_CELL_MIGRATION	0.000911305	0.459065	1.20397	224
ETS1_B	0.000911305	0.453771	1.19461	262
SOX3_TARGET_GENES	0.000911305	0.429759	1.14591	443
GSE6259_CD4_TCELL_VS_CD8_TCELL_UP	0.000920464	0.469101	1.2217	182
GSE17721_0.5H_VS_12H_GARDIQUIMOD_BMDC_DN	0.000920464	0.466086	1.21754	198
GSE12845_NAIVE_VS_DARKZONE_GC_TONSIL_BCELL_UP	0.000920464	0.466575	1.21736	192
WP_IL18_SIGNALING_PATHWAY	0.000920464	0.45011	1.18562	268
MYOD_01	0.000920464	0.449843	1.1839	260
MIR205_3P	0.000920464	0.432329	1.15095	395
NAKAYA_PBMC_FLUMIST_AGE_18_50YO_3DY_DN	0.000920464	0.41482	1.11146	661
REACTOME_TRANSCRIPTIONAL_REGULATION_BY_RUNX3	0.000929623	0.510061	1.29329	94
GSE27241_CTRL_VS_DIGOXIN_TREATED_RORGT_KO_CD4_TCELL_IN_TH17_POLARIZING_CONDITIONS_DN	0.000929623	0.467392	1.21768	183
GSE360_LOW_DOSE_B_MALAYI_VS_M_TUBERCULOSIS_MAC_UP	0.000929623	0.463276	1.21088	203
GSE41867_DAY6_VS_DAY8_LCMV_ARMSTRONG_EFFECTOR_CD8_TCELL_DN	0.000929623	0.462693	1.20817	196
GSE13522_CTRL_VS_T_CRUZI_Y_STRAIN_INF_SKIN_129_MOUSE_DN	0.000929623	0.461151	1.20506	200
GSE19923_E2A_KO_VS_E2A_AND_HEB_KO_DP_THYMOCYTE_UP	0.000929623	0.461149	1.20506	200
USF2_Q6	0.000929623	0.455059	1.19619	248
LIU_SOX4_TARGETS_DN	0.000929623	0.447977	1.18418	303
MIR5196_5P	0.000929623	0.447564	1.18068	286
GOBP_TUBE_MORPHOGENESIS	0.000929623	0.412139	1.10894	849
REACTOME_TIE2_SIGNALING	0.000948031	0.696877	1.57166	18
GOBP_ACUTE_INFLAMMATORY_RESPONSE_TO_ANTIGENIC_STIMULUS	0.000948031	0.624361	1.46714	28
MIR18A_5P_MIR18B_5P	0.000948031	0.489451	1.25863	125
MIR3920	0.000948031	0.485364	1.25302	136
NIKOLSKY_BREAST_CANCER_8Q23_Q24_AMPLICON	0.000948031	0.47815	1.23661	148
HOXA9_DN.V1_DN	0.000948031	0.468936	1.22127	182
MIR3942_5P	0.000948031	0.466553	1.22019	205
GSE18281_SUBCAPSULAR_VS_PERIMEDULLARY_CORTICAL_REGION_OF_THYMUS_UP	0.000948031	0.463321	1.21104	202
MIR4760_5P	0.000948031	0.464613	1.2107	185
GSE27786_CD4_VS_CD8_TCELL_DN	0.000948031	0.462382	1.20735	196
GSE14908_RESTING_VS_HDM_STIM_CD4_TCELL_ATOPIC_PATIENT_DN	0.000948031	0.46238	1.20735	196
GSE24634_NAIVE_CD4_TCELL_VS_DAY3_IL4_CONV_TREG_DN	0.000948031	0.462327	1.20721	196
SP1_01	0.000948031	0.456444	1.1985	237
RATTENBACHER_BOUND_BY_CELF1	0.000948031	0.435055	1.1572	383
WP_MALIGNANT_PLEURAL_MESOTHELIOMA	0.000948031	0.426716	1.13764	431
MIR4484	0.000966438	0.610837	1.44903	31
GOBP_PRESYNAPSE_ORGANIZATION	0.000966438	0.563688	1.37834	49
REACTOME_REGULATION_OF_PTEN_GENE_TRANSCRIPTION	0.000966438	0.547276	1.35747	61
MIR541_5P	0.000966438	0.493202	1.26331	116
PECE_MAMMARY_STEM_CELL_DN	0.000966438	0.487092	1.25708	135
GSE7768_OVA_ALONE_VS_OVA_WITH_MPL_IMMUNIZED_MOUSE_WHOLE_SPLEEN_6H_UP	0.000966438	0.469558	1.22248	179
DURANTE_ADULT_OLFACTORY_NEUROEPITHELIUM_MATURE_NEURONS	0.000966438	0.468895	1.22121	181
GSE3982_NEUTROPHIL_VS_TH1_UP	0.000966438	0.46633	1.21672	192
GSE557_WT_VS_I_AB_KO_DC_UP	0.000966438	0.465593	1.21625	198
GSE36392_MAC_VS_NEUTROPHIL_IL25_TREATED_LUNG_UP	0.000966438	0.462049	1.20649	196
MIR4703_5P	0.000966438	0.455216	1.19494	234
DESCARTES_FETAL_LIVER_MESOTHELIAL_CELLS	0.000966438	0.447515	1.18005	281
MIR33A_3P	0.000966438	0.431143	1.14834	414
MIR1283	0.000966438	0.429717	1.14623	466
HP_ABNORMAL_MYOCARDIUM_MORPHOLOGY	0.000966438	0.423556	1.13152	515
HP_ABNORMAL_JOINT_MORPHOLOGY	0.000966438	0.406302	1.09576	1037
REACTOME_APOPTOTIC_FACTOR_MEDIATED_RESPONSE	0.000984846	0.681523	1.5441	19
REACTOME_A_TETRASACCHARIDE_LINKER_SEQUENCE_IS_REQUIRED_FOR_GAG_SYNTHESIS	0.000984846	0.646295	1.50739	26
FIRESTEIN_CTNNB1_PATHWAY	0.000984846	0.609865	1.45106	32
GOBP_TIGHT_JUNCTION_ORGANIZATION	0.000984846	0.516705	1.3006	78
GAGCCAG_MIR149	0.000984846	0.481043	1.24352	142
WP_EGFEGFR_SIGNALING_PATHWAY	0.000984846	0.47663	1.23634	160
GSE11864_CSF1_VS_CSF1_IFNG_IN_MAC_UP	0.000984846	0.469278	1.22175	179
SENESE_HDAC1_AND_HDAC2_TARGETS_DN	0.000984846	0.459467	1.20478	220
E47_02	0.000984846	0.454827	1.19607	251
CAGCTTT_MIR320	0.000984846	0.452507	1.18916	247
GOBP_REGULATION_OF_MRNA_METABOLIC_PROCESS	0.000984846	0.446211	1.1768	283
HP_BILATERAL_TONIC_CLONIC_SEIZURE	0.000984846	0.445536	1.17633	291
GOBP_REGULATION_OF_PROTEIN_CONTAINING_COMPLEX_ASSEMBLY	0.000984846	0.433376	1.15318	389
HP_ABNORMAL_UPPER_LIMB_BONE_MORPHOLOGY	0.000984846	0.428943	1.14416	458
ZWANG_CLASS_1_TRANSIENTLY_INDUCED_BY_EGF	0.000984846	0.427724	1.14153	485
ACCAAAG_MIR9	0.000984846	0.424813	1.13404	499
ZNF134_TARGET_GENES	0.000984846	0.415938	1.11636	724
HP_ABNORMAL_INTESTINE_MORPHOLOGY	0.000984846	0.411674	1.10693	799
GOCC_SUPRAMOLECULAR_COMPLEX	0.000984846	0.403048	1.08817	1231
REACTOME_SIGNALING_BY_ERYTHROPOIETIN	0.00100325	0.64049	1.49002	25
HP_MITRAL_VALVE_PROLAPSE	0.00100325	0.502797	1.28402	110
GOBP_CHONDROCYTE_DIFFERENTIATION	0.00100325	0.50278	1.28398	110
GGTGTGT_MIR329	0.00100325	0.496801	1.2666	106
GSE24210_CTRL_VS_IL35_TREATED_TCONV_CD4_TCELL_DN	0.00100325	0.465326	1.21458	194
GSE20500_RETINOIC_ACID_VS_RARA_ANTAGONIST_TREATED_CD4_TCELL_DN	0.00100325	0.463068	1.20799	191
HP_IMPAIRMENT_OF_ACTIVITIES_OF_DAILY_LIVING	0.00100325	0.462211	1.20681	195
GSE9037_CTRL_VS_LPS_1H_STIM_BMDM_DN	0.00100325	0.462108	1.20654	195
GSE28237_FOLLICULAR_VS_LATE_GC_BCELL_UP	0.00100325	0.461784	1.20579	196
MIR4476	0.00100325	0.458445	1.20216	226
MIR6764_5P	0.00100325	0.456565	1.19758	230
GOBP_REGULATION_OF_EXOCYTOSIS	0.00100325	0.457431	1.19668	207
PSMB5_TARGET_GENES	0.00100325	0.45602	1.19564	227
GTF2E2_TARGET_GENES	0.00100325	0.446931	1.17901	286
GOBP_REGULATION_OF_DEVELOPMENTAL_GROWTH	0.00100325	0.441645	1.16779	310
CUI_TCF21_TARGETS_2_UP	0.00100325	0.433458	1.15504	421
HP_DYSPHAGIA	0.00100325	0.428016	1.14179	465
WGTTNNNNNAAA_UNKNOWN	0.00100325	0.426588	1.14054	542
[truncated: 7,307 more rows]

## Sheet: CO_region_GSEA
pathway	pval	Enrichment Score	Normalised Enrichment Score	Pathway size
GOBERT_OLIGODENDROCYTE_DIFFERENTIATION_DN	1.94804e-15	0.481017	1.23733	1072
GOBP_REGULATION_OF_TRANSPORT	3.80757e-11	0.447743	1.15684	1670
GRAESSMANN_APOPTOSIS_BY_DOXORUBICIN_UP	1.80653e-09	0.456024	1.17376	1144
TGGTGCT_MIR29A_MIR29B_MIR29C	1.80653e-09	0.491437	1.25177	515
OSMAN_BLOOD_CHAD63_KH_AGE_18_50YO_HIGH_DOSE_SUBJECTS_24HR_UP	2.63784e-09	0.442713	1.14384	1689
JDP2_TARGET_GENES	5.1732e-09	0.44233	1.14247	1639
ZBTB24_TARGET_GENES	6.39419e-09	0.446749	1.15158	1314
GOBP_POSITIVE_REGULATION_OF_MOLECULAR_FUNCTION	1.001e-08	0.444336	1.14627	1459
HARALAMBIEVA_PBMC_M_M_R_II_AGE_11_22YO_VACCINATED_VS_UNVACCINATED_7YR_UP	1.15599e-08	0.459834	1.18068	901
ZNF740_TARGET_GENES	1.33694e-08	0.454064	1.16851	1107
MURARO_PANCREAS_DUCTAL_CELL	1.41482e-08	0.448856	1.15616	1241
GOBP_CELL_PROJECTION_ORGANIZATION	1.72633e-08	0.44206	1.14111	1528
GOBP_NEUROGENESIS	2.06381e-08	0.439951	1.13647	1603
BLALOCK_ALZHEIMERS_DISEASE_UP	2.50512e-08	0.440333	1.13749	1610
MIR196A_1_3P	2.583e-08	0.497726	1.26197	395
TRAVAGLINI_LUNG_PROXIMAL_CILIATED_CELL	2.94797e-08	0.439803	1.13632	1674
MIR34C_5P	3.20884e-08	0.525173	1.32013	260
MIR449B_5P	3.26102e-08	0.523626	1.3161	257
GOBP_PHOSPHORYLATION	4.40887e-08	0.435946	1.12673	1771
GOBP_NITROGEN_COMPOUND_TRANSPORT	4.46105e-08	0.435346	1.12604	1898
GOBP_VESICLE_MEDIATED_TRANSPORT	5.40072e-08	0.438158	1.13116	1532
GOBP_SMALL_MOLECULE_METABOLIC_PROCESS	5.71532e-08	0.4369	1.12882	1670
HMG20B_TARGET_GENES	6.65911e-08	0.438699	1.13291	1570
GOBP_CELL_CYCLE	6.9737e-08	0.4373	1.12961	1657
GOBP_ESTABLISHMENT_OF_PROTEIN_LOCALIZATION	7.39317e-08	0.439275	1.13438	1577
GOCC_GOLGI_APPARATUS	8.65156e-08	0.437098	1.12864	1545
GOBP_EXPORT_FROM_CELL	9.90995e-08	0.458988	1.17747	824
GOBP_LIPID_METABOLIC_PROCESS	1.05391e-07	0.441727	1.13868	1317
GOBP_POSITIVE_REGULATION_OF_CATALYTIC_ACTIVITY	1.10655e-07	0.447676	1.15166	1083
GOCC_NEURON_PROJECTION	1.35947e-07	0.443019	1.14202	1318
GOBP_INTRACELLULAR_TRANSPORT	1.6124e-07	0.439612	1.13406	1462
GOBP_CELLULAR_MACROMOLECULE_LOCALIZATION	1.82316e-07	0.436042	1.1263	1628
NAB2_TARGET_GENES	2.13932e-07	0.442419	1.14022	1301
SFMBT1_TARGET_GENES	2.35112e-07	0.438575	1.13131	1404
LI_INDUCED_T_TO_NATURAL_KILLER_UP	3.32544e-07	0.499961	1.26212	315
DACOSTA_UV_RESPONSE_VIA_ERCC3_DN	3.3678e-07	0.455155	1.16775	851
GOBP_NEURON_DIFFERENTIATION	3.41016e-07	0.441605	1.1386	1335
E2F2_TARGET_GENES	3.45252e-07	0.441597	1.13772	1264
BLUM_RESPONSE_TO_SALIRASIB_DN	4.29976e-07	0.496585	1.25592	337
MIR30B_5P_MIR30C_5P	4.98089e-07	0.456067	1.16883	773
GRAESSMANN_RESPONSE_TO_MC_AND_DOXORUBICIN_UP	5.06603e-07	0.467254	1.19307	604
MIR449A	5.57688e-07	0.499603	1.26144	312
MONNIER_POSTRADIATION_TUMOR_ESCAPE_UP	6.34315e-07	0.488567	1.2388	397
GOBP_CELLULAR_LIPID_METABOLIC_PROCESS	7.02429e-07	0.449224	1.15383	949
MIR34A_5P	7.10943e-07	0.49636	1.25303	315
MIR30D_5P	7.19457e-07	0.455066	1.16614	769
MIR30E_5P	7.27971e-07	0.455034	1.16606	769
GOBP_NEURON_DEVELOPMENT	8.21627e-07	0.444798	1.1443	1082
NAKAYA_PBMC_FLUMIST_AGE_18_50YO_3DY_DN	8.21627e-07	0.46167	1.18054	661
CEBPZ_TARGET_GENES	8.55684e-07	0.438206	1.12934	1284
GOBP_PROTEIN_CONTAINING_COMPLEX_ORGANIZATION	9.15535e-07	0.433057	1.11852	1624
KDM7A_TARGET_GENES	9.32648e-07	0.43427	1.12135	1553
BLALOCK_ALZHEIMERS_DISEASE_DN	9.83985e-07	0.440584	1.13472	1215
MIR30A_5P	1.06955e-06	0.454799	1.1654	768
GSE11057_CD4_CENT_MEM_VS_PBMC_UP	1.08666e-06	0.52751	1.31544	194
MIR1277_5P	1.12088e-06	0.450542	1.15647	885
GOBP_ORGANONITROGEN_COMPOUND_CATABOLIC_PROCESS	1.138e-06	0.438954	1.13091	1264
FAN_EMBRYONIC_CTX_OLIG	1.17222e-06	0.458641	1.17423	731
OSMAN_BLOOD_CHAD63_KH_AGE_18_50YO_HIGH_DOSE_SUBJECTS_24HR_DN	1.22356e-06	0.434277	1.12089	1507
ZHONG_PFC_MAJOR_TYPES_ASTROCYTES	1.24067e-06	0.493185	1.24551	322
PHF2_TARGET_GENES	1.29201e-06	0.437099	1.12689	1330
ZNF592_TARGET_GENES	1.29201e-06	0.432442	1.11679	1581
GOBP_CENTRAL_NERVOUS_SYSTEM_DEVELOPMENT	1.44602e-06	0.443577	1.14025	1002
ASH1L_TARGET_GENES	1.51447e-06	0.43982	1.13291	1224
KRIEG_HYPOXIA_NOT_VIA_KDM3A	1.56581e-06	0.455966	1.16718	713
GOMF_IDENTICAL_PROTEIN_BINDING	1.60003e-06	0.428729	1.10893	1903
GOMF_CALCIUM_ION_BINDING	1.63426e-06	0.458438	1.17271	676
GGGYGTGNY_UNKNOWN	1.68559e-06	0.455862	1.16627	686
GOBP_ORGANONITROGEN_COMPOUND_BIOSYNTHETIC_PROCESS	2.08087e-06	0.43324	1.11829	1517
FISCHER_DIRECT_P53_TARGETS_META_ANALYSIS	2.18405e-06	0.496207	1.25202	294
MURARO_PANCREAS_MESENCHYMAL_STROMAL_CELL	2.21844e-06	0.45778	1.17043	657
GOBP_TISSUE_DEVELOPMENT	2.35602e-06	0.428345	1.10733	1816
GOBP_CYTOSKELETON_ORGANIZATION	2.42481e-06	0.434835	1.12161	1413
ZAK_PBMC_MRKAD5_HIV_1_GAG_POL_NEF_AGE_20_50YO_1DY_UP	2.42481e-06	0.443788	1.14041	963
MIR130B_5P	2.4592e-06	0.521308	1.29895	188
GOBP_AMEBOIDAL_TYPE_CELL_MIGRATION	2.59678e-06	0.478607	1.2154	410
FISCHER_DREAM_TARGETS	2.73435e-06	0.445566	1.14402	930
MANNO_MIDBRAIN_NEUROTYPES_HENDO	2.83753e-06	0.448745	1.15165	862
FOXP2_TARGET_GENES	3.0095e-06	0.428013	1.10593	1706
ACAGGGT_MIR10A_MIR10B	3.0439e-06	0.559393	1.36894	121
FULCHER_INFLAMMATORY_RESPONSE_LECTIN_VS_LPS_UP	3.11268e-06	0.463735	1.18305	560
SKIL_TARGET_GENES	3.18147e-06	0.431704	1.11512	1600
GOBP_SECRETION	3.21587e-06	0.446203	1.14569	902
GOBP_EXOCYTOSIS	3.76753e-06	0.481765	1.2193	357
MIR629_3P	3.90578e-06	0.523365	1.30069	173
REN_ALVEOLAR_RHABDOMYOSARCOMA_DN	4.32054e-06	0.477924	1.21335	406
GREENBAUM_E2A_TARGETS_UP	4.73531e-06	0.716938	1.63161	33
GSE5503_LIVER_DC_VS_PLN_DC_ACTIVATED_ALLOGENIC_TCELL_DN	4.80443e-06	0.512632	1.2792	199
GSE17721_POLYIC_VS_PAM3CSK4_6H_BMDC_UP	4.94269e-06	0.515674	1.2867	198
GOBP_HEAD_DEVELOPMENT	5.2192e-06	0.449861	1.15292	773
HOXB6_TARGET_GENES	5.77222e-06	0.462143	1.17836	536
CHEN_METABOLIC_SYNDROM_NETWORK	5.91047e-06	0.43657	1.12454	1244
FORTSCHEGGER_PHF8_TARGETS_DN	5.91047e-06	0.449456	1.15139	757
GSE36476_CTRL_VS_TSST_ACT_40H_MEMORY_CD4_TCELL_YOUNG_DN	5.91047e-06	0.519652	1.29568	192
LYF1_01	5.91047e-06	0.498508	1.25303	262
GSE11057_NAIVE_VS_MEMORY_CD4_TCELL_DN	5.9796e-06	0.517071	1.2889	191
MIR551B_5P	5.9796e-06	0.464646	1.1829	496
BRUINS_UVC_RESPONSE_LATE	6.04873e-06	0.437254	1.12544	1124
FARMER_BREAST_CANCER_APOCRINE_VS_LUMINAL	6.18698e-06	0.485841	1.22662	318
PAX6_TARGET_GENES	6.18698e-06	0.453499	1.15928	642
MIR607	6.46349e-06	0.44308	1.13841	961
SUNG_METASTASIS_STROMA_UP	6.46349e-06	0.568377	1.38525	107
GOBP_REGULATION_OF_CELL_CYCLE	6.60175e-06	0.441926	1.13594	994
MIR153_5P	6.60175e-06	0.439022	1.12856	1035
AACTTT_UNKNOWN	6.67088e-06	0.426112	1.10202	1873
GOBP_ORGANELLE_LOCALIZATION	6.67088e-06	0.462093	1.17776	528
GSE37301_HEMATOPOIETIC_STEM_CELL_VS_GRAN_MONO_PROGENITOR_DN	6.67088e-06	0.520936	1.29465	173
GOBP_RESPONSE_TO_ENDOGENOUS_STIMULUS	7.01652e-06	0.429961	1.10988	1522
GOBP_NEGATIVE_REGULATION_OF_CELLULAR_COMPONENT_ORGANIZATION	7.15545e-06	0.451874	1.15546	662
GSE7509_UNSTIM_VS_IFNA_STIM_IMMATURE_DC_UP	7.29439e-06	0.526691	1.30885	174
GOBP_POSITIVE_REGULATION_OF_TRANSPORT	7.57226e-06	0.44726	1.14796	875
GSE27786_CD8_TCELL_VS_ERYTHROBLAST_UP	7.98907e-06	0.512555	1.27892	198
HMGB1_TARGET_GENES	8.12801e-06	0.432766	1.11641	1397
MIR4458	8.12801e-06	0.478332	1.21081	353
ZNF597_TARGET_GENES	8.12801e-06	0.453331	1.15913	654
REACTOME_METABOLISM_OF_NUCLEOTIDES	8.26695e-06	0.569717	1.38194	96
ZSCAN30_TARGET_GENES	8.26695e-06	0.429932	1.10922	1481
GOBP_LIPID_BIOSYNTHETIC_PROCESS	8.40588e-06	0.452366	1.15734	681
GSE15330_HSC_VS_GRANULOCYTE_MONOCYTE_PROGENITOR_IKAROS_KO_UP	8.40588e-06	0.516087	1.28799	202
GSE27786_LSK_VS_NEUTROPHIL_DN	8.82269e-06	0.512205	1.27804	198
MIR29B_3P_MIR29C_3P	8.96163e-06	0.470613	1.1958	426
MIR29A_3P	9.10057e-06	0.470436	1.19535	426
GOBP_ORGANELLE_ASSEMBLY	9.23951e-06	0.445388	1.14364	906
GOCC_VESICLE_MEMBRANE	9.23951e-06	0.434962	1.11955	1159
GSE32986_GMCSF_VS_GMCSF_AND_CURDLAN_LOWDOSE_STIM_DC_UP	9.37844e-06	0.515941	1.28688	195
RODRIGUES_THYROID_CARCINOMA_POORLY_DIFFERENTIATED_UP	9.37844e-06	0.456797	1.16677	619
CACTGCC_MIR34A_MIR34C_MIR449	9.51738e-06	0.490949	1.23723	278
GOBP_CELL_MIGRATION_INVOLVED_IN_SPROUTING_ANGIOGENESIS	9.93419e-06	0.631968	1.48609	54
SETD7_TARGET_GENES	1.02121e-05	0.447487	1.14673	770
HP_SKIN_NODULE	1.04899e-05	0.562421	1.36896	104
GTGCCTT_MIR506	1.11846e-05	0.446642	1.14337	716
MIR98_5P	1.16014e-05	0.474067	1.20264	400
GSE36078_WT_VS_IL1R_KO_LUNG_DC_AFTER_AD5_T425A_HEXON_INF_UP	1.20183e-05	0.510804	1.27455	198
NAKAYA_B_CELL_FLUMIST_AGE_18_50YO_7DY_DN	1.20183e-05	0.478106	1.21146	379
GSE10240_IL17_VS_IL17_AND_IL22_STIM_PRIMARY_BRONCHIAL_EPITHELIAL_CELLS_UP	1.21572e-05	0.51051	1.27381	198
HSF_Q6	1.21572e-05	0.511209	1.27556	200
GOBP_PROGRAMMED_CELL_DEATH	1.22961e-05	0.426024	1.10116	1792
KIM_WT1_TARGETS_DN	1.22961e-05	0.468867	1.19292	456
LET_7A_5P_LET_7C_5P_LET_7E_5P	1.22961e-05	0.473933	1.20209	399
GOBP_MICROTUBULE_BASED_PROCESS	1.24351e-05	0.44177	1.13382	872
NUYTTEN_EZH2_TARGETS_UP	1.24351e-05	0.43984	1.13072	1000
LET_7G_5P	1.2574e-05	0.474465	1.20384	401
GOCC_ENDOPLASMIC_RETICULUM	1.28519e-05	0.424576	1.09814	1910
MANNO_MIDBRAIN_NEUROTYPES_HNPROG	1.35466e-05	0.508106	1.27061	213
GERY_CEBP_TARGETS	1.38245e-05	0.543317	1.33489	131
ZNF350_TARGET_GENES	1.39634e-05	0.434548	1.11896	1185
KDM5D_TARGET_GENES	1.41023e-05	0.431947	1.11385	1347
GOBP_REGULATION_OF_CELLULAR_COMPONENT_BIOGENESIS	1.43816e-05	0.440388	1.13114	953
GSE40274_CTRL_VS_FOXP3_AND_EOS_TRANSDUCED_ACTIVATED_CD4_TCELL_DN	1.43816e-05	0.523415	1.29462	154
KRIGE_RESPONSE_TO_TOSEDOSTAT_6HR_DN	1.43816e-05	0.441897	1.13426	884
LET_7I_5P	1.43816e-05	0.472631	1.19924	402
NUYTTEN_NIPP1_TARGETS_DN	1.46608e-05	0.444208	1.13968	819
GOBP_REGULATION_OF_CELL_MIGRATION_INVOLVED_IN_SPROUTING_ANGIOGENESIS	1.49401e-05	0.674833	1.54881	38
GOBP_POSITIVE_REGULATION_OF_ORGANELLE_ORGANIZATION	1.57778e-05	0.463302	1.17911	479
GOCC_DENDRITIC_TREE	1.6057e-05	0.454252	1.15996	606
RIZ_ERYTHROID_DIFFERENTIATION_HEMGN	1.6057e-05	0.736483	1.65019	26
MURARO_PANCREAS_ENDOTHELIAL_CELL	1.63363e-05	0.476225	1.20549	360
GOBP_MACROMOLECULE_CATABOLIC_PROCESS	1.68948e-05	0.432715	1.11516	1281
RNGTGGGC_UNKNOWN	1.68948e-05	0.444491	1.13908	772
DIAZ_CHRONIC_MYELOGENOUS_LEUKEMIA_UP	1.7174e-05	0.430235	1.10977	1366
GOBP_REGULATION_OF_CELL_DEATH	1.7174e-05	0.427976	1.10431	1485
LET_7D_5P	1.8291e-05	0.477522	1.20867	350
CACTGTG_MIR128A_MIR128B	1.85703e-05	0.481909	1.21836	334
GSE11961_FOLLICULAR_BCELL_VS_MARGINAL_ZONE_BCELL_UP	1.85703e-05	0.508181	1.268	198
GOBP_REGULATION_OF_TRANSFERASE_ACTIVITY	1.91288e-05	0.442488	1.1355	855
MIR4500	1.91288e-05	0.460287	1.17225	512
KAAB_HEART_ATRIUM_VS_VENTRICLE_DN	1.99665e-05	0.492096	1.23667	256
MIR548N	1.99665e-05	0.454558	1.16051	598
GOBP_POSITIVE_REGULATION_OF_TRANSFERASE_ACTIVITY	2.02457e-05	0.460555	1.17504	547
GOBP_REGULATION_OF_ANATOMICAL_STRUCTURE_MORPHOGENESIS	2.02457e-05	0.442328	1.13579	904
HP_VISUAL_IMPAIRMENT	2.02457e-05	0.435991	1.12164	1084
MIR3529_3P	2.02457e-05	0.459265	1.17053	526
GOBP_CELLULAR_RESPONSE_TO_STRESS	2.13627e-05	0.424398	1.09694	1789
UBP1_TARGET_GENES	2.19212e-05	0.4262	1.10088	1634
WANG_SMARCE1_TARGETS_DN	2.19212e-05	0.477311	1.20834	363
NFY_Q6_01	2.22005e-05	0.492735	1.23846	257
GGGTGGRR_PAX4_03	2.24797e-05	0.433063	1.11605	1280
GOBP_INTRACELLULAR_PROTEIN_TRANSPORT	2.24797e-05	0.442672	1.13545	806
MIR5696	2.2759e-05	0.450778	1.15319	678
GSE16451_CTRL_VS_WEST_EQUINE_ENC_VIRUS_IMMATURE_NEURON_CELL_LINE_DN	2.30382e-05	0.511539	1.27613	197
GSE9650_EFFECTOR_VS_MEMORY_CD8_TCELL_UP	2.30382e-05	0.510395	1.27278	193
ZNF394_TARGET_GENES	2.30382e-05	0.479041	1.21166	338
TGTTTAC_MIR30A5P_MIR30C_MIR30D_MIR30B_MIR30E5P	2.33175e-05	0.454585	1.16001	577
GOBP_ACTIN_FILAMENT_BASED_PROCESS	2.35967e-05	0.444338	1.13936	788
GOZGIT_ESR1_TARGETS_DN	2.3876e-05	0.447616	1.14591	721
LET_7B_5P	2.3876e-05	0.472044	1.19769	401
GSE5503_PLN_DC_VS_SPLEEN_DC_ACTIVATED_ALLOGENIC_TCELL_DN	2.41552e-05	0.507023	1.26529	201
GOBP_REGULATION_OF_ORGANELLE_ORGANIZATION	2.44345e-05	0.433695	1.11628	1124
MANNO_MIDBRAIN_NEUROTYPES_HRGL3	2.47137e-05	0.456622	1.16499	550
MIR6867_5P	2.47137e-05	0.440857	1.13143	863
NAKAYA_MONOCYTE_FLUMIST_AGE_18_50YO_7DY_UP	2.4993e-05	0.463658	1.17969	470
CREIGHTON_ENDOCRINE_THERAPY_RESISTANCE_3	2.63892e-05	0.448943	1.14863	683
FOSTER_TOLERANT_MACROPHAGE_DN	2.69477e-05	0.468523	1.19039	424
HARALAMBIEVA_PBMC_FLUARIX_AGE_50_74YO_CORR_WITH_28D_MEM_B_CELL_RESPONSE_AT_28DY_POSITIVE	2.72269e-05	0.432213	1.11282	1197
HOXA2_TARGET_GENES	2.75062e-05	0.429516	1.10801	1377
RB_P107_DN.V1_DN	2.77854e-05	0.541569	1.32732	126
GOBP_MITOTIC_CELL_CYCLE	2.83439e-05	0.439275	1.12696	843
GOBP_REGULATION_OF_EPITHELIAL_CELL_MIGRATION	2.83439e-05	0.499608	1.25101	224
PASINI_SUZ12_TARGETS_DN	2.83439e-05	0.482435	1.21805	313
MANNO_MIDBRAIN_NEUROTYPES_HRGL2A	2.89052e-05	0.455538	1.16237	567
GOBP_LOCOMOTION	3.05889e-05	0.423542	1.09466	1772
ZNF610_TARGET_GENES	3.05889e-05	0.444551	1.13868	751
GOBP_REGULATION_OF_PHOSPHORUS_METABOLIC_PROCESS	3.11502e-05	0.430386	1.10962	1323
GSE18791_CTRL_VS_NEWCASTLE_VIRUS_DC_18H_DN	3.17114e-05	0.519733	1.28989	169
BERENJENO_TRANSFORMED_BY_RHOA_DN	3.22727e-05	0.471698	1.19619	398
LET_7F_5P	3.22727e-05	0.470857	1.19468	401
MODULE_72	3.22727e-05	0.478885	1.20889	302
TORCHIA_TARGETS_OF_EWSR1_FLI1_FUSION_DN	3.22727e-05	0.477252	1.20527	322
GSE36078_WT_VS_IL1R_KO_LUNG_DC_UP	3.28339e-05	0.505323	1.26087	198
RICKMAN_TUMOR_DIFFERENTIATED_WELL_VS_POORLY_DN	3.28339e-05	0.470326	1.19122	368
GOBP_REGULATION_OF_PROTEIN_PHOSPHORYLATION	3.39564e-05	0.434193	1.11662	1045
GSE11961_MEMORY_BCELL_DAY7_VS_MEMORY_BCELL_DAY40_UP	3.39564e-05	0.508507	1.26835	196
GRAESSMANN_APOPTOSIS_BY_DOXORUBICIN_DN	3.45177e-05	0.423635	1.09475	1743
GSE15930_NAIVE_VS_72H_IN_VITRO_STIM_IFNAB_CD8_TCELL_DN	3.45177e-05	0.504979	1.26001	198
SALL4_TARGET_GENES	3.50789e-05	0.425981	1.0995	1512
GOBP_POSITIVE_REGULATION_OF_KINASE_ACTIVITY	3.56402e-05	0.464581	1.18175	466
MANNO_MIDBRAIN_NEUROTYPES_HGABA	3.56402e-05	0.434813	1.11824	1047
WONG_ADULT_TISSUE_STEM_MODULE	3.56402e-05	0.444981	1.13908	723
MIR1297	3.67627e-05	0.45021	1.14986	613
HP_ABNORMAL_RENAL_MORPHOLOGY	3.73239e-05	0.438093	1.12524	948
GOBP_CELL_CELL_SIGNALING	3.78852e-05	0.424414	1.09601	1567
GSE5589_WT_VS_IL6_KO_LPS_AND_IL10_STIM_MACROPHAGE_45MIN_DN	3.78852e-05	0.504187	1.25804	198
EGR_Q6	3.84464e-05	0.486302	1.22411	271
SENESE_HDAC3_TARGETS_UP	3.84464e-05	0.463064	1.17798	468
ZNF596_TARGET_GENES	3.95689e-05	0.457682	1.16585	516
GSE7548_NAIVE_VS_DAY7_PCC_IMMUNIZATION_CD4_TCELL_DN	4.01302e-05	0.505979	1.26175	194
MIR4704_3P	4.01302e-05	0.528236	1.30233	143
GOBP_TISSUE_MIGRATION	4.12527e-05	0.484956	1.22394	297
GSE10500_ARTHRITIC_SYNOVIAL_FLUID_VS_HEALTHY_MACROPHAGE_DN	4.18139e-05	0.522115	1.28667	142
GSE15930_NAIVE_VS_72H_IN_VITRO_STIM_CD8_TCELL_DN	4.23752e-05	0.505089	1.26029	200
GSE7460_CTRL_VS_TGFB_TREATED_ACT_CD8_TCELL_UP	4.23752e-05	0.503491	1.2563	198
SPIELMAN_LYMPHOBLAST_EUROPEAN_VS_ASIAN_UP	4.29365e-05	0.460385	1.17131	457
CHARAFE_BREAST_CANCER_LUMINAL_VS_MESENCHYMAL_DN	4.34977e-05	0.462473	1.17664	455
GSE15330_WT_VS_IKAROS_KO_HSC_DN	4.34977e-05	0.503416	1.25611	198
HOXB4_TARGET_GENES	4.34977e-05	0.436126	1.12091	984
GSE19923_E2A_KO_VS_E2A_AND_HEB_KO_DP_THYMOCYTE_DN	4.4059e-05	0.50357	1.25668	201
MIR524_5P	4.51815e-05	0.439545	1.12871	921
TGGAAA_NFAT_Q4_01	4.51815e-05	0.423659	1.09561	1869
GSE8921_UNSTIM_0H_VS_TLR1_2_STIM_MONOCYTE_12H_DN	4.57427e-05	0.506682	1.26378	195
HP_ABNORMAL_CORNEA_MORPHOLOGY	4.57427e-05	0.447041	1.14384	692
ZF5_B	4.57427e-05	0.496325	1.24532	238
GSE12845_IGD_POS_BLOOD_VS_PRE_GC_TONSIL_BCELL_UP	4.6304e-05	0.508182	1.26708	192
GOBP_RESPONSE_TO_WOUNDING	4.8549e-05	0.455952	1.16311	541
MIR5700	4.8549e-05	0.475761	1.20077	299
PEREZ_TP53_TARGETS	4.91102e-05	0.433619	1.11573	1105
RYTTCCTG_ETS2_B	4.91102e-05	0.432781	1.11335	1083
ENK_UV_RESPONSE_EPIDERMIS_DN	5.0794e-05	0.456535	1.16215	499
ZNF282_TARGET_GENES	5.24778e-05	0.438788	1.12665	900
EGR2_01	5.3039e-05	0.507422	1.26585	197
GOCC_NUCLEAR_OUTER_MEMBRANE_ENDOPLASMIC_RETICULUM_MEMBRANE_NETWORK	5.3039e-05	0.430779	1.10868	1119
GOBP_POSITIVE_REGULATION_OF_PROTEIN_KINASE_ACTIVITY	5.36003e-05	0.468476	1.18736	387
GOBP_BLOOD_VESSEL_ENDOTHELIAL_CELL_MIGRATION	5.47228e-05	0.541664	1.32357	115
GOBP_ENDOTHELIAL_CELL_MIGRATION	5.47228e-05	0.497968	1.24525	213
GOMF_MOLECULAR_FUNCTION_REGULATOR	5.5284e-05	0.422206	1.09147	1812
GSE11961_MEMORY_BCELL_DAY7_VS_MEMORY_BCELL_DAY40_DN	5.5284e-05	0.498429	1.24376	199
CACGTG_MYC_Q2	5.64065e-05	0.435372	1.11911	1033
CHIANG_LIVER_CANCER_SUBCLASS_PROLIFERATION_UP	5.69678e-05	0.513815	1.27686	174
GOBP_DEVELOPMENTAL_PROCESS_INVOLVED_IN_REPRODUCTION	5.69678e-05	0.434843	1.11702	956
GOMF_RIBONUCLEOTIDE_BINDING	5.69678e-05	0.421793	1.09062	1837
GSE18791_CTRL_VS_NEWCASTLE_VIRUS_DC_4H_DN	5.69678e-05	0.516107	1.282	171
GSE37301_CD4_TCELL_VS_RAG2_KO_NK_CELL_DN	5.69678e-05	0.51166	1.27327	180
GOBP_CARBOHYDRATE_DERIVATIVE_METABOLIC_PROCESS	5.80958e-05	0.436895	1.12275	964
GOBP_ESTABLISHMENT_OF_ORGANELLE_LOCALIZATION	5.80958e-05	0.468068	1.18761	401
MARTINEZ_RB1_TARGETS_UP	5.80958e-05	0.444945	1.13835	681
MIR545_3P	5.80958e-05	0.471507	1.19429	371
AEBP2_TARGET_GENES	5.92239e-05	0.438277	1.12534	907
GSE2770_TGFB_AND_IL4_ACT_VS_ACT_CD4_TCELL_6H_UP	5.92239e-05	0.510607	1.27012	179
MIR4328	5.92239e-05	0.452138	1.15376	580
DODD_NASOPHARYNGEAL_CARCINOMA_UP	6.03519e-05	0.42438	1.09618	1628
PAX3_TARGET_GENES	6.03519e-05	0.429585	1.10688	1269
REACTOME_METABOLISM_OF_LIPIDS	6.03519e-05	0.444881	1.13895	720
LU_EZH2_TARGETS_UP	6.148e-05	0.487043	1.22565	269
GOBP_POSITIVE_REGULATION_OF_CELLULAR_COMPONENT_ORGANIZATION	6.2608e-05	0.435291	1.11892	1005
GSE27786_BCELL_VS_MONO_MAC_DN	6.2608e-05	0.497569	1.24161	199
HOFFMANN_LARGE_TO_SMALL_PRE_BII_LYMPHOCYTE_UP	6.2608e-05	0.522251	1.2915	151
HP_ABNORMAL_ANTERIOR_EYE_SEGMENT_MORPHOLOGY	6.2608e-05	0.431256	1.1103	1177
KINSEY_TARGETS_OF_EWSR1_FLII_FUSION_UP	6.2608e-05	0.430575	1.10939	1265
GSE16451_CTRL_VS_WEST_EQUINE_ENC_VIRUS_IMMATURE_NEURON_CELL_LINE_UP	6.3736e-05	0.500524	1.2489	198
GSE17301_IFNA2_VS_IFNA2_AND_ACD3_ACD28_STIM_CD8_TCELL_DN	6.3736e-05	0.500453	1.24872	198
TRAVAGLINI_LUNG_CAPILLARY_INTERMEDIATE_2_CELL	6.3736e-05	0.468382	1.18641	372
GOBP_REGULATION_OF_VESICLE_FUSION	6.37998e-05	0.724666	1.5995	22
BARX2_TARGET_GENES	6.48641e-05	0.424791	1.09618	1491
MIR520D_5P	6.48641e-05	0.437603	1.12359	919
LHX9_TARGET_GENES	6.59921e-05	0.430536	1.10897	1243
MIR4698	6.59921e-05	0.449583	1.14869	630
GOBP_REGULATION_OF_CYTOSKELETON_ORGANIZATION	6.71202e-05	0.455735	1.16069	513
PCGF1_TARGET_GENES	6.71202e-05	0.456484	1.16178	477
GSE21063_CTRL_VS_ANTI_IGM_STIM_BCELL_16H_UP	6.93763e-05	0.506188	1.26277	197
GSE6269_FLU_VS_E_COLI_INF_PBMC_UP	6.93763e-05	0.518588	1.28473	157
MIR15A_5P	6.93763e-05	0.448925	1.14561	574
SENGUPTA_NASOPHARYNGEAL_CARCINOMA_UP	6.93763e-05	0.478677	1.20788	292
TRAVAGLINI_LUNG_MESOTHELIAL_CELL	6.93763e-05	0.448963	1.14613	596
FOXD2_TARGET_GENES	7.05043e-05	0.433706	1.11496	1038
GOBP_CELL_GROWTH	7.05043e-05	0.456291	1.16125	478
GSE5589_IL6_KO_VS_IL10_KO_LPS_AND_IL10_STIM_MACROPHAGE_45MIN_UP	7.05043e-05	0.499435	1.24618	198
CAGCTG_AP4_Q5	7.16323e-05	0.424279	1.09486	1488
GOBP_REGULATION_OF_PROTEIN_KINASE_ACTIVITY	7.16323e-05	0.449948	1.14957	625
GSE40274_FOXP3_VS_FOXP3_AND_LEF1_TRANSDUCED_ACTIVATED_CD4_TCELL_UP	7.16323e-05	0.496967	1.24011	199
GOBP_CELL_MORPHOGENESIS	7.27604e-05	0.436456	1.12184	992
GSE37533_UNTREATED_VS_PIOGLIZATONE_TREATED_CD4_TCELL_PPARG1_AND_FOXP3_TRASDUCED_DN	7.38884e-05	0.501813	1.25138	193
NFE2L1_TARGET_GENES	7.38884e-05	0.423816	1.09438	1560
MODULE_206	7.50165e-05	0.516743	1.27698	149
ZHONG_PFC_C7_ORG_UNDERGOING_NEURONAL_DIFFERENTIATION	7.50165e-05	0.601016	1.42664	62
HP_GLAUCOMA	7.61445e-05	0.469718	1.18836	341
MIR4477A	7.61445e-05	0.464837	1.17811	382
GSE13547_CTRL_VS_ANTI_IGM_STIM_BCELL_12H_UP	7.84006e-05	0.501355	1.24972	191
MIR130A_5P	7.84006e-05	0.473623	1.19694	327
BONOME_OVARIAN_CANCER_SURVIVAL_SUBOPTIMAL_DEBULKING	7.95287e-05	0.454623	1.15745	490
E2F_Q3_01	7.95287e-05	0.493842	1.23693	226
HHEX_TARGET_GENES	7.95287e-05	0.4372	1.1221	871
GSE14769_20MIN_VS_360MIN_LPS_BMDM_DN	8.17848e-05	0.496109	1.23797	199
DELACROIX_RAR_TARGETS_DN	8.40409e-05	0.710837	1.59273	26
GOBP_REGULATION_OF_PROTEIN_SERINE_THREONINE_KINASE_ACTIVITY	8.40409e-05	0.470484	1.19099	362
MIR26A_5P	8.40409e-05	0.45587	1.16046	488
GOBP_CELL_MIGRATION	8.51689e-05	0.425771	1.09826	1409
GSE11864_CSF1_IFNG_VS_CSF1_PAM3CYS_IN_MAC_UP	8.51689e-05	0.502201	1.25261	195
GOCC_ORGANELLE_SUBCOMPARTMENT	8.6297e-05	0.427887	1.10381	1393
TAKEDA_TARGETS_OF_NUP98_HOXA9_FUSION_3D_UP	8.6297e-05	0.510988	1.26818	169
GOBP_MEMBRANE_ORGANIZATION	8.7425e-05	0.440685	1.13025	800
GSE39820_CTRL_VS_TGFBETA3_IL6_CD4_TCELL_UP	8.7425e-05	0.495626	1.23676	199
MIR26B_5P	8.7425e-05	0.455777	1.16023	488
GSE13738_TCR_VS_BYSTANDER_ACTIVATED_CD4_TCELL_UP	8.85531e-05	0.500927	1.24915	194
SCHAEFFER_PROSTATE_DEVELOPMENT_48HR_UP	9.08092e-05	0.455952	1.15995	453
GCM2_TARGET_GENES	9.19372e-05	0.424327	1.09523	1510
GOBP_POSITIVE_REGULATION_OF_MAPK_CASCADE	9.19372e-05	0.457279	1.16328	465
TEAD2_TARGET_GENES	9.19372e-05	0.428349	1.1036	1258
GSE19941_LPS_VS_LPS_AND_IL10_STIM_IL10_KO_MACROPHAGE_UP	9.30653e-05	0.507812	1.26369	180
GSE24634_TEFF_VS_TCONV_DAY10_IN_CULTURE_DN	9.30653e-05	0.49957	1.24737	204
PAX4_01	9.30653e-05	0.48053	1.20788	258
GOBP_RESPONSE_TO_HORMONE	9.41933e-05	0.440769	1.13082	820
GOBP_TRANSMEMBRANE_RECEPTOR_PROTEIN_TYROSINE_KINASE_SIGNALING_PATHWAY	9.41933e-05	0.44744	1.14239	599
GSE13547_2H_VS_12_H_ANTI_IGM_STIM_BCELL_UP	9.41933e-05	0.503566	1.25148	173
MANNO_MIDBRAIN_NEUROTYPES_HRGL2B	9.41933e-05	0.463777	1.17818	418
GOCC_AXON	9.53214e-05	0.448755	1.14652	625
MIR5584_5P	9.64494e-05	0.479534	1.20486	253
TRAVAGLINI_LUNG_EREG_DENDRITIC_CELL	9.64494e-05	0.450823	1.15004	545
GSE9960_HEALTHY_VS_GRAM_POS_SEPSIS_PBMC_DN	9.98336e-05	0.499424	1.24363	184
GOBP_TUBE_MORPHOGENESIS	0.000100962	0.438811	1.12584	849
GATTGGY_NFY_Q6_01	0.00010209	0.432062	1.11208	1144
MIR222_5P	0.00010209	0.501879	1.25045	189
ACEVEDO_NORMAL_TISSUE_ADJACENT_TO_LIVER_TUMOR_DN	0.000103218	0.469889	1.18877	343
GOCC_CLATHRIN_COATED_VESICLE_MEMBRANE	0.000103218	0.54672	1.32829	101
MIR4505	0.000103218	0.481864	1.21057	251
ZNF30_TARGET_GENES	0.000103218	0.428104	1.10277	1231
GOBP_CELLULAR_RESPONSE_TO_ENDOGENOUS_STIMULUS	0.000104346	0.428487	1.10433	1288
GOBP_SIGNAL_RELEASE	0.000104346	0.456199	1.16028	450
MZF1_TARGET_GENES	0.000105474	0.427907	1.10217	1240
ZNF660_TARGET_GENES	0.000108858	0.444507	1.13571	628
GSE2770_IL12_AND_TGFB_ACT_VS_ACT_CD4_TCELL_6H_UP	0.000111114	0.506526	1.25997	179
GSE12845_IGD_POS_BLOOD_VS_DARKZONE_GC_TONSIL_BCELL_UP	0.000112242	0.502244	1.24934	178
GOBP_REGULATION_OF_ENDOTHELIAL_CELL_MIGRATION	0.00011337	0.505016	1.25314	167
BUSSLINGER_GASTRIC_ISTHMUS_CELLS	0.000114498	0.459276	1.16777	441
GSE32423_MEMORY_VS_NAIVE_CD8_TCELL_IL7_UP	0.000114498	0.501174	1.25006	196
GSE7831_1H_VS_4H_CPG_STIM_PDC_UP	0.000114498	0.497897	1.24235	200
RODRIGUES_THYROID_CARCINOMA_ANAPLASTIC_DN	0.000114498	0.453387	1.15417	502
BILD_HRAS_ONCOGENIC_SIGNATURE	0.000116765	0.48397	1.21508	243
GCM_MLL	0.000116765	0.508892	1.26298	169
GSE27786_NKTCELL_VS_ERYTHROBLAST_UP	0.000116765	0.493783	1.23216	199
GSE28726_NAIVE_VS_ACTIVATED_NKTCELL_UP	0.000116765	0.499219	1.24489	194
GSE360_CTRL_VS_M_TUBERCULOSIS_DC_DN	0.000116765	0.495329	1.23422	188
GSE42021_TCONV_PLN_VS_TREG_PRECURSORS_THYMUS_DN	0.000116765	0.497749	1.24198	200
MIR4780	0.000116765	0.643196	1.4849	41
GOBP_PEPTIDYL_AMINO_ACID_MODIFICATION	0.000119033	0.42846	1.10359	1222
GSE17721_PAM3CSK4_VS_GADIQUIMOD_8H_BMDC_UP	0.000119033	0.498981	1.2443	194
GSE1925_CTRL_VS_IFNG_PRIMED_MACROPHAGE_24H_IFNG_STIM_DN	0.000119033	0.497502	1.24136	200
MIR4666A_3P	0.000119033	0.451202	1.15068	538
GOBP_MITOTIC_CELL_CYCLE_PROCESS	0.0001213	0.442375	1.13213	699
GOBP_REGULATION_OF_SECRETION	0.000123567	0.447954	1.14365	598
QUEREC_MODEL_PBMC_YF_17D_VACCINE_AGE_18_45YO_3DY_PREDICTIVE	0.000123567	0.620495	1.44569	46
AKT_UP.V1_UP	0.000125834	0.505488	1.25455	168
GOBP_REGULATION_OF_VESICLE_MEDIATED_TRANSPORT	0.000125834	0.45309	1.15448	521
GSE34392_ST2_KO_VS_WT_DAY8_LCMV_EFFECTOR_CD8_TCELL_DN	0.000125834	0.493378	1.23115	199
GSE43863_NAIVE_VS_LY6C_LOW_CXCR5NEG_CD4_EFF_TCELL_D6_LCMV_DN	0.000125834	0.499929	1.24505	182
MIR128_3P	0.000125834	0.457904	1.16428	440
MIR216A_3P	0.000125834	0.458942	1.16692	441
GOBP_EPITHELIAL_TUBE_MORPHOGENESIS	0.000128102	0.471244	1.19028	323
GOBP_EPITHELIAL_CELL_PROLIFERATION	0.000130369	0.464312	1.17708	393
GOMF_PROTEIN_DIMERIZATION_ACTIVITY	0.000130369	0.430547	1.10661	981
GSE15330_LYMPHOID_MULTIPOTENT_VS_GRANULOCYTE_MONOCYTE_PROGENITOR_DN	0.000130369	0.501808	1.25185	197
GOBP_POSITIVE_REGULATION_OF_SIGNALING	0.000132636	0.422773	1.09203	1620
GSE17721_LPS_VS_POLYIC_16H_BMDC_DN	0.000132636	0.501497	1.25107	197
GSE43863_LY6C_INT_CXCR5POS_VS_LY6C_LOW_CXCR5NEG_EFFECTOR_CD4_TCELL_UP	0.000132636	0.501505	1.25109	197
MIR4465	0.000132636	0.459367	1.16714	422
HP_PROGRESSIVE_EXTERNAL_OPHTHALMOPLEGIA	0.000132769	0.747166	1.626	19
MANNO_MIDBRAIN_NEUROTYPES_HPERIC	0.000134903	0.440268	1.12792	759
ZSCAN29_TARGET_GENES	0.000134903	0.421502	1.08836	1555
FAN_EMBRYONIC_CTX_BRAIN_ENDOTHELIAL_1	0.00013717	0.459352	1.16728	431
GOCC_PERINUCLEAR_REGION_OF_CYTOPLASM	0.00013717	0.441991	1.13107	698
GOLDRATH_EFF_VS_MEMORY_CD8_TCELL_UP	0.00013717	0.499967	1.24705	196
GSE11057_NAIVE_VS_CENT_MEMORY_CD4_TCELL_DN	0.00013717	0.498457	1.24327	195
GSE43955_TH0_VS_TGFB_IL6_TH17_ACT_CD4_TCELL_20H_DN	0.00013717	0.494808	1.23463	198
HP_ABNORMAL_EYELID_MORPHOLOGY	0.00013717	0.427617	1.10104	1183
MIR330_3P	0.00013717	0.471532	1.19213	334
NUYTTEN_EZH2_TARGETS_DN	0.00013717	0.433311	1.11351	973
PLASARI_TGFB1_TARGETS_10HR_UP	0.00013717	0.497858	1.2415	194
GOBP_GROWTH	0.000139438	0.436706	1.12134	911
GOBP_SPHINGOLIPID_METABOLIC_PROCESS	0.000139438	0.51134	1.26593	156
GOMF_HYDROLASE_ACTIVITY_ACTING_ON_ESTER_BONDS	0.000139438	0.439324	1.12503	742
GAO_ESOPHAGUS_25W_C3_FGFR1LOW_EPITHELIAL_CELLS	0.000141705	0.616905	1.44432	49
GOBP_REGULATION_OF_ION_TRANSPORT	0.000141705	0.442897	1.13244	655
GSE26343_UNSTIM_VS_LPS_STIM_NFAT5_KO_MACROPHAGE_UP	0.000141705	0.499773	1.24657	196
NAKAYA_MYELOID_DENDRITIC_CELL_FLUMIST_AGE_18_50YO_7DY_DN	0.000141705	0.479722	1.20519	251
TGACAGNY_MEIS1_01	0.000141705	0.436627	1.11999	829
TRAVAGLINI_LUNG_CILIATED_CELL	0.000141705	0.430596	1.10737	1045
MANNO_MIDBRAIN_NEUROTYPES_HPROGFPL	0.000143972	0.472621	1.19301	314
BOUDOUKHA_BOUND_BY_IGF2BP2	0.000146239	0.541993	1.31923	104
GSE23925_LIGHT_ZONE_VS_NAIVE_BCELL_UP	0.000146239	0.494263	1.23327	198
GSE25123_CTRL_VS_IL4_STIM_PPARG_KO_MACROPHAGE_UP	0.000146239	0.492834	1.22979	199
MORF_PPP2R4	0.000148507	0.618253	1.44244	47
SCGGAAGY_ELK1_02	0.000148507	0.426815	1.09919	1207
ENK_UV_RESPONSE_KERATINOCYTE_DN	0.000150774	0.455579	1.15894	468
GOBP_CALCIUM_ION_REGULATED_EXOCYTOSIS	0.000150774	0.586418	1.39312	63
MIR1468_3P	0.000150774	0.446336	1.14051	635
ZNF513_TARGET_GENES	0.000150774	0.443409	1.13363	651
GAO_LARGE_INTESTINE_ADULT_CA_ENTEROENDOCRINE_CELLS	0.000153041	0.477148	1.20375	290
PEREZ_TP63_TARGETS	0.000153041	0.473656	1.19709	330
GSE6259_FLT3L_INDUCED_DEC205_POS_DC_VS_CD8_TCELL_DN	0.000155308	0.501002	1.24593	176
MIR450B_5P	0.000155308	0.453532	1.15405	473
ZNF579_TARGET_GENES	0.000155308	0.450906	1.15025	544
GOMF_ADENYL_NUCLEOTIDE_BINDING	0.000157576	0.423507	1.09306	1505
MIR202_3P	0.000157576	0.483715	1.21465	245
GSE411_UNSTIM_VS_400MIN_IL6_STIM_SOCS3_KO_MACROPHAGE_DN	0.000159843	0.493995	1.23261	198
MIR9500	0.000159843	0.505354	1.25347	161
GOBP_ACIDIC_AMINO_ACID_TRANSPORT	0.00016211	0.585897	1.39189	63
GOBP_ORGANOPHOSPHATE_METABOLIC_PROCESS	0.00016211	0.43436	1.11517	897
GSE34205_HEALTHY_VS_FLU_INF_INFANT_PBMC_DN	0.00016211	0.492588	1.22739	188
HP_ABNORMALITY_OF_THE_VASCULATURE_OF_THE_EYE	0.00016211	0.46962	1.18783	338
ZFHX3_TARGET_GENES	0.00016211	0.422445	1.08982	1467
FOXN3_TARGET_GENES	0.000164377	0.42652	1.09857	1235
GSE29618_LAIV_VS_TIV_FLU_VACCINE_DAY7_MONOCYTE_UP	0.000166645	0.495071	1.23374	190
GSE369_SOCS3_KO_VS_WT_LIVER_POST_IL6_INJECTION_UP	0.000168912	0.497608	1.24115	195
LIAO_METASTASIS	0.000168912	0.453305	1.1549	519
GSE14415_INDUCED_TREG_VS_FAILED_INDUCED_TREG_DN	0.000171179	0.504522	1.25498	179
GSE5542_IFNG_VS_IFNA_TREATED_EPITHELIAL_CELLS_6H_DN	0.000171179	0.497977	1.24209	196
SMITH_TERT_TARGETS_UP	0.000173446	0.513483	1.26655	144
ARID5B_TARGET_GENES	0.000175713	0.436177	1.11802	778
GSE7219_WT_VS_NIK_NFKB2_KO_DC_UP	0.000175713	0.495695	1.23435	184
GSE9006_TYPE_1_DIABETES_AT_DX_VS_4MONTH_POST_DX_PBMC_DN	0.000175713	0.503643	1.25332	180
HP_ABNORMALITY_OF_THE_KIDNEY	0.000177981	0.42805	1.10256	1223
DUTERTRE_ESTRADIOL_RESPONSE_24HR_UP	0.000180248	0.468132	1.18224	322
GSE13485_PRE_VS_POST_YF17D_VACCINATION_PBMC_DN	0.000182515	0.498809	1.2426	187
GSE21927_BALBC_VS_C57BL6_MONOCYTE_TUMOR_UP	0.000182515	0.49186	1.22736	199
MIR5582_3P	0.000182515	0.442084	1.13016	650
GOBP_CELLULAR_AMIDE_METABOLIC_PROCESS	0.000184782	0.432136	1.11064	1017
GOLDRATH_ANTIGEN_RESPONSE	0.000184782	0.460959	1.17058	410
ZIM3_TARGET_GENES	0.000184782	0.434717	1.11558	856
KIM_ALL_DISORDERS_OLIGODENDROCYTE_NUMBER_CORR_UP	0.00018705	0.439447	1.125	722
CCCNNGGGAR_OLF1_01	0.000189317	0.467269	1.17984	319
GSE41867_NAIVE_VS_DAY6_LCMV_EFFECTOR_CD8_TCELL_DN	0.000189317	0.49415	1.233	200
MIR4524A_5P	0.000191584	0.486093	1.21928	236
MIR4524B_5P	0.000191584	0.486093	1.21928	236
GOBP_POSITIVE_REGULATION_OF_PROTEIN_METABOLIC_PROCESS	0.000193851	0.423545	1.09245	1422
GSE16450_IMMATURE_VS_MATURE_NEURON_CELL_LINE_12H_IFNA_STIM_DN	0.000193851	0.494052	1.23275	200
GSE35825_IFNA_VS_IFNG_STIM_MACROPHAGE_DN	0.000193851	0.494068	1.23279	200
GSE44649_NAIVE_VS_ACTIVATED_CD8_TCELL_MIR155_KO_DN	0.000193851	0.494037	1.23272	200
TGTTTGY_HNF3_Q6	0.000193851	0.439747	1.12626	741
DUTERTRE_ESTRADIOL_RESPONSE_24HR_DN	0.000196119	0.452351	1.15153	500
GSE24634_TEFF_VS_TCONV_DAY7_IN_CULTURE_UP	0.000196119	0.495454	1.23552	193
GSE30971_CTRL_VS_LPS_STIM_MACROPHAGE_WBP7_HET_4H_UP	0.000196119	0.493361	1.23155	203
GSE45365_NK_CELL_VS_CD11B_DC_MCMV_INFECTION_DN	0.000196119	0.492697	1.22937	198
MIR548AJ_5P_MIR548G_5P_MIR548X_5P	0.000196119	0.452583	1.15152	471
GOBP_ANATOMICAL_STRUCTURE_FORMATION_INVOLVED_IN_MORPHOGENESIS	0.000200653	0.428977	1.10405	1121
GOBP_ORGANELLE_FUSION	0.000200653	0.5198	1.28054	139
GSE37301_MULTIPOTENT_PROGENITOR_VS_PRO_BCELL_DN	0.000200653	0.494998	1.23083	177
PETROVA_PROX1_TARGETS_DN	0.000200653	0.593527	1.3957	54
GOBP_REGULATION_OF_ANATOMICAL_STRUCTURE_SIZE	0.00020292	0.451783	1.14987	480
GSE30083_SP3_VS_SP4_THYMOCYTE_DN	0.00020292	0.493538	1.23237	205
BPTF_TARGET_GENES	0.000205188	0.444438	1.13472	599
FAN_EMBRYONIC_CTX_BIG_GROUPS_BRAIN_ENDOTHELIAL	0.000207455	0.466448	1.18077	359
GSE30962_ACUTE_VS_CHRONIC_LCMV_SECONDARY_INF_CD8_TCELL_UP	0.000207455	0.493912	1.23258	201
GSE9601_UNTREATED_VS_NFKB_INHIBITOR_TREATED_HCMV_INF_MONOCYTE_DN	0.000207455	0.503675	1.25166	174
NFRKB_TARGET_GENES	0.000209722	0.419857	1.0843	1582
USF2_Q6	0.000209722	0.482096	1.2111	248
REACTOME_TRAFFICKING_AND_PROCESSING_OF_ENDOSOMAL_TLR	0.00020976	0.811441	1.67091	12
GSE6092_IFNG_VS_IFNG_AND_B_BURGDORFERI_INF_ENDOTHELIAL_CELL_UP	0.000211989	0.49594	1.23462	181
MIR3202	0.000211989	0.479995	1.2051	243
MIR340_5P	0.000211989	0.439	1.12517	775
MIR7161_5P	0.000211989	0.497859	1.24023	187
GOBP_CELLULAR_MACROMOLECULE_BIOSYNTHETIC_PROCESS	0.000214257	0.423826	1.09332	1401
GSE14350_IL2RB_KO_VS_WT_TREG_UP	0.000214257	0.498131	1.24268	197
GOBP_PROTEOLYSIS	0.000216524	0.419709	1.08436	1687
GSE18791_CTRL_VS_NEWCASTLE_VIRUS_DC_1H_DN	0.000216524	0.50889	1.26071	157
GSE3920_UNTREATED_VS_IFNA_TREATED_FIBROBLAST_DN	0.000216524	0.491974	1.22756	198
BROWNE_HCMV_INFECTION_18HR_UP	0.000218791	0.505279	1.25401	169
GSE3982_NEUTROPHIL_VS_CENT_MEMORY_CD4_TCELL_UP	0.000218791	0.493174	1.22901	190
GSE26488_HDAC7_KO_VS_VP16_TRANSGENIC_HDAC7_KO_DOUBLE_POSITIVE_THYMOCYTE_UP	0.000223326	0.505119	1.25362	169
GSE32986_UNSTIM_VS_CURDLAN_LOWDOSE_STIM_DC_UP	0.000225593	0.497692	1.24158	197
HP_ABNORMAL_ERYTHROCYTE_MORPHOLOGY	0.000225593	0.445355	1.13648	578
BRCA2_TARGET_GENES	0.00022786	0.427643	1.1011	1194
MARTINEZ_TP53_TARGETS_UP	0.00022786	0.445894	1.13901	621
MIR1290	0.00022786	0.473669	1.19013	253
MIR5787	0.00022786	0.479322	1.20341	243
ACEVEDO_LIVER_CANCER_DN	0.000230127	0.449039	1.14447	527
GGATTA_PITX2_Q2	0.000230127	0.444606	1.13459	574
GOCC_SOMATODENDRITIC_COMPARTMENT	0.000230127	0.436869	1.12082	820
GSE22886_CD8_TCELL_VS_BCELL_NAIVE_UP	0.000230127	0.492533	1.22773	191
GSE33513_TCF7_KO_VS_HET_EARLY_THYMIC_PROGENITOR_DN	0.000230127	0.495952	1.23704	196
GSE9988_ANTI_TREM1_VS_CTRL_TREATED_MONOCYTES_UP	0.000230127	0.493885	1.22984	184
HP_CYTOCHROME_C_OXIDASE_NEGATIVE_MUSCLE_FIBERS	0.000230127	0.728046	1.59364	20
NAKAYA_MYELOID_DENDRITIC_CELL_FLUARIX_FLUVIRIN_AGE_18_50YO_7DY_UP	0.000230127	0.459008	1.1631	377
WP_REGULATION_OF_ACTIN_CYTOSKELETON	0.000230127	0.504834	1.24743	148
ZNF92_TARGET_GENES	0.000230127	0.427111	1.09935	1160
GOBP_RESPONSE_TO_OXYGEN_CONTAINING_COMPOUND	0.000234684	0.420452	1.08582	1566
GSE25088_WT_VS_STAT6_KO_MACROPHAGE_ROSIGLITAZONE_AND_IL4_STIM_UP	0.000234684	0.494727	1.23397	195
MODULE_234	0.000234684	0.590783	1.38925	54
BACH2_01	0.000239241	0.478693	1.20322	262
GOBP_SMALL_GTPASE_MEDIATED_SIGNAL_TRANSDUCTION	0.000239241	0.449493	1.14438	490
GOBP_ENZYME_LINKED_RECEPTOR_PROTEIN_SIGNALING_PATHWAY	0.000243798	0.432519	1.11053	931
GSE7219_UNSTIM_VS_LPS_AND_ANTI_CD40_STIM_NIK_NFKB2_KO_DC_DN	0.000243798	0.492455	1.22722	190
GSE14308_TH17_VS_NAIVE_CD4_TCELL_UP	0.000248355	0.497041	1.23996	197
HP_WEAKNESS_DUE_TO_UPPER_MOTOR_NEURON_DYSFUNCTION	0.000248355	0.452581	1.15133	465
MIR15B_5P	0.000248355	0.447614	1.14227	571
SENESE_HDAC3_TARGETS_DN	0.000248355	0.446468	1.13763	520
EFC_Q6	0.000252911	0.475098	1.19591	271
GGGACCA_MIR133A_MIR133B	0.000252911	0.495484	1.23587	196
GOBP_HISTONE_MRNA_METABOLIC_PROCESS	0.000252911	0.691596	1.53962	24
GSE37605_FOXP3_FUSION_GFP_VS_IRES_GFP_TREG_C57BL6_UP	0.000252911	0.4947	1.23203	182
HALLMARK_MTORC1_SIGNALING	0.000252911	0.496863	1.23951	197
MODULE_427	0.000252911	0.532959	1.30196	113
GSE14350_TREG_VS_TEFF_IN_IL2RB_KO_UP	0.000257468	0.489815	1.22226	199
GSE40441_NRP1_POS_INDUCED_TREG_VS_NRP1_NEG_NATURAL_TREG_DN	0.000257468	0.491349	1.226	198
YYCATTCAWW_UNKNOWN	0.000257468	0.493729	1.23122	193
BENPORATH_EED_TARGETS	0.000262025	0.431528	1.10916	987
CBFA2T2_TARGET_GENES	0.000262025	0.42434	1.09462	1392
GOBP_MORPHOGENESIS_OF_AN_EPITHELIUM	0.000262025	0.451542	1.14944	506
MEF2D_TARGET_GENES	0.000262025	0.450256	1.1467	512
MIR2467_3P	0.000266582	0.501925	1.2453	164
GSE2770_UNTREATED_VS_TGFB_AND_IL4_TREATED_ACT_CD4_TCELL_2H_DN	0.000271139	0.494244	1.23278	196
GSE43863_TH1_VS_LY6C_LOW_CXCR5NEG_EFFECTOR_CD4_TCELL_DN	0.000271139	0.489667	1.22189	199
CTACCTC_LET7A_LET7B_LET7C_LET7D_LET7E_LET7F_MIR98_LET7G_LET7I	0.000275696	0.461739	1.17036	386
GOMF_CALMODULIN_BINDING	0.000275696	0.496292	1.23809	197
GSE41978_ID2_KO_AND_BIM_KO_VS_BIM_KO_KLRG1_LOW_EFFECTOR_CD8_TCELL_UP	0.000275696	0.489523	1.22153	199
HP_INFLAMMATORY_ABNORMALITY_OF_THE_EYE	0.000275696	0.491942	1.22675	194
MANNO_MIDBRAIN_NEUROTYPES_HRN	0.000275696	0.467379	1.18026	321
MIR140_3P	0.000275696	0.515227	1.26895	138
GOBP_REGULATION_OF_ACTIN_FILAMENT_BASED_PROCESS	0.000280253	0.462647	1.17229	379
GSE21379_WT_VS_SAP_KO_CD4_TCELL_UP	0.000280253	0.490827	1.2247	198
GSE40274_FOXP3_VS_FOXP3_AND_GATA1_TRANSDUCED_ACTIVATED_CD4_TCELL_DN	0.000280253	0.49099	1.22511	198
GSE7768_OVA_ALONE_VS_OVA_WITH_LPS_IMMUNIZED_MOUSE_WHOLE_SPLEEN_6H_UP	0.000280253	0.500065	1.24109	168
REACTOME_SPHINGOLIPID_METABOLISM	0.000280253	0.553232	1.33262	84
MEISSNER_BRAIN_HCP_WITH_H3K4ME3_AND_H3K27ME3	0.000284809	0.428437	1.10208	1069
ZHONG_PFC_C4_PTGDS_POS_OPC	0.000284809	0.510098	1.25683	140
GOBP_CELLULAR_PROTEIN_CATABOLIC_PROCESS	0.000289366	0.436597	1.11921	781
GSE20727_CTRL_VS_ROS_INH_AND_DNFB_ALLERGEN_TREATED_DC_UP	0.000289366	0.493655	1.2293	183
MIR627_3P	0.000289366	0.454356	1.15543	447
KRIGE_RESPONSE_TO_TOSEDOSTAT_24HR_DN	0.000293923	0.430852	1.10731	978
MIR6764_5P	0.000293923	0.487073	1.22039	230
MYOCD_TARGET_GENES	0.000293923	0.452763	1.15189	469
GOBP_ANIMAL_ORGAN_MORPHOGENESIS	0.00029848	0.42916	1.103	1019
GSE37532_VISCERAL_ADIPOSE_TISSUE_VS_LN_DERIVED_PPARG_KO_TREG_CD4_TCELL_DN	0.00029848	0.516179	1.26858	132
LASTOWSKA_NEUROBLASTOMA_COPY_NUMBER_DN	0.00029848	0.436382	1.11814	766
MIR19A_3P	0.00029848	0.443377	1.13306	636
MIR507	0.00029848	0.474437	1.19256	258
GOBP_REGULATION_OF_TRANSPORTER_ACTIVITY	0.000303037	0.476792	1.19985	269
MIR19B_3P	0.000303037	0.442579	1.13114	638
GOBP_REGULATION_OF_RAS_PROTEIN_SIGNAL_TRANSDUCTION	0.000307594	0.49193	1.22497	184
GSE17721_LPS_VS_PAM3CSK4_12H_BMDC_UP	0.000307594	0.493901	1.23262	202
KOINUMA_TARGETS_OF_SMAD2_OR_SMAD3	0.000307594	0.434448	1.11464	819
GOBP_REGULATION_OF_CELL_PROJECTION_ORGANIZATION	0.000312151	0.439923	1.12456	648
CHIARADONNA_NEOPLASTIC_TRANSFORMATION_CDC25_DN	0.000316707	0.504232	1.24693	152
GSE2405_0H_VS_6H_A_PHAGOCYTOPHILUM_STIM_NEUTROPHIL_DN	0.000316707	0.494458	1.23176	187
GSE3337_CTRL_VS_16H_IFNG_IN_CD8POS_DC_DN	0.000316707	0.488603	1.21924	199
GOBP_RAS_PROTEIN_SIGNAL_TRANSDUCTION	0.000321264	0.465614	1.17806	340
GSE12366_GC_VS_NAIVE_BCELL_UP	0.000321264	0.495651	1.23431	185
GSE20366_TREG_VS_NAIVE_CD4_TCELL_HOMEOSTATIC_CONVERSION_DN	0.000321264	0.489818	1.22218	198
GSE44649_WT_VS_MIR155_KO_ACTIVATED_CD8_TCELL_UP	0.000321264	0.48841	1.21875	199
GSE9650_NAIVE_VS_MEMORY_CD8_TCELL_DN	0.000321264	0.488412	1.21876	199
MURARO_PANCREAS_BETA_CELL	0.000321264	0.432775	1.11129	916
REACTOME_MAPK_FAMILY_SIGNALING_CASCADES	0.000321264	0.465865	1.17641	320
DODD_NASOPHARYNGEAL_CARCINOMA_DN	0.000325821	0.424111	1.09323	1316
GOBP_ORGANELLE_MEMBRANE_FUSION	0.000325821	0.53517	1.30337	105
GOBP_REGULATION_OF_PROTEIN_MODIFICATION_PROCESS	0.000325821	0.422487	1.08996	1468
GOCC_MITOCHONDRION	0.000325821	0.419704	1.08383	1563
GSE40225_WT_VS_RIP_B7X_DIABETIC_MOUSE_PANCREATIC_CD8_TCELL_DN	0.000325821	0.495055	1.235	197
MIR7845_5P	0.000325821	0.584594	1.37815	57
GOBP_REGULATED_EXOCYTOSIS	0.000330378	0.484945	1.21612	234
GOCC_EXOCYTIC_VESICLE	0.000330378	0.485282	1.21353	213
GSE2770_TGFB_AND_IL4_ACT_VS_ACT_CD4_TCELL_2H_DN	0.000330378	0.487151	1.21384	188
GOCC_CYTOPLASMIC_SIDE_OF_MEMBRANE	0.000334935	0.4932	1.22883	189
MIR3688_5P	0.000334935	0.506765	1.24737	137
MIR6715A_3P	0.000334935	0.50036	1.24108	161
CTGCAGY_UNKNOWN	0.000339492	0.434738	1.11383	763
GOBP_POSITIVE_REGULATION_OF_PROTEIN_MODIFICATION_PROCESS	0.000339492	0.429833	1.10402	948
GOBP_REGULATION_OF_CALCIUM_ION_DEPENDENT_EXOCYTOSIS	0.000339492	0.624355	1.43815	40
GOBP_REGULATION_OF_CYCLIN_DEPENDENT_PROTEIN_KINASE_ACTIVITY	0.000339492	0.542692	1.31257	92
GOBP_RESPONSE_TO_CALCIUM_ION	0.000339492	0.510039	1.25677	141
GSE17721_LPS_VS_PAM3CSK4_8H_BMDC_UP	0.000339492	0.489863	1.22247	201
GOBP_NUCLEAR_TRANSCRIBED_MRNA_CATABOLIC_PROCESS	0.000344049	0.52173	1.27761	123
GSE46242_TH1_VS_ANERGIC_TH1_CD4_TCELL_WITH_EGR2_DELETED_DN	0.000344049	0.494873	1.23101	178
MIR2355_5P	0.000344049	0.515219	1.26622	132
BLANCO_MELO_BETA_INTERFERON_TREATED_BRONCHIAL_EPITHELIAL_CELLS_UP	0.000348605	0.46187	1.16892	348
GSE8685_IL2_ACT_IL2_STARVED_VS_IL21_ACT_IL2_STARVED_CD4_TCELL_UP	0.000348605	0.496234	1.23326	173
HP_ABNORMALITY_OF_THE_CEREBRAL_SUBCORTEX	0.000348605	0.430556	1.10765	1080
MIR4657	0.000348605	0.565845	1.35225	70
MODULE_1	0.000348605	0.461445	1.16853	364
CAHOY_OLIGODENDROCUTIC	0.000353162	0.540288	1.31123	98
GSE24210_CTRL_VS_IL35_TREATED_TCONV_CD4_TCELL_DN	0.000353162	0.489413	1.22044	194
GOBP_MITOCHONDRION_ORGANIZATION	0.000357719	0.448801	1.14244	486
GSE12963_ENV_NEF_VS_ENV_NEF_AND_VPR_DEFICIENT_HIV1_INF_CD4_TCELL_DN	0.000357719	0.500256	1.23612	148
MIR498_3P	0.000357719	0.487352	1.21861	214
OHGUCHI_LIVER_HNF4A_TARGETS_UP	0.000357719	0.5831	1.37323	55
GOBP_MICROVILLUS_ORGANIZATION	0.000362276	0.650689	1.47357	30
GOBP_PROTEIN_CATABOLIC_PROCESS	0.000362276	0.430436	1.10516	935
GSE14908_RESTING_VS_HDM_STIM_CD4_TCELL_NONATOPIC_PATIENT_DN	0.000362276	0.488856	1.21978	198
GSE20366_TREG_VS_NAIVE_CD4_TCELL_DN	0.000362276	0.488857	1.21979	198
GSE9650_NAIVE_VS_EFF_CD8_TCELL_DN	0.000362276	0.49442	1.23342	197
LEE_BMP2_TARGETS_DN	0.000362276	0.433719	1.11328	883
MIR23C	0.000362276	0.445438	1.13642	561
E2F1_Q4_01	0.000366833	0.48475	1.21283	219
GSE26351_UNSTIM_VS_WNT_PATHWAY_STIM_HEMATOPOIETIC_PROGENITORS_DN	0.000366833	0.490644	1.22425	200
HAHTOLA_MYCOSIS_FUNGOIDES_SKIN_DN	0.000366833	0.673233	1.51538	27
MARTINEZ_RB1_AND_TP53_TARGETS_DN	0.000366833	0.444314	1.13409	591
MIR514B_5P	0.000366833	0.502781	1.2489	171
WAMUNYOKOLI_OVARIAN_CANCER_LMP_UP	0.000366833	0.475018	1.19419	263
GSE22432_CDC_VS_COMMON_DC_PROGENITOR_UP	0.00037139	0.487294	1.21597	199
HP_MUSCLE_WEAKNESS	0.00037139	0.4319	1.10902	914
SIMBULAN_UV_RESPONSE_IMMORTALIZED_DN	0.00037139	0.659367	1.49609	31
ESC_V6.5_UP_LATE.V1_DN	0.000375947	0.489998	1.2184	177
GNF2_CCNB2	0.000375947	0.589115	1.38772	56
GOBP_CELL_PART_MORPHOGENESIS	0.000375947	0.438752	1.12184	653
MIR5682	0.000375947	0.484478	1.21183	216
GOBP_NEGATIVE_REGULATION_OF_BLOOD_VESSEL_ENDOTHELIAL_CELL_MIGRATION	0.000380504	0.652011	1.48857	35
GOBP_PROTEIN_EXPORT_FROM_NUCLEUS	0.000380504	0.586267	1.38589	59
KAECH_DAY8_EFF_VS_DAY15_EFF_CD8_TCELL_UP	0.00038506	0.488673	1.21932	198
CCAGGGG_MIR331	0.000389617	0.540644	1.30955	94
GOBP_BIOLOGICAL_ADHESION	0.000389617	0.420505	1.0847	1446
GOBP_POSITIVE_REGULATION_OF_CELLULAR_BIOSYNTHETIC_PROCESS	0.000394174	0.417654	1.08014	1873
KARLSSON_TGFB1_TARGETS_DN	0.000394174	0.491737	1.22607	192
OISHI_CHOLANGIOMA_STEM_CELL_LIKE_DN	0.000394174	0.476358	1.19844	267
ZNF843_TARGET_GENES	0.000394174	0.435915	1.11594	717
FRANCO_BLOOD_SANOFI_PASTEUR_SA_INACTIVATED_INFLUENZA_VACCINE_CORRELATED_WITH_ANTIBODY_RESPONSE_AGE_18_40YO_1DY_POSITIVE	0.000398731	0.519582	1.27343	126
GSE12845_NAIVE_VS_DARKZONE_GC_TONSIL_BCELL_DN	0.000398731	0.486747	1.21461	199
MIR23A_3P_MIR23B_3P	0.000398731	0.444707	1.1345	560
MIR3182	0.000398731	0.470772	1.18285	253
MIR513C_5P	0.000398731	0.497513	1.23476	168
GOBP_REGULATION_OF_CELL_DIFFERENTIATION	0.000403288	0.422142	1.08907	1474
GOMF_PROTEIN_HETERODIMERIZATION_ACTIVITY	0.000403288	0.468734	1.18213	287
HENDRICKS_SMARCA4_TARGETS_UP	0.000403288	0.605047	1.41253	48
HES2_TARGET_GENES	0.000403288	0.42835	1.10188	1068
LEE_BMP2_TARGETS_UP	0.000403288	0.435133	1.11494	766
MIR195_5P	0.000403288	0.444567	1.13454	573
GOBP_PIGMENT_BIOSYNTHETIC_PROCESS	0.000407845	0.572607	1.36059	64
GOBP_POSITIVE_REGULATION_OF_HYDROLASE_ACTIVITY	0.000407845	0.445987	1.13738	538
GSE8678_IL7R_LOW_VS_HIGH_EFF_CD8_TCELL_UP	0.000407845	0.487972	1.21758	198
FOSTER_KDM1A_TARGETS_DN	0.000412402	0.486446	1.21385	199
GOBP_REGULATION_OF_AMINO_ACID_TRANSPORT	0.000412402	0.621273	1.43105	40
GOMF_PROTEIN_DOMAIN_SPECIFIC_BINDING	0.000412402	0.438524	1.12132	662
GSE17721_POLYIC_VS_GARDIQUIMOD_4H_BMDC_UP	0.000412402	0.489609	1.2225	204
GSE21678_WT_VS_FOXO1_FOXO3_KO_TREG_UP	0.000412402	0.497121	1.23709	180
LIN_NPAS4_TARGETS_UP	0.000412402	0.495245	1.2289	167
MIR583	0.000412402	0.495023	1.23025	173
GOBP_CELL_CYCLE_PROCESS	0.000416959	0.426781	1.09844	1137
GOCC_SYNAPTIC_VESICLE_MEMBRANE	0.000416959	0.533066	1.29591	102
GSE27786_CD8_TCELL_VS_NKCELL_DN	0.000416959	0.48983	1.22222	200
MYC_Q2	0.000416959	0.490596	1.22181	182
GSE22886_DC_VS_MONOCYTE_UP	0.000421515	0.488178	1.21736	194
GSE29164_CD8_TCELL_VS_CD8_TCELL_AND_IL12_TREATED_MELANOMA_DAY7_UP	0.000421515	0.488684	1.21953	201
ZFP91_TARGET_GENES	0.000421515	0.424957	1.09437	1213
HP_GENERALIZED_HYPOTONIA	0.000426072	0.42945	1.1031	950
GOCC_MYELIN_SHEATH	0.000430629	0.606744	1.40967	44
DESCARTES_FETAL_CEREBELLUM_ASTROCYTES	0.000435186	0.517736	1.26738	122
MODULE_480	0.000435186	0.535664	1.29894	95
VERHAAK_GLIOBLASTOMA_MESENCHYMAL	0.000435186	0.483442	1.20851	211
MIR3662	0.000439743	0.429936	1.10387	935
GOBP_POSITIVE_REGULATION_OF_PROTEIN_PHOSPHORYLATION	0.0004443	0.436926	1.11807	695
GOBP_REGULATION_OF_CELLULAR_COMPONENT_MOVEMENT	0.0004443	0.428877	1.1024	994
WHN_B	0.0004443	0.475258	1.19404	255
E2F1_Q6_01	0.000448857	0.479039	1.20048	232
FAN_OVARY_CL3_MATURE_CUMULUS_GRANULOSA_CELL_1	0.000448857	0.482047	1.20809	231
GSE17721_CTRL_VS_GARDIQUIMOD_12H_BMDC_DN	0.000448857	0.486874	1.21484	198
GOBP_REPRODUCTION	0.000453414	0.421427	1.0871	1432
GSE15330_LYMPHOID_MULTIPOTENT_VS_GRANULOCYTE_MONOCYTE_PROGENITOR_IKAROS_KO_UP	0.000453414	0.485605	1.21176	199
GSE19401_UNSTIM_VS_RETINOIC_ACID_AND_PAM2CSK4_STIM_FOLLICULAR_DC_UP	0.000453414	0.486634	1.21271	190
GSE21670_TGFB_VS_TGFB_AND_IL6_TREATED_STAT3_KO_CD4_TCELL_DN	0.000453414	0.485674	1.21193	199
GSE3982_MAC_VS_BASOPHIL_UP	0.00045797	0.487588	1.21589	194
HP_ABNORMALITY_OF_FINGER	0.00045797	0.425831	1.09547	1083
MIR3164	0.00045797	0.532021	1.29338	102
AKT_UP_MTOR_DN.V1_UP	0.000462527	0.498721	1.24055	179
GAZDA_DIAMOND_BLACKFAN_ANEMIA_ERYTHROID_DN	0.000462527	0.453565	1.15238	424
GOBP_MEMBRANE_FUSION	0.000462527	0.502372	1.24456	157
GSE14000_UNSTIM_VS_4H_LPS_DC_DN	0.000462527	0.489994	1.22173	192
GSE33425_CD161_HIGH_VS_INT_CD8_TCELL_DN	0.000462527	0.490271	1.22285	195
PRKDC_TARGET_GENES	0.000462527	0.438286	1.12212	731
CREIGHTON_ENDOCRINE_THERAPY_RESISTANCE_5	0.000471686	0.450246	1.14574	472
GOMF_AMIDE_BINDING	0.000471686	0.459254	1.16338	373
GSE10325_MYELOID_VS_LUPUS_MYELOID_DN	0.000471686	0.487409	1.21496	191
GSE24726_WT_VS_E2_2_KO_PDC_DN	0.000471686	0.492295	1.22812	197
GSE26727_WT_VS_KLF2_KO_LPS_STIM_MACROPHAGE_UP	0.000471686	0.489454	1.22081	195
GSE3982_DC_VS_BASOPHIL_UP	0.000471686	0.487374	1.21536	194
BLALOCK_ALZHEIMERS_DISEASE_INCIPIENT_DN	0.000480845	0.500494	1.24182	163
GSE21360_SECONDARY_VS_TERTIARY_MEMORY_CD8_TCELL_UP	0.000480845	0.489279	1.22084	200
GSE22886_TCELL_VS_BCELL_NAIVE_UP	0.000480845	0.484516	1.20728	188
HELLER_HDAC_TARGETS_SILENCED_BY_METHYLATION_UP	0.000480845	0.452281	1.15016	447
HP_ABNORMAL_LIP_MORPHOLOGY	0.000480845	0.426878	1.09735	997
KAECH_NAIVE_VS_MEMORY_CD8_TCELL_DN	0.000480845	0.484883	1.20995	199
MIR922	0.000480845	0.487205	1.21445	191
MULLIGHAN_NPM1_SIGNATURE_3_DN	0.000480845	0.500003	1.23722	155
GOBP_REGULATION_OF_CELLULAR_PROTEIN_CATABOLIC_PROCESS	0.000490003	0.469149	1.17877	253
GSE42088_UNINF_VS_LEISHMANIA_INF_DC_24H_DN	0.000490003	0.49191	1.22716	197
GSE5542_IFNA_VS_IFNA_AND_IFNG_TREATED_EPITHELIAL_CELLS_24H_DN	0.000490003	0.48482	1.2098	199
MARKEY_RB1_ACUTE_LOF_UP	0.000490003	0.478048	1.198	232
MIR3920	0.000490003	0.515326	1.26819	136
GNF2_CDC20	0.000499162	0.578854	1.36323	55
GOBP_DEVELOPMENTAL_GROWTH	0.000499162	0.441341	1.12719	614
GOBP_REGULATION_OF_TRANSMEMBRANE_TRANSPORT	0.000499162	0.445284	1.13559	538
GSE34156_UNTREATED_VS_24H_NOD2_AND_TLR1_TLR2_LIGAND_TREATED_MONOCYTE_UP	0.000499162	0.497877	1.23845	179
MIR6868_3P	0.000499162	0.472452	1.18835	266
ACEVEDO_LIVER_TUMOR_VS_NORMAL_ADJACENT_TISSUE_UP	0.000508321	0.433858	1.11302	842
GOBP_ION_TRANSPORT	0.000508321	0.420795	1.0856	1478
GSE12392_WT_VS_IFNAR_KO_CD8A_NEG_SPLEEN_DC_UP	0.000508321	0.486076	1.21284	198
GSE13547_WT_VS_ZFX_KO_BCELL_ANTI_IGM_STIM_2H_DN	0.000508321	0.499544	1.23845	160
GSE6674_ANTI_IGM_VS_PL2_3_STIM_BCELL_DN	0.000508321	0.486355	1.21354	198
GSE7460_TREG_VS_TCONV_ACT_UP	0.000508321	0.491321	1.22618	202
KONG_E2F3_TARGETS	0.000508321	0.534372	1.29581	95
GSE7852_TREG_VS_TCONV_THYMUS_UP	0.000517479	0.486069	1.21372	205
HP_ABNORMAL_CORPUS_CALLOSUM_MORPHOLOGY	0.000517479	0.434145	1.11373	845
TACTTGA_MIR26A_MIR26B	0.000517479	0.469253	1.18431	298
GSE14000_UNSTIM_VS_4H_LPS_DC_TRANSLATED_RNA_DN	0.000526638	0.488628	1.21691	182
GSE32986_UNSTIM_VS_GMCSF_STIM_DC_UP	0.000526638	0.486833	1.21053	177
GSE36078_WT_VS_IL1R_KO_LUNG_DC_AFTER_AD5_INF_UP	0.000526638	0.488935	1.21999	200
HP_BONE_MARROW_HYPOCELLULARITY	0.000526638	0.578122	1.36151	55
MIR124_3P	0.000526638	0.434247	1.11215	738
REACTOME_RHOB_GTPASE_CYCLE	0.000526638	0.561657	1.34224	70
TFEB_TARGET_GENES	0.000526638	0.425537	1.09527	1146
GOBP_FATTY_ACID_METABOLIC_PROCESS	0.000535797	0.456498	1.15626	369
GOCC_CATALYTIC_COMPLEX	0.000535797	0.421688	1.0878	1367
GOMF_PHOSPHORIC_ESTER_HYDROLASE_ACTIVITY	0.000535797	0.456375	1.15595	369
LINDVALL_IMMORTALIZED_BY_TERT_UP	0.000535797	0.571119	1.35678	63
MIR377_3P	0.000535797	0.48229	1.20841	230
MIR7977	0.000535797	0.482163	1.20809	230
ZWANG_CLASS_1_TRANSIENTLY_INDUCED_BY_EGF	0.000535797	0.448117	1.14069	485
GOBP_REGULATION_OF_HORMONE_LEVELS	0.000544955	0.447257	1.13876	491
GOCC_GOLGI_MEMBRANE	0.000544955	0.442014	1.1291	621
GSE15735_CTRL_VS_HDAC_INHIBITOR_TREATED_CD4_TCELL_2H_DN	0.000544955	0.490812	1.22442	197
GSE8384_CTRL_VS_B_ABORTUS_4H_MAC_CELL_LINE_DN	0.000544955	0.490726	1.2242	197
HP_REDUCED_VISUAL_ACUITY	0.000544955	0.446129	1.13557	484
NUP153_TARGET_GENES	0.000544955	0.422105	1.08876	1414
WIEDERSCHAIN_TARGETS_OF_BMI1_AND_PCGF2	0.000544955	0.577282	1.35953	55
ZHONG_PFC_C8_UNKNOWN_NEUROD2_POS_INTERNEURON	0.000544955	0.544026	1.31052	82
ZNF140_TARGET_GENES	0.000544955	0.451063	1.14761	455
CAIRO_HEPATOBLASTOMA_CLASSES_UP	0.000554114	0.440294	1.124	596
GOBP_CELLULAR_COMPONENT_MORPHOGENESIS	0.000554114	0.436162	1.11707	746
GOBP_HORMONE_TRANSPORT	0.000554114	0.46531	1.17406	294
GSE13485_CTRL_VS_DAY7_YF17D_VACCINE_PBMC_DN	0.000554114	0.488651	1.21838	192
GSE25146_UNSTIM_VS_HELIOBACTER_PYLORI_LPS_STIM_AGS_CELL_DN	0.000554114	0.498705	1.23754	166
GSE26030_TH1_VS_TH17_DAY5_POST_POLARIZATION_UP	0.000554114	0.483611	1.20835	209
GSE32164_ALTERNATIVELY_ACT_M2_VS_CMYC_INHIBITED_MACROPHAGE_DN	0.000554114	0.487769	1.21661	195
PCGF2_TARGET_GENES	0.000554114	0.435619	1.11578	748
TRAVAGLINI_LUNG_PLATELET_MEGAKARYOCYTE_CELL	0.000554114	0.444378	1.13381	566
GOCC_TRANSPORT_VESICLE	0.000563273	0.455002	1.1533	389
GRYDER_PAX3FOXO1_ENHANCERS_IN_TADS	0.000563273	0.428694	1.10196	995
HP_ABNORMALITY_OF_THE_LYMPHATIC_SYSTEM	0.000563273	0.437112	1.1176	652
HP_UPPER_MOTOR_NEURON_DYSFUNCTION	0.000563273	0.425397	1.09492	1128
MIR3123	0.000563273	0.472179	1.18636	252
MIR548AB	0.000563273	0.445727	1.13454	484
GOBP_NEGATIVE_REGULATION_OF_RESPONSE_TO_STIMULUS	0.000572432	0.418518	1.08045	1532
GSE23568_ID3_KO_VS_WT_CD8_TCELL_UP	0.000572432	0.485911	1.21171	194
IRF5_TARGET_GENES	0.000572432	0.436872	1.11782	684
IRF9_TARGET_GENES	0.000572432	0.422134	1.08898	1395
MANNO_MIDBRAIN_NEUROTYPES_HRGL1	0.000572432	0.461433	1.16788	351
MIR448	0.000572432	0.460329	1.16505	356
RTAAACA_FREAC2_01	0.000572432	0.43055	1.10546	918
WAMUNYOKOLI_OVARIAN_CANCER_GRADES_1_2_UP	0.000572432	0.511564	1.26024	139
GSE10273_HIGH_IL7_VS_HIGH_IL7_AND_IRF4_IN_IRF4_8_NULL_PRE_BCELL_DN	0.00058159	0.484208	1.2087	203
GSE25146_UNSTIM_VS_HELIOBACTER_PYLORI_LPS_STIM_AGS_CELL_UP	0.00058159	0.487437	1.21394	182
MODULE_54	0.00058159	0.473589	1.18985	255
GOBP_CELL_CYCLE_G1_S_PHASE_TRANSITION	0.000590749	0.484871	1.21352	221
GOBP_POSITIVE_REGULATION_OF_PROTEIN_SERINE_THREONINE_KINASE_ACTIVITY	0.000590749	0.484726	1.21077	208
GOBP_REGULATION_OF_PROTEIN_LOCALIZATION_TO_CELL_PERIPHERY	0.000590749	0.515188	1.26115	122
GOBP_REGULATION_OF_PROTEIN_LOCALIZATION_TO_PLASMA_MEMBRANE	0.000590749	0.532483	1.2937	101
HP_HYPERTONIA	0.000590749	0.427291	1.09839	1032
THEILGAARD_NEUTROPHIL_AT_SKIN_WOUND_DN	0.000590749	0.478613	1.19885	225
GCTNWTTGK_UNKNOWN	0.000599908	0.463368	1.16949	299
GOMF_TRANSFERASE_ACTIVITY_TRANSFERRING_PHOSPHORUS_CONTAINING_GROUPS	0.000599908	0.432031	1.10883	873
GSE1925_CTRL_VS_3H_IFNG_STIM_MACROPHAGE_DN	0.000599908	0.485697	1.21117	194
HP_ABNORMALITY_OF_THE_SPLEEN	0.000599908	0.443897	1.13215	540
GOBP_GAMMA_DELTA_T_CELL_ACTIVATION	0.000600508	0.717022	1.5604	19
GOBP_AMINOGLYCAN_BIOSYNTHETIC_PROCESS	0.000609066	0.546485	1.31432	79
GOBP_PROTEIN_LOCALIZATION_TO_ORGANELLE	0.000609066	0.432029	1.10829	840
GOCC_GLYCOPROTEIN_COMPLEX	0.000609066	0.698312	1.53483	21
GSE21670_IL6_VS_TGFB_AND_IL6_TREATED_CD4_TCELL_DN	0.000609066	0.487746	1.21702	200
GSE22443_NAIVE_VS_ACT_AND_IL12_TREATED_CD8_TCELL_UP	0.000609066	0.48304	1.20536	199
GSE7509_DC_VS_MONOCYTE_WITH_FCGRIIB_STIM_DN	0.000609066	0.485498	1.21019	191
RCGCANGCGY_NRF1_Q6	0.000609066	0.428769	1.10103	922
AIZARANI_LIVER_C9_LSECS_1	0.000618225	0.464619	1.17294	301
FEV_TARGET_GENES	0.000618225	0.421247	1.08656	1405
FLORIO_NEOCORTEX_BASAL_RADIAL_GLIA_DN	0.000618225	0.48697	1.21278	182
GSE19941_IL10_KO_VS_IL10_KO_AND_NFKBP50_KO_UNSTIM_MACROPHAGE_DN	0.000618225	0.487283	1.21587	200
GOBP_REGULATION_OF_MEMBRANE_LIPID_DISTRIBUTION	0.000627384	0.569352	1.35045	61
GOMF_PROTEIN_CONTAINING_COMPLEX_BINDING	0.000627384	0.423181	1.09006	1232
GSE17721_PAM3CSK4_VS_GADIQUIMOD_8H_BMDC_DN	0.000627384	0.488497	1.21914	202
GSE369_IFNG_KO_VS_WT_LIVER_UP	0.000627384	0.486474	1.21338	195
MIR548AN	0.000627384	0.447117	1.13772	473
STAT5A_01	0.000627384	0.470378	1.18165	254
FAN_OVARY_CL13_MONOCYTE_MACROPHAGE	0.000636543	0.449644	1.14319	439
GOBP_EPITHELIUM_DEVELOPMENT	0.000636543	0.425354	1.0943	1087
GOBP_REGULATION_OF_SUPRAMOLECULAR_FIBER_ORGANIZATION	0.000636543	0.45553	1.15309	361
GSE27859_DC_VS_CD11C_INT_F480_INT_DC_UP	0.000636543	0.488797	1.21939	197
GSE43863_NAIVE_VS_MEMORY_TFH_CD4_TCELL_D150_LCMV_DN	0.000636543	0.482424	1.20382	199
GSE6269_HEALTHY_VS_STAPH_AUREUS_INF_PBMC_UP	0.000636543	0.492141	1.22121	165
GSE11961_MARGINAL_ZONE_BCELL_VS_GERMINAL_CENTER_BCELL_DAY7_UP	0.000645701	0.485047	1.21028	198
GSE46606_IRF4_KO_VS_WT_CD40L_IL2_IL5_3DAY_STIMULATED_BCELL_UP	0.000645701	0.484598	1.20764	190
HP_ABNORMAL_ABDOMEN_MORPHOLOGY	0.000645701	0.436443	1.11672	692
HP_SUBCUTANEOUS_NODULE	0.000645701	0.546283	1.31937	87
MIR95_5P	0.000645701	0.437971	1.1199	658
NRF1_Q6	0.000645701	0.469963	1.18132	258
ACEVEDO_LIVER_CANCER_UP	0.00065486	0.428108	1.09913	934
GSE9037_CTRL_VS_LPS_4H_STIM_IRAK4_KO_BMDM_DN	0.00065486	0.48814	1.21824	202
MASSARWEH_TAMOXIFEN_RESISTANCE_UP	0.00065486	0.442926	1.13029	554
MIR4491	0.00065486	0.562842	1.34595	71
ZHENG_GLIOBLASTOMA_PLASTICITY_UP	0.00065486	0.469013	1.17817	250
GSE3982_BCELL_VS_TH1_UP	0.000664019	0.495236	1.23069	174
TGANTCA_AP1_C	0.000664019	0.425721	1.09561	1114
CHYLA_CBFA2T3_TARGETS_UP	0.000673178	0.453931	1.15055	388
GSE10239_MEMORY_VS_KLRG1HIGH_EFF_CD8_TCELL_UP	0.000673178	0.485569	1.21112	195
GSE24292_WT_VS_PPARG_KO_MACROPHAGE_UP	0.000673178	0.482054	1.2029	199
GSE27786_NKCELL_VS_NKTCELL_UP	0.000673178	0.486455	1.2138	200
GSE29949_CD8_NEG_DC_SPLEEN_VS_DC_BRAIN_DN	0.000673178	0.481652	1.20014	188
GSE7768_OVA_WITH_LPS_VS_OVA_WITH_MPL_IMMUNIZED_MOUSE_WHOLE_SPLEEN_6H_UP	0.000673178	0.493015	1.22359	168
MARTINEZ_RB1_AND_TP53_TARGETS_UP	0.000673178	0.440551	1.12536	621
SCHAEFFER_SOX9_TARGETS_IN_PROSTATE_DEVELOPMENT_UP	0.000673178	0.695931	1.5296	21
SNAPC4_TARGET_GENES	0.000673178	0.567884	1.34696	61
WEST_ADRENOCORTICAL_CARCINOMA_VS_ADENOMA_UP	0.000673851	0.715363	1.55679	19
GOBP_CELLULAR_RESPONSE_TO_OXYGEN_CONTAINING_COMPOUND	0.000682336	0.424478	1.0925	1126
GOBP_PRESYNAPTIC_ENDOCYTOSIS	0.000682336	0.57081	1.34761	58
MIR424_5P	0.000682336	0.445741	1.13523	513
BERENJENO_TRANSFORMED_BY_RHOA_UP	0.000691495	0.444661	1.13434	546
GOBP_REGULATION_OF_CELLULAR_COMPONENT_SIZE	0.000691495	0.461018	1.16673	346
GOCC_ENVELOPE	0.000691495	0.423991	1.09141	1170
GSE19941_IL10_KO_VS_IL10_KO_AND_NFKBP50_KO_LPS_AND_IL10_STIM_MACROPHAGE_UP	0.000691495	0.48744	1.21581	196
GSE2128_C57BL6_VS_NOD_THYMOCYTE_DN	0.000691495	0.481816	1.2023	199
GSE2770_UNTREATED_VS_IL12_TREATED_ACT_CD4_TCELL_6H_DN	0.000691495	0.487433	1.21579	196
GSE37301_MULTIPOTENT_PROGENITOR_VS_LYMPHOID_PRIMED_MPP_DN	0.000691495	0.489927	1.2187	178
NKX2_5_TARGET_GENES	0.000691495	0.425831	1.09519	1049
SHETH_LIVER_CANCER_VS_TXNIP_LOSS_PAM1	0.000691495	0.47168	1.18569	259
UBN1_TARGET_GENES	0.000691495	0.419391	1.08203	1480
BENPORATH_CYCLING_GENES	0.000700654	0.438426	1.12024	631
GOBP_REGULATION_OF_PROTEIN_LOCALIZATION	0.000700654	0.432743	1.11015	814
GSE12845_IGD_NEG_BLOOD_VS_DARKZONE_GC_TONSIL_BCELL_DN	0.000700654	0.487057	1.21485	196
GSE46606_UNSTIM_VS_CD40L_IL2_IL5_DAY1_STIMULATED_BCELL_UP	0.000700654	0.486336	1.21107	183
GOCC_ENDOSOME	0.000709813	0.42821	1.10033	962
GSE21379_TFH_VS_NON_TFH_SAP_KO_CD4_TCELL_UP	0.000709813	0.484408	1.20868	198
GSE5589_LPS_VS_LPS_AND_IL10_STIM_IL10_KO_MACROPHAGE_45MIN_UP	0.000709813	0.484418	1.20871	198
MIR16_5P	0.000709813	0.444183	1.13352	571
MIR320A_3P_MIR320B_MIR320C_MIR320D	0.000709813	0.463993	1.17135	301
MIR4713_5P	0.000709813	0.502129	1.23796	143
RATTENBACHER_BOUND_BY_CELF1	0.000709813	0.455129	1.15346	383
GSE43955_10H_VS_30H_ACT_CD4_TCELL_WITH_TGFB_IL6_DN	0.000718971	0.481573	1.2017	199
HU_FETAL_RETINA_RPE	0.000718971	0.471681	1.1861	264
GOBP_MEMBRANE_LIPID_METABOLIC_PROCESS	0.00072813	0.486981	1.21535	202
GSE15930_NAIVE_VS_48H_IN_VITRO_STIM_IL12_CD8_TCELL_DN	0.00072813	0.486326	1.21303	196
TOYOTA_TARGETS_OF_MIR34B_AND_MIR34C	0.00072813	0.449583	1.14248	430
GSE18791_CTRL_VS_NEWCASTLE_VIRUS_DC_16H_DN	0.000737289	0.487747	1.21296	176
GSE36476_CTRL_VS_TSST_ACT_72H_MEMORY_CD4_TCELL_YOUNG_DN	0.000737289	0.484377	1.20815	195
GSE5589_UNSTIM_VS_45MIN_LPS_AND_IL6_STIM_MACROPHAGE_UP	0.000737289	0.484592	1.20869	195
HP_PITUITARY_ADENOMA	0.000737289	0.618826	1.4192	37
MODULE_38	0.000737289	0.449379	1.1433	459
MORF_DNMT1	0.000737289	0.518291	1.26746	118
ZNF423_TARGET_GENES	0.000737289	0.429224	1.10184	893
GOMF_TRANSCRIPTION_REGULATOR_ACTIVITY	0.000746448	0.418858	1.08166	1577
GRAHAM_CML_DIVIDING_VS_NORMAL_QUIESCENT_UP	0.000746448	0.489437	1.21749	178
GOBP_MICROTUBULE_CYTOSKELETON_ORGANIZATION	0.000755606	0.44015	1.12416	611
HP_ABNORMAL_EXTERNAL_GENITALIA	0.000755606	0.425097	1.09402	1111
MIR1915_3P	0.000755606	0.496151	1.23195	170
RIZ_ERYTHROID_DIFFERENTIATION_HBZ	0.000755606	0.618436	1.41831	37
GSE21360_PRIMARY_VS_SECONDARY_MEMORY_CD8_TCELL_UP	0.000764765	0.48069	1.19774	188
GSE24574_BCL6_HIGH_TFH_VS_NAIVE_CD4_TCELL_UP	0.000764765	0.483411	1.20468	190
HP_HYPOPLASIA_OF_THE_CORPUS_CALLOSUM	0.000764765	0.445364	1.13378	487
MARTINEZ_TP53_TARGETS_DN	0.000764765	0.439323	1.12168	601
MIR145_5P	0.000764765	0.46219	1.16674	302
GOBP_VESICLE_ORGANIZATION	0.000773924	0.46527	1.17402	295
GSE16697_CD4_TCELL_VS_TFH_CD4_TCELL_DN	0.000773924	0.480718	1.19956	199
GTGGTGA_MIR197	0.000773924	0.556156	1.32909	70
HP_ABNORMAL_REFLEX	0.000773924	0.423781	1.09063	1120
NGFIC_01	0.000773924	0.473938	1.19047	249
RAF_UP.V1_UP	0.000773924	0.487816	1.21541	189
CASORELLI_ACUTE_PROMYELOCYTIC_LEUKEMIA_DN	0.000783083	0.435746	1.1141	652
HP_ABNORMALITY_OF_THE_CEREBROSPINAL_FLUID	0.000783083	0.445969	1.13528	500
AAAYWAACM_HFH4_01	0.000792241	0.471863	1.18582	256
GSE32986_UNSTIM_VS_GMCSF_AND_CURDLAN_HIGHDOSE_STIM_DC_UP	0.000792241	0.483143	1.2048	194
GSE411_WT_VS_SOCS3_KO_MACROPHAGE_IL6_STIM_400MIN_UP	0.000792241	0.480659	1.19941	199
GSE41867_DAY8_VS_DAY15_LCMV_CLONE13_EFFECTOR_CD8_TCELL_UP	0.000792241	0.484975	1.21011	200
KYNG_DNA_DAMAGE_DN	0.000792241	0.48721	1.21163	176
MIR548AR_3P	0.000792241	0.440967	1.12515	559
GOBP_HEART_MORPHOGENESIS	0.0008014	0.472618	1.18706	247
GOCC_VACUOLE	0.0008014	0.432647	1.10985	810
GSE36078_UNTREATED_VS_AD5_INF_MOUSE_LUNG_DC_DN	0.0008014	0.487392	1.21589	197
GSE40666_WT_VS_STAT1_KO_CD8_TCELL_WITH_IFNA_STIM_90MIN_DN	0.0008014	0.484944	1.21003	200
MIR6126	0.0008014	0.523357	1.27667	110
CUI_TCF21_TARGETS_2_DN	0.000810559	0.430719	1.10493	840
MIR3149	0.000810559	0.500986	1.23573	144
CEBPGAMMA_Q6	0.000819718	0.473125	1.18843	249
GSE21063_WT_VS_NFATC1_KO_8H_ANTI_IGM_STIM_BCELL_UP	0.000819718	0.483205	1.20568	198
GSE27786_LSK_VS_ERYTHROBLAST_UP	0.000819718	0.480148	1.19814	199
MGGAAGTG_GABP_B	0.000819718	0.434802	1.11367	755
MIR548F_5P	0.000819718	0.446962	1.13722	471
AIZARANI_LIVER_C29_MVECS_2	0.000828876	0.46029	1.16218	312
CHANDRAN_METASTASIS_DN	0.000828876	0.462437	1.16734	316
FAN_OVARY_CL15_SMALL_ANTRAL_FOLLICLE_GRANULOSA_CELL	0.000828876	0.438192	1.11916	613
GOBP_POSITIVE_REGULATION_OF_PHOSPHORUS_METABOLIC_PROCESS	0.000828876	0.428931	1.10046	850
GSE39382_IL3_VS_IL3_IL33_TREATED_MAST_CELL_UP	0.000828876	0.485778	1.21139	193
GSE40274_LEF1_VS_FOXP3_AND_LEF1_TRANSDUCED_ACTIVATED_CD4_TCELL_UP	0.000828876	0.484386	1.20864	200
GCM_NF2	0.000838035	0.464528	1.17217	292
GSE369_PRE_VS_POST_IL6_INJECTION_IFNG_WT_LIVER_DN	0.000838035	0.483075	1.20536	198
MIR3065_5P	0.000838035	0.449861	1.14448	454
TGANNYRGCA_TCF11MAFG_01	0.000838035	0.464387	1.17183	293
ZHONG_PFC_MAJOR_TYPES_MICROGLIA	0.000838035	0.450753	1.14523	425
DURANTE_ADULT_OLFACTORY_NEUROEPITHELIUM_MATURE_NEURONS	0.000847194	0.485179	1.20783	181
GSE20715_0H_VS_48H_OZONE_LUNG_DN	0.000847194	0.47971	1.19705	199
GSE22886_CD4_TCELL_VS_BCELL_NAIVE_UP	0.000847194	0.485233	1.20985	192
GSE5679_CTRL_VS_PPARG_LIGAND_ROSIGLITAZONE_AND_RARA_AGONIST_AM580_TREATED_DC_DN	0.000847194	0.482714	1.20446	198
GSE10273_HIGH_VS_LOW_IL7_TREATED_IRF4_8_NULL_PRE_BCELL_UP	0.000856353	0.484208	1.20836	201
GSE24026_PD1_LIGATION_VS_CTRL_IN_ACT_TCELL_LINE_DN	0.000856353	0.482656	1.20431	198
GSE25123_CTRL_VS_IL4_AND_ROSIGLITAZONE_STIM_PPARG_KO_MACROPHAGE_UP	0.000856353	0.479569	1.19669	199
GSE27786_NKCELL_VS_ERYTHROBLAST_UP	0.000856353	0.479626	1.19683	199
ESC_J1_UP_EARLY.V1_UP	0.000865511	0.488785	1.21518	175
GOBP_NEGATIVE_REGULATION_OF_CELL_DEATH	0.000865511	0.428858	1.1012	928
GOBP_REGULATION_OF_CELL_JUNCTION_ASSEMBLY	0.000865511	0.485038	1.20981	196
GOBP_VACUOLE_ORGANIZATION	0.000865511	0.484806	1.20739	182
GSE7460_CTRL_VS_TGFB_TREATED_ACT_FOXP3_MUT_TCONV_UP	0.00087467	0.483994	1.20782	201
AIZARANI_LIVER_C20_LSECS_3	0.000883829	0.466264	1.1763	290
MIR497_5P	0.000883829	0.444642	1.13244	513
MIR557	0.000883829	0.482013	1.20637	221
TAKEDA_TARGETS_OF_NUP98_HOXA9_FUSION_8D_UP	0.000883829	0.493983	1.22062	148
E2F5_TARGET_GENES	0.000892988	0.426016	1.09592	1066
GSE12845_IGD_NEG_BLOOD_VS_PRE_GC_TONSIL_BCELL_UP	0.000892988	0.481893	1.2009	190
MIR6777_3P	0.000902146	0.572305	1.34579	54
NFY_01	0.000902146	0.465025	1.16841	253
CTTTAAR_UNKNOWN	0.000911305	0.427755	1.09916	971
GOBP_CELL_DIVISION	0.000911305	0.439195	1.12148	608
GOBP_REGULATION_OF_CATABOLIC_PROCESS	0.000911305	0.42723	1.0974	950
GSE13411_SWITCHED_MEMORY_BCELL_VS_PLASMA_CELL_UP	0.000911305	0.486151	1.21126	189
GSE26669_CTRL_VS_COSTIM_BLOCK_MLR_CD4_TCELL_UP	0.000911305	0.481367	1.20161	203
HP_ABNORMAL_CONJUNCTIVA_MORPHOLOGY	0.000911305	0.503383	1.24254	146
HP_EPICANTHUS	0.000911305	0.444747	1.13255	511
MIR3129_5P	0.000911305	0.494399	1.22336	155
GOCC_INTEGRAL_COMPONENT_OF_SYNAPTIC_VESICLE_MEMBRANE	0.000920464	0.65682	1.47843	27
GSE1925_3H_VS_24H_IFNG_STIM_IFNG_PRIMED_MACROPHAGE_DN	0.000920464	0.484655	1.20886	196
GSE21774_CD56_BRIGHT_VS_DIM_CD62L_POSITIVE_NK_CELL_UP	0.000920464	0.483802	1.20718	200
CTTTGCA_MIR527	0.000929623	0.474135	1.18854	233
GOBP_POSITIVE_REGULATION_OF_RNA_METABOLIC_PROCESS	0.000929623	0.415334	1.0731	1680
GOMF_HYDROLASE_ACTIVITY_ACTING_ON_ACID_ANHYDRIDES	0.000929623	0.436214	1.11606	682
GSE2405_S_AUREUS_VS_UNTREATED_NEUTROPHIL_DN	0.000929623	0.485192	1.2104	197
GSE3039_NKT_CELL_VS_B2_BCELL_UP	0.000929623	0.47862	1.19433	199
GSE32423_IL7_VS_IL7_IL4_MEMORY_CD8_TCELL_UP	0.000929623	0.485357	1.21081	197
GSE33162_UNTREATED_VS_4H_LPS_STIM_HDAC3_KO_MACROPHAGE_UP	0.000929623	0.485773	1.21185	197
GSE40685_NAIVE_CD4_TCELL_VS_TREG_DN	0.000929623	0.478646	1.19439	199
GSE411_UNSTIM_VS_100MIN_IL6_STIM_MACROPHAGE_UP	0.000929623	0.485868	1.21208	197
GSE4142_NAIVE_BCELL_VS_PLASMA_CELL_UP	0.000929623	0.485395	1.2109	197
GSE42088_UNINF_VS_LEISHMANIA_INF_DC_8H_UP	0.000929623	0.485638	1.20954	186
LET_7A_3P	0.000929623	0.432747	1.10781	716
VDR_Q6	0.000929623	0.46872	1.17896	266
WU_APOPTOSIS_BY_CDKN1A_VIA_TP53	0.000929623	0.583734	1.36977	51
BLANCO_MELO_BRONCHIAL_EPITHELIAL_CELLS_INFLUENZA_A_DEL_NS1_INFECTION_UP	0.000948031	0.438198	1.11881	601
CATTGTYY_SOX9_B1	0.000948031	0.454505	1.15126	372
GCM_NCAM1	0.000948031	0.511533	1.25294	124
GOBP_REGULATION_OF_MICROTUBULE_POLYMERIZATION	0.000948031	0.570162	1.34276	55
GSE11961_GERMINAL_CENTER_BCELL_DAY7_VS_MEMORY_BCELL_DAY40_DN	0.000948031	0.481936	1.20252	198
GSE3039_NKT_CELL_VS_ALPHAALPHA_CD8_TCELL_UP	0.000948031	0.483541	1.20653	200
GSE369_SOCS3_KO_VS_IFNG_KO_LIVER_UP	0.000948031	0.482472	1.2034	195
GSE3982_MEMORY_CD4_TCELL_VS_BCELL_DN	0.000948031	0.482021	1.20153	191
MIR503_5P	0.000948031	0.526537	1.27811	99
TTGGAGA_MIR5155P_MIR519E	0.000948031	0.497246	1.22538	142
GARGALOVIC_RESPONSE_TO_OXIDIZED_PHOSPHOLIPIDS_CYAN_UP	0.000951834	0.741823	1.5834	16
GOBP_AMINE_TRANSPORT	0.000966438	0.522251	1.2681	100
GOCC_MEMBRANE_PROTEIN_COMPLEX	0.000966438	0.422469	1.08774	1179
GSE28737_FOLLICULAR_VS_MARGINAL_ZONE_BCELL_BCL6_HET_DN	0.000966438	0.480628	1.19976	203
GSE3337_4H_VS_16H_IFNG_IN_CD8POS_DC_DN	0.000966438	0.484652	1.20905	197
GSE33425_CD161_HIGH_VS_NEG_CD8_TCELL_DN	0.000966438	0.484863	1.20958	197
GSE6259_DEC205_POS_DC_VS_BCELL_DN	0.000966438	0.492518	1.22394	174
HP_ABNORMAL_CORNEAL_EPITHELIUM_MORPHOLOGY	0.000966438	0.522351	1.27307	107
MIR6506_5P	0.000966438	0.531556	1.28564	92
FLETCHER_PBMC_BCG_10W_INFANT_PPD_STIMULATED_VS_UNSTIMULATED_10W_UP	0.000984846	0.529777	1.28067	89
GOBP_SYNAPTIC_VESICLE_MEMBRANE_ORGANIZATION	0.000984846	0.666555	1.49351	26
GOMF_IRON_ION_BINDING	0.000984846	0.497307	1.22409	137
GSE22935_24H_VS_48H_MBOVIS_BCG_STIM_MACROPHAGE_DN	0.000984846	0.481708	1.20195	198
GSE24102_GRANULOCYSTIC_MDSC_VS_NEUTROPHIL_UP	0.000984846	0.482634	1.20426	200
GSE27786_NEUTROPHIL_VS_MONO_MAC_UP	0.000984846	0.481474	1.20136	198
GSE27786_NKTCELL_VS_NEUTROPHIL_DN	0.000984846	0.484458	1.20857	197
GSE43955_TH0_VS_TGFB_IL6_TH17_ACT_CD4_TCELL_42H_UP	0.000984846	0.481531	1.20151	198
GSE8921_UNSTIM_0H_VS_TLR1_2_STIM_MONOCYTE_24H_DN	0.000984846	0.478233	1.19336	199
HEN1_01	0.000984846	0.481622	1.20173	198
HP_KERATITIS	0.000984846	0.545265	1.31192	80
MIR3152_5P	0.000984846	0.563326	1.33615	61
QUEREC_MODEL_PBMC_YF_17D_VACCINE_AGE_18_45_7DY_PREDICTIVE	0.000984846	0.611715	1.39822	36
ACCAAAG_MIR9	0.00100325	0.443758	1.12963	499
ACTGCCT_MIR34B	0.00100325	0.477661	1.19509	219
GOBP_POSITIVE_REGULATION_OF_CELL_DEATH	0.00100325	0.443258	1.13091	548
GSE19825_NAIVE_VS_IL2RAHIGH_DAY3_EFF_CD8_TCELL_DN	0.00100325	0.481359	1.20108	198
TIEN_INTESTINE_PROBIOTICS_24HR_UP	0.00100325	0.44039	1.12342	545
ZFP3_TARGET_GENES	0.00100325	0.465042	1.17346	291
GOBP_NEGATIVE_REGULATION_OF_BLOOD_CIRCULATION	0.00102166	0.665219	1.4809	24
GSE14308_TH1_VS_TH17_DN	0.00102166	0.481281	1.20088	198
GSE22501_PERIPHERAL_BLOOD_VS_CORD_BLOOD_TREG_DN	0.00102166	0.481195	1.19995	194
MIR3681_3P	0.00102166	0.452046	1.1457	382
MIR4799_5P	0.00102166	0.454579	1.15258	395
RGAANNTTC_HSF1_01	0.00102166	0.448201	1.13977	446
GOBP_DEPHOSPHORYLATION	0.00104007	0.451117	1.14541	407
GOMF_CHANNEL_REGULATOR_ACTIVITY	0.00104007	0.506234	1.24712	139
GSE13411_NAIVE_VS_IGM_MEMORY_BCELL_DN	0.00104007	0.481292	1.19971	191
HP_FUNCTIONAL_ABNORMALITY_OF_THE_INNER_EAR	0.00104007	0.427516	1.09766	935
MIR6780B_5P	0.00104007	0.463229	1.16747	280
REACTOME_INTERCONVERSION_OF_NUCLEOTIDE_DI_AND_TRIPHOSPHATES	0.00104007	0.649834	1.46845	29
YOSHIMURA_MAPK8_TARGETS_UP	0.00104007	0.423076	1.08934	1194
GSE22601_IMMATURE_CD4_SINGLE_POSITIVE_VS_CD4_SINGLE_POSITIVE_THYMOCYTE_DN	0.00105848	0.483646	1.2045	182
GSE3920_UNTREATED_VS_IFNB_TREATED_ENDOTHELIAL_CELL_UP	0.00105848	0.481098	1.20042	198
HUANG_GATA2_TARGETS_DN	0.00105848	0.548424	1.31242	72
MIR548AR_5P	0.00105848	0.444117	1.13065	489
HP_DUODENAL_ULCER	0.00106453	0.808087	1.62766	10
GOBP_LOCALIZATION_WITHIN_MEMBRANE	0.00107689	0.437973	1.11899	629
GOBP_POSITIVE_REGULATION_OF_PROTEIN_LOCALIZATION	0.00107689	0.448713	1.14091	441
GSE17186_BLOOD_VS_CORD_BLOOD_CD21HIGH_TRANSITIONAL_BCELL_DN	0.00107689	0.483747	1.20679	197
GSE28726_NAIVE_VS_ACTIVATED_CD4_TCELL_UP	0.00107689	0.48352	1.20576	193
GSE33292_DN3_THYMOCYTE_VS_TCELL_LYMPHOMA_FROM_TCF1_KO_DN	0.00107689	0.481085	1.19919	191
GSE41867_DAY8_EFFECTOR_VS_DAY30_EXHAUSTED_CD8_TCELL_LCMV_CLONE13_UP	0.00107689	0.483117	1.20476	193
HALLMARK_P53_PATHWAY	0.00107689	0.483301	1.20548	196
LOPEZ_MBD_TARGETS	0.00107689	0.427311	1.09715	930
MIR4668_5P	0.00107689	0.448079	1.14002	455
MIR548AA_MIR548AP_3P_MIR548T_3P	0.00107689	0.441649	1.12664	543
TGCTTTG_MIR330	0.00107689	0.458621	1.15811	320
ZNF664_TARGET_GENES	0.00107689	0.429979	1.10304	808
GOMF_TRANSCRIPTION_COREGULATOR_ACTIVITY	0.00109529	0.445646	1.13428	483
GSE46143_CTRL_VS_LMP2A_TRANSDUCED_CD10_POS_GC_BCELL_DN	0.00109529	0.483169	1.20642	204
MIR548I	0.00109529	0.444964	1.13258	482
GOBP_TUBE_DEVELOPMENT	0.0011137	0.426298	1.09592	1037
GSE14769_UNSTIM_VS_120MIN_LPS_BMDM_DN	0.0011137	0.478978	1.19565	203
GSE21670_UNTREATED_VS_IL6_TREATED_CD4_TCELL_UP	0.0011137	0.48295	1.20277	182
MIR4429	0.0011137	0.464923	1.1737	300
ROSTY_CERVICAL_CANCER_PROLIFERATION_CLUSTER	0.0011137	0.495794	1.22159	140
BRUINS_UVC_RESPONSE_EARLY_LATE	0.00113211	0.462331	1.1674	311
CHICAS_RB1_TARGETS_CONFLUENT	0.00113211	0.442818	1.12961	541
GOBP_NEGATIVE_REGULATION_OF_MULTICELLULAR_ORGANISMAL_PROCESS	0.00113211	0.425672	1.09407	986
GOBP_NEUROTROPHIN_SIGNALING_PATHWAY	0.00113211	0.612164	1.40392	37
GSE23568_CTRL_VS_ID3_TRANSDUCED_CD8_TCELL_DN	0.00113211	0.480574	1.19792	191
GSE28783_ANTI_MIR33_VS_UNTREATED_ATHEROSCLEROSIS_MACROPHAGE_UP	0.00113211	0.482598	1.205	204
GSE29618_LAIV_VS_TIV_FLU_VACCINE_DAY7_PDC_UP	0.00113211	0.482715	1.20375	193
GSE8621_UNSTIM_VS_LPS_PRIMED_UNSTIM_MACROPHAGE_UP	0.00113211	0.480482	1.19889	198
HIF1_Q5	0.00113211	0.471075	1.18341	248
HMGB2_TARGET_GENES	0.00113211	0.462597	1.16797	313
CREBP1_01	0.00115052	0.484359	1.20485	178
GOBP_RESPONSE_TO_OXIDATIVE_STRESS	0.00115052	0.450335	1.14342	407
GSE23505_UNTREATED_VS_4DAY_IL6_IL1_TGFB_TREATED_CD4_TCELL_DN	0.00115052	0.48066	1.19934	200
HP_ABNORMAL_HAIR_MORPHOLOGY	0.00115052	0.421713	1.08546	1160
HP_PTOSIS	0.00115052	0.435957	1.11529	679
MIR224_5P	0.00115052	0.484584	1.20541	178
GOBP_RESPONSE_TO_GROWTH_FACTOR	0.00116892	0.435603	1.11411	674
GSE15930_NAIVE_VS_72H_IN_VITRO_STIM_IL12_CD8_TCELL_DN	0.00116892	0.482872	1.2051	202
GSE2128_CTRL_VS_MIMETOPE_NEGATIVE_SELECTION_DP_THYMOCYTE_NOD_UP	0.00116892	0.482955	1.20531	202
GSE21360_NAIVE_VS_PRIMARY_MEMORY_CD8_TCELL_UP	0.00116892	0.487228	1.21088	173
HALLMARK_G2M_CHECKPOINT	0.00116892	0.483089	1.20515	197
MIR3074_5P	0.00116892	0.499288	1.23472	151
GSE12845_IGD_POS_VS_NEG_BLOOD_BCELL_DN	0.00118733	0.483307	1.20317	181
GSE13547_CTRL_VS_ANTI_IGM_STIM_ZFX_KO_BCELL_12H_DN	0.00118733	0.489122	1.21314	162
MANNO_MIDBRAIN_NEUROTYPES_HPROGFPM	0.00118733	0.460401	1.16396	333
MIR199A_3P_MIR199B_3P	0.00118733	0.493314	1.2213	156
MIR4742_3P	0.00118733	0.477449	1.19295	209
GOBP_NEGATIVE_REGULATION_OF_AMINO_ACID_TRANSPORT	0.00119329	0.737295	1.56024	15
GSE32986_UNSTIM_VS_GMCSF_AND_CURDLAN_LOWDOSE_STIM_DC_DN	0.00120574	0.483345	1.20427	189
GSE3565_DUSP1_VS_WT_SPLENOCYTES_UP	0.00120574	0.490297	1.21612	161
GSE5679_CTRL_VS_PPARG_LIGAND_ROSIGLITAZONE_TREATED_DC_UP	0.00120574	0.480521	1.19853	195
IVANOVA_HEMATOPOIESIS_STEM_CELL_AND_PROGENITOR	0.00120574	0.440746	1.12453	564
MIR16_1_3P	0.00120574	0.48311	1.20304	183
RUIZ_TNC_TARGETS_DN	0.00120574	0.499054	1.2297	141
HP_DECREASED_VIGILANCE	0.00121526	0.805774	1.623	10
GOBP_AXON_DEVELOPMENT	0.00122415	0.444153	1.13018	473
GOBP_HISTONE_MODIFICATION	0.00122415	0.442652	1.12679	486
GSE11057_NAIVE_CD4_VS_PBMC_CD4_TCELL_UP	0.00122415	0.486918	1.21011	173
GSE35825_UNTREATED_VS_IFNA_STIM_MACROPHAGE_DN	0.00122415	0.492993	1.22337	166
HP_ABNORMALITY_OF_THE_FOREHEAD	0.00122415	0.423349	1.0882	1027
HP_ABNORMALITY_OF_THE_OPTIC_NERVE	0.00122415	0.429396	1.10117	799
HP_ABNORMAL_CONJUGATE_EYE_MOVEMENT	0.00122415	0.424492	1.09111	1010
MIR200C_3P	0.00122415	0.441968	1.12506	498
MIR3663_3P	0.00122415	0.494933	1.21947	140
MIR561_3P	0.00122415	0.443797	1.12946	479
NAKAYA_PLASMACYTOID_DENDRITIC_CELL_FLUMIST_AGE_18_50YO_7DY_UP	0.00122415	0.422613	1.08801	1175
NFY_C	0.00122415	0.470297	1.18087	242
GOBP_CELL_PROJECTION_ASSEMBLY	0.00124256	0.438224	1.11855	591
GOBP_PROTEIN_LOCALIZATION_TO_EXTRACELLULAR_REGION	0.00124256	0.458936	1.16097	339
GSE3982_EOSINOPHIL_VS_BASOPHIL_UP	0.00124256	0.479317	1.19479	191
GSE3982_MAC_VS_NKCELL_UP	0.00124256	0.48043	1.19831	195
GOBP_NEGATIVE_REGULATION_OF_SIGNALING	0.00126096	0.42178	1.08696	1279
GOMF_RETINOIC_ACID_RECEPTOR_BINDING	0.00126096	0.674194	1.49546	23
HP_ABNORMALITY_OF_THE_EXTERNAL_NOSE	0.00126096	0.42853	1.09944	851
GAUCHER_PBMC_YF_VAX_STAMARIL_UNKNOWN_AGE_10DY_UP	0.00127937	0.481724	1.20128	193
GOBP_NEGATIVE_REGULATION_OF_BIOSYNTHETIC_PROCESS	0.00127937	0.417821	1.07821	1490
GOBP_SYNAPTIC_VESICLE_RECYCLING	0.00127937	0.549454	1.31307	70
GSE12845_IGD_POS_BLOOD_VS_DARKZONE_GC_TONSIL_BCELL_DN	0.00127937	0.481723	1.20128	193
GSE13485_CTRL_VS_DAY3_YF17D_VACCINE_PBMC_DN	0.00127937	0.47633	1.18688	188
GSE4535_BM_DERIVED_DC_VS_FOLLICULAR_DC_DN	0.00127937	0.482798	1.20423	196
MIR548AD_5P_MIR548AE_5P_MIR548AY_5P_MIR548B_5P_MIR548D_5P	0.00127937	0.441737	1.12439	484
WP_METABOLIC_PATHWAY_OF_LDL_HDL_AND_TG_INCLUDING_DISEASES	0.00128579	0.736587	1.55874	15
GOMF_SNARE_BINDING	0.00129778	0.518974	1.26428	106
GSE13484_12H_UNSTIM_VS_YF17D_VACCINE_STIM_PBMC_UP	0.00129778	0.48152	1.2006	192
GSE24634_TREG_VS_TCONV_POST_DAY10_IL4_CONVERSION_DN	0.00129778	0.481793	1.20233	201
GSE3982_BCELL_VS_EFF_MEMORY_CD4_TCELL_UP	0.00129778	0.481449	1.2006	193
GSE7460_CTRL_VS_TGFB_TREATED_ACT_CD8_TCELL_DN	0.00129778	0.479401	1.1962	200
MCCLUNG_CREB1_TARGETS_UP	0.00129778	0.522586	1.27044	102
MIR548A_3P	0.00129778	0.444791	1.1317	471
MIR6820_3P	0.00129778	0.5247	1.27356	97
MIR760	0.00129778	0.506997	1.24224	125
GOMF_KINASE_ACTIVITY	0.00131619	0.432276	1.10656	726
KEGG_GLUTATHIONE_METABOLISM	0.00131619	0.590999	1.37697	46
GOBP_TISSUE_MORPHOGENESIS	0.0013346	0.436616	1.11518	612
GSE339_CD4POS_VS_CD8POS_DC_DN	0.0013346	0.478886	1.19491	198
GSE4142_NAIVE_VS_GC_BCELL_UP	0.0013346	0.482357	1.20333	197
GSE43863_TFH_VS_LY6C_LOW_CXCR5NEG_EFFECTOR_CD4_TCELL_DN	0.0013346	0.47882	1.19474	198
GSE6674_ANTI_IGM_VS_ANTI_IGM_AND_CPG_STIM_BCELL_DN	0.0013346	0.482366	1.20335	197
HMBOX1_TARGET_GENES	0.0013346	0.425852	1.0945	985
LBP1_Q6	0.0013346	0.475737	1.19028	219
MIR548BB_5P	0.0013346	0.442403	1.12615	486
MIR6791_5P	0.0013346	0.488308	1.21152	164
NADLER_OBESITY_UP	0.0013346	0.559895	1.32802	61
PECE_MAMMARY_STEM_CELL_DN	0.0013346	0.501427	1.23387	135
HP_APLASIA_HYPOPLASIA_AFFECTING_THE_EYE	0.001353	0.448125	1.13866	426
MIR4649_3P	0.001353	0.478201	1.192	191
MODULE_485	0.001353	0.584765	1.36907	49
ONDER_CDH1_TARGETS_2_UP	0.001353	0.467064	1.17351	252
RODRIGUES_THYROID_CARCINOMA_POORLY_DIFFERENTIATED_DN	0.001353	0.431343	1.10471	737
ABRAMSON_INTERACT_WITH_AIRE	0.00137141	0.599809	1.38825	42
CHAF1B_TARGET_GENES	0.00137141	0.432068	1.10672	754
CROONQUIST_NRAS_VS_STROMAL_STIMULATION_DN	0.00137141	0.52393	1.27049	95
DLX6_TARGET_GENES	0.00137141	0.443851	1.12975	482
GOBP_NEGATIVE_REGULATION_OF_TRANSPORT	0.00137141	0.448536	1.13899	412
GOCC_CATION_CHANNEL_COMPLEX	0.00137141	0.472364	1.18115	212
MACAEVA_PBMC_RESPONSE_TO_IR	0.00137141	0.52646	1.27331	92
MIR1252_5P	0.00137141	0.454846	1.14847	319
NAKAYA_PBMC_FLUARIX_FLUVIRIN_AGE_18_50YO_CORRELATED_WITH_HAI_28DY_RESPONSE_AT_7DY_NEGATIVE	0.00137141	0.445749	1.13348	445
GSE2128_C57BL6_VS_NOD_CD4CD8_DP_THYMOCYTE_DN	0.00138982	0.476249	1.18841	199
GSE22443_IL2_VS_IL12_TREATED_ACT_CD8_TCELL_UP	0.00138982	0.478915	1.19499	200
GSE22601_IMMATURE_CD4_SINGLE_POSITIVE_VS_DOUBLE_POSITIVE_THYMOCYTE_DN	0.00138982	0.479094	1.1963	205
GSE25087_TREG_VS_TCONV_ADULT_UP	0.00138982	0.482281	1.20142	187
GSE2706_2H_VS_8H_LPS_STIM_DC_UP	0.00138982	0.482357	1.20161	187
GSE32986_CURDLAN_HIGHDOSE_VS_GMCSF_AND_CURDLAN_HIGHDOSE_STIM_DC_DN	0.00138982	0.479154	1.19645	205
RAPA_EARLY_UP.V1_DN	0.00138982	0.486283	1.20853	173
RODRIGUES_THYROID_CARCINOMA_ANAPLASTIC_UP	0.00138982	0.433999	1.11039	682
GOBP_CELLULAR_RESPONSE_TO_HORMONE_STIMULUS	0.00140823	0.43815	1.11798	565
GOMF_OXIDOREDUCTASE_ACTIVITY_ACTING_ON_THE_CH_NH_GROUP_OF_DONORS	0.00140823	0.647181	1.45674	27
GSE3982_EOSINOPHIL_VS_NEUTROPHIL_DN	0.00140823	0.480804	1.19899	193
GSE46606_DAY1_VS_DAY3_CD40L_IL2_IL5_STIMULATED_IRF4HIGH_BCELL_DN	0.00140823	0.475549	1.18748	206
HP_SPASTICITY	0.00140823	0.42856	1.09939	840
GSE15930_NAIVE_VS_72H_IN_VITRO_STIM_TRICHOSTATINA_CD8_TCELL_DN	0.00142664	0.482191	1.20271	196
GSE3920_IFNA_VS_IFNG_TREATED_ENDOTHELIAL_CELL_UP	0.00142664	0.491866	1.22057	166
GSE4142_GC_BCELL_VS_MEMORY_BCELL_DN	0.00142664	0.476196	1.18828	199
GSE42724_MEMORY_BCELL_VS_PLASMABLAST_DN	0.00142664	0.481494	1.20117	197
IVANOVA_HEMATOPOIESIS_LATE_PROGENITOR	0.00142664	0.443903	1.13	506
MIR548AU_3P	0.00142664	0.489397	1.2146	169
RODRIGUES_DCC_TARGETS_DN	0.00142664	0.513556	1.25591	117
GOBP_POSITIVE_REGULATION_OF_EPITHELIAL_CELL_MIGRATION	0.00144504	0.499328	1.23253	146
GSE14415_ACT_TCONV_VS_ACT_NATURAL_TREG_DN	0.00144504	0.480591	1.19548	178
GSE36078_UNTREATED_VS_AD5_T425A_HEXON_INF_MOUSE_LUNG_DC_DN	0.00144504	0.480947	1.20022	201
HP_ABNORMALITY_OF_COORDINATION	0.00144504	0.42571	1.09413	1022
MIR98_3P	0.00144504	0.431435	1.10445	718
ZHONG_PFC_C3_UNKNOWN_INP	0.00144504	0.603397	1.38485	38
GOBP_FATTY_ACID_BIOSYNTHETIC_PROCESS	0.00146345	0.493767	1.22065	150
GSE22432_MULTIPOTENT_VS_COMMON_DC_PROGENITOR_DN	0.00146345	0.480576	1.19937	202
GSE40666_WT_VS_STAT1_KO_CD8_TCELL_DN	0.00146345	0.478199	1.19319	198
GSE7509_UNSTIM_VS_TNFA_IL1B_IL6_PGE_STIM_DC_UP	0.00146345	0.4819	1.20047	187
GSE9946_IMMATURE_VS_PROSTAGLANDINE2_TREATED_MATURE_DC_DN	0.00146345	0.493343	1.21576	142
GOCC_SECRETORY_VESICLE	0.00148186	0.423194	1.08772	1024
GSE11057_PBMC_VS_MEM_CD4_TCELL_DN	0.00148186	0.484812	1.20732	185
GSE17721_LPS_VS_POLYIC_4H_BMDC_UP	0.00148186	0.477239	1.19131	203
GSE24726_WT_VS_E2_2_KO_PDC_DAY6_POST_DELETION_DN	0.00148186	0.478037	1.19279	198
MIR200B_3P	0.00148186	0.441442	1.12373	499
MIR506_3P	0.00148186	0.433165	1.10942	740
MIR548AQ_5P	0.00148186	0.442947	1.12753	485
MODULE_261	0.00148186	0.521795	1.26569	96
WANG_METHYLATED_IN_BREAST_CANCER	0.00148186	0.626426	1.42562	33
FXR1_TARGET_GENES	0.00150027	0.426199	1.09415	889
GOBP_PLASMA_MEMBRANE_PHOSPHOLIPID_SCRAMBLING	0.00150027	0.655753	1.45982	24
GOCC_CAVEOLA	0.00150027	0.533666	1.28597	83
GOMF_AMINOPEPTIDASE_ACTIVITY	0.00150027	0.605974	1.38972	37
LET_7F_1_3P	0.00150027	0.432713	1.10779	714
MIR4658	0.00150027	0.591785	1.37307	43
GOBP_ENDOCYTOSIS	0.00151868	0.437283	1.11727	630
GOBP_NUCLEAR_TRANSPORT	0.00151868	0.460404	1.16177	292
GRUETZMANN_PANCREATIC_CANCER_UP	0.00151868	0.453565	1.1479	348
GSE360_HIGH_VS_LOW_DOSE_B_MALAYI_DC_UP	0.00151868	0.476933	1.19054	203
GSE41176_WT_VS_TAK1_KO_ANTI_IGM_STIM_BCELL_24H_DN	0.00151868	0.474252	1.1817	188
GSE41867_NAIVE_VS_DAY6_LCMV_EFFECTOR_CD8_TCELL_UP	0.00151868	0.476853	1.19034	203
MIR6848_3P	0.00151868	0.536268	1.29519	87
MIYAGAWA_TARGETS_OF_EWSR1_ETS_FUSIONS_DN	0.00151868	0.474113	1.18717	224
PHF21A_TARGET_GENES	0.00151868	0.472137	1.18325	231
ZBTB12_TARGET_GENES	0.00151868	0.423302	1.08918	1093
GSE11057_NAIVE_CD4_VS_PBMC_CD4_TCELL_DN	0.00153708	0.47816	1.19159	190
GSE36476_YOUNG_VS_OLD_DONOR_MEMORY_CD4_TCELL_40H_TSST_ACT_DN	0.00153708	0.47828	1.19189	190
GSE40274_CTRL_VS_FOXP3_AND_IRF4_TRANSDUCED_ACTIVATED_CD4_TCELL_DN	0.00153708	0.487281	1.20897	164
HP_OROFACIAL_DYSKINESIA	0.00153708	0.65469	1.45746	24
MARTORIATI_MDM4_TARGETS_FETAL_LIVER_UP	0.00153708	0.475855	1.19207	228
PAF1_TARGET_GENES	0.00153708	0.563734	1.33262	59
DELACROIX_RARG_BOUND_MEF	0.00155549	0.454225	1.15053	366
GOBP_CARBOHYDRATE_DERIVATIVE_BIOSYNTHETIC_PROCESS	0.00155549	0.439381	1.1213	573
GOCC_NUCLEAR_BODY	0.00155549	0.429032	1.0998	780
GSE27786_CD4_TCELL_VS_NEUTROPHIL_DN	0.00155549	0.47521	1.18582	199
GSE43863_TH1_VS_LY6C_INT_CXCR5POS_MEMORY_CD4_TCELL_UP	0.00155549	0.480068	1.19803	201
HALLMARK_GLYCOLYSIS	0.00155549	0.475337	1.18613	199
MANNO_MIDBRAIN_NEUROTYPES_HPROGM	0.00155549	0.456673	1.15259	299
GOBP_MICROVILLUS_ASSEMBLY	0.00155705	0.659253	1.45511	22
GOCC_CLATHRIN_COATED_VESICLE	0.0015739	0.479593	1.19441	182
GSE17721_LPS_VS_GARDIQUIMOD_12H_BMDC_DN	0.0015739	0.481462	1.2009	196
GSE3039_CD4_TCELL_VS_NKT_CELL_DN	0.0015739	0.475134	1.18563	199
GSE40274_FOXP3_VS_FOXP3_AND_PBX1_TRANSDUCED_ACTIVATED_CD4_TCELL_DN	0.0015739	0.475152	1.18567	199
GSE6269_E_COLI_VS_STAPH_AUREUS_INF_PBMC_DN	0.0015739	0.480937	1.19603	176
LINSLEY_MIR16_TARGETS	0.0015739	0.478192	1.19405	205
UDAYAKUMAR_MED1_TARGETS_DN	0.0015739	0.469289	1.17821	241
HOFT_CD4_POSITIVE_ALPHA_BETA_MEMORY_T_CELL_BCG_VACCINE_AGE_18_45YO_ID_7DY_TOP_100_DEG_EX_VIVO_UP	0.00159231	0.645583	1.45314	27
HP_APLASIA_HYPOPLASIA_INVOLVING_THE_SKELETON	0.00159231	0.422651	1.08755	1104
MARTENS_TRETINOIN_RESPONSE_DN	0.00159231	0.430601	1.10281	737
MIR548A_5P	0.00159231	0.443789	1.12956	483
OKUMURA_INFLAMMATORY_RESPONSE_LPS	0.00159231	0.490404	1.21816	171
GOBP_REGULATION_OF_RHO_PROTEIN_SIGNAL_TRANSDUCTION	0.00161071	0.531314	1.28187	86
GSE360_LOW_DOSE_B_MALAYI_VS_M_TUBERCULOSIS_DC_DN	0.00161071	0.479592	1.19597	193
HAY_BONE_MARROW_STROMAL	0.00161071	0.431472	1.10457	717
GSE1448_CTRL_VS_ANTI_VALPHA2_DP_THYMOCYTE_DN	0.00162912	0.477513	1.19148	198
HP_ABNORMAL_INVOLUNTARY_EYE_MOVEMENTS	0.00162912	0.426033	1.09493	1016
MIR3125	0.00162912	0.469022	1.17538	232
GSE10325_CD4_TCELL_VS_LUPUS_CD4_TCELL_UP	0.00164753	0.47624	1.18712	191
MTOR_UP.V1_DN	0.00164753	0.480683	1.19699	183
GOBP_DEVELOPMENTAL_CELL_GROWTH	0.00166594	0.474048	1.18605	219
GOBP_NUCLEOSIDE_MONOPHOSPHATE_METABOLIC_PROCESS	0.00166594	0.537733	1.2912	77
GOMF_TELOMERASE_RNA_BINDING	0.00166594	0.669341	1.4847	23
GSE2770_UNTREATED_VS_IL4_TREATED_ACT_CD4_TCELL_6H_UP	0.00166594	0.474856	1.18493	199
GSE35825_UNTREATED_VS_IFNG_STIM_MACROPHAGE_UP	0.00166594	0.473906	1.18375	208
GSE36891_UNSTIM_VS_POLYIC_TLR3_STIM_PERITONEAL_MACROPHAGE_UP	0.00166594	0.497519	1.22807	146
GSE7509_UNSTIM_VS_FCGRIIB_STIM_DC_UP	0.00166594	0.487682	1.21034	169
HP_ABNORMAL_INTERNAL_GENITALIA	0.00166594	0.440413	1.12119	503
HP_RED_EYE	0.00166594	0.517666	1.26199	108
MIR4652_3P	0.00166594	0.453627	1.1454	319
MIR613	0.00166594	0.455917	1.15084	314
COLINA_TARGETS_OF_4EBP1_AND_4EBP2	0.00168435	0.453735	1.14865	363
GENTILE_UV_HIGH_DOSE_DN	0.00168435	0.462713	1.16666	284
GSE13522_CTRL_VS_T_CRUZI_Y_STRAIN_INF_SKIN_BALBC_MOUSE_DN	0.00168435	0.500321	1.22961	132
GSE2197_IMMUNOSUPPRESSIVE_DNA_VS_UNTREATED_IN_DC_UP	0.00168435	0.480084	1.19766	197
GSE22611_NOD2_TRANSD_VS_CTRL_TRANSD_HEK293_MDP_STIM_6H_DN	0.00168435	0.477348	1.18957	190
KAECH_DAY15_EFF_VS_MEMORY_CD8_TCELL_UP	0.00168435	0.477171	1.19063	200
MIR373_5P	0.00168435	0.426408	1.09475	897
MIR5197_5P	0.00168435	0.478741	1.19213	184
MIR550A_3P	0.00168435	0.541444	1.29803	75
CC2D1A_TARGET_GENES	0.00170275	0.423904	1.08966	1031
GSE5542_IFNG_VS_IFNA_AND_IFNG_TREATED_EPITHELIAL_CELLS_24H_DN	0.00170275	0.477122	1.19051	200
GSE5679_PPARG_LIGAND_ROSIGLITAZONE_VS_ROSIGLITAZONE_AND_RARA_AGONIST_AM580_TREATED_DC_UP	0.00170275	0.474725	1.18461	199
MEISSNER_NPC_HCP_WITH_H3_UNMETHYLATED	0.00170275	0.438386	1.11778	536
ZHENG_BOUND_BY_FOXP3	0.00170275	0.444469	1.13149	497
DE_YY1_TARGETS_DN	0.00172116	0.521861	1.26317	93
GSE13484_UNSTIM_VS_YF17D_VACCINE_STIM_PBMC_UP	0.00172116	0.479791	1.19692	197
GSE43955_TGFB_IL6_VS_TGFB_IL6_IL23_TH17_ACT_CD4_TCELL_52H_DN	0.00172116	0.47721	1.19072	198
KIM_WT1_TARGETS_12HR_DN	0.00172116	0.473627	1.18305	208
VANLOO_SP3_TARGETS_DN	0.00172116	0.523276	1.26496	89
GOBP_REGULATION_OF_GAMMA_DELTA_T_CELL_ACTIVATION	0.00172691	0.78992	1.61241	11
DURANTE_ADULT_OLFACTORY_NEUROEPITHELIUM_IMMATURE_NEURONS	0.00173957	0.504474	1.24148	136
GSE15330_HSC_VS_PRO_BCELL_UP	0.00173957	0.474647	1.18441	199
GSE22935_UNSTIM_VS_12H_MBOVIS_BCG_STIM_MACROPHAGE_UP	0.00173957	0.474606	1.18431	199
MIR197_3P	0.00173957	0.519016	1.25895	96
MIR218_5P	0.00173957	0.446886	1.13551	426
MIR6815_3P	0.00173957	0.477043	1.19031	198
GSE28737_BCL6_HET_VS_BCL6_KO_MARGINAL_ZONE_BCELL_UP	0.00175798	0.476115	1.1885	203
HP_MIGRAINE	0.00175798	0.517325	1.26115	108
PITX2_Q2	0.00175798	0.463971	1.16562	251
GOBP_TRANSMEMBRANE_TRANSPORT	0.00177639	0.417865	1.07791	1432
GSE15750_DAY6_VS_DAY10_EFF_CD8_TCELL_DN	0.00177639	0.480417	1.19829	196
GSE17721_PAM3CSK4_VS_CPG_12H_BMDC_DN	0.00177639	0.476914	1.18998	198
GSE21360_NAIVE_VS_QUATERNARY_MEMORY_CD8_TCELL_DN	0.00177639	0.475586	1.18549	191
GSE6090_UNSTIM_VS_DC_SIGN_STIM_DC_UP	0.00177639	0.489435	1.21438	163
HDGF_TARGET_GENES	0.00177639	0.471164	1.18219	238
MIR548AK_MIR548AM_5P_MIR548C_5P_MIR548H_5P_MIR548O_5P_MIR548AU_5P	0.00177639	0.442441	1.12613	483
MIR548O_5P_MIR548W	0.00177639	0.442441	1.12613	483
REACTOME_RNA_POLYMERASE_II_TRANSCRIPTION	0.00177639	0.419964	1.08085	1119
GOBP_NEGATIVE_REGULATION_OF_DEVELOPMENTAL_PROCESS	0.00179479	0.426705	1.09518	865
GSE21927_UNTREATED_VS_GMCSF_IL6_TREATED_BONE_MARROW_UP	0.00179479	0.483793	1.20071	168
HLF_01	0.00179479	0.462962	1.16301	254
MIR485_3P	0.00179479	0.469456	1.17456	217
MIR671_5P	0.00179479	0.502883	1.23065	121
GSE15330_HSC_VS_MEGAKARYOCYTE_ERYTHROID_PROGENITOR_UP	0.0018132	0.487253	1.20857	161
GSE360_DC_VS_MAC_B_MALAYI_LOW_DOSE_DN	0.0018132	0.479446	1.19543	192
GSE3720_UNSTIM_VS_PMA_STIM_VD2_GAMMADELTA_TCELL_DN	0.0018132	0.480153	1.19763	196
PATIL_LIVER_CANCER	0.0018132	0.435446	1.11291	638
REACTOME_MUSCLE_CONTRACTION	0.0018132	0.479468	1.19548	192
WTTGKCTG_UNKNOWN	0.0018132	0.441747	1.12448	501
CHICAS_RB1_TARGETS_LOW_SERUM	0.00183161	0.529645	1.27628	83
DOUGLAS_BMI1_TARGETS_UP	0.00183161	0.440565	1.12387	544
ENK_UV_RESPONSE_KERATINOCYTE_UP	0.00183161	0.440565	1.12219	515
GOBP_NEURON_PROJECTION_REGENERATION	0.00183161	0.56121	1.32168	55
GSE22601_IMMATURE_CD4_SINGLE_POSITIVE_VS_CD4_SINGLE_POSITIVE_THYMOCYTE_UP	0.00183161	0.476853	1.18983	198
GSE7460_FOXP3_MUT_VS_WT_ACT_WITH_TGFB_TCONV_DN	0.00183161	0.476738	1.18955	198
LET_7B_3P	0.00183161	0.43211	1.10625	714
CHARAFE_BREAST_CANCER_LUMINAL_VS_BASAL_DN	0.00185002	0.44574	1.13261	433
GOBP_GLYCOPROTEIN_BIOSYNTHETIC_PROCESS	0.00185002	0.45868	1.15743	293
GSE15930_NAIVE_VS_48H_IN_VITRO_STIM_IFNAB_CD8_TCELL_UP	0.00185002	0.480076	1.19744	196
GSE16385_ROSIGLITAZONE_IL4_VS_ROSIGLITAZONE_ALONE_STIM_MACROPHAGE_DN	0.00185002	0.476613	1.18923	198
GSE18893_TCONV_VS_TREG_2H_CULTURE_UP	0.00185002	0.476597	1.18919	198
MIR548AP_5P_MIR548J_5P	0.00185002	0.442758	1.12696	482
SOX3_TARGET_GENES	0.00185002	0.443879	1.12865	443
TCCATTKW_UNKNOWN	0.00185002	0.468161	1.17322	232
ACTACCT_MIR196A_MIR196B	0.00186843	0.491086	1.2102	142
BARX1_TARGET_GENES	0.00186843	0.421218	1.08363	1084
DANG_REGULATED_BY_MYC_DN	0.00186843	0.466444	1.17177	248
FULCHER_INFLAMMATORY_RESPONSE_LECTIN_VS_LPS_DN	0.00186843	0.447141	1.13605	425
GOBP_REGULATION_OF_INTRACELLULAR_SIGNAL_TRANSDUCTION	0.00186843	0.415872	1.0742	1626
GSE17721_CTRL_VS_GARDIQUIMOD_2H_BMDC_DN	0.00186843	0.479149	1.19573	201
GSE27859_DC_VS_CD11C_INT_F480_INT_DC_DN	0.00186843	0.476453	1.18883	198
GSE40274_GATA1_VS_FOXP3_AND_GATA1_TRANSDUCED_ACTIVATED_CD4_TCELL_DN	0.00186843	0.476451	1.18883	198
GSE5679_RARA_AGONIST_AM580_VS_AM580_AND_ROSIGLITAZONE_TREATED_DC_DN	0.00186843	0.474236	1.18339	199
HP_ABNORMALITY_OF_TOE	0.00186843	0.435047	1.11258	669
MIR1237_3P	0.00186843	0.501547	1.23184	130
MIR3140_3P	0.00186843	0.472847	1.18618	235
MIR3671	0.00186843	0.436849	1.11621	632
MIR559	0.00186843	0.43775	1.11665	542
MIR616_5P	0.00186843	0.427406	1.09742	902
FAN_OVARY_CL9_PUTATIVE_APOPTOTIC_ENDOTHELIAL_CELL	0.00190542	0.453014	1.14657	349
GOBP_NEGATIVE_REGULATION_OF_PROTEIN_METABOLIC_PROCESS	0.00190542	0.424419	1.09097	995
GOBP_REGULATION_OF_CELLULAR_LOCALIZATION	0.00190542	0.428359	1.09807	780
HP_ABNORMALITY_OF_THE_LENS	0.00190542	0.430043	1.10089	718
MATSUDA_NATURAL_KILLER_DIFFERENTIATION	0.00190542	0.439299	1.11818	484
MIR5195_3P	0.00190542	0.458888	1.15832	307
ODONNELL_TFRC_TARGETS_DN	0.00190542	0.501265	1.22995	128
REACTOME_EXTRA_NUCLEAR_ESTROGEN_SIGNALING	0.00190542	0.540174	1.29433	74
GOBP_POSITIVE_REGULATION_OF_RHO_PROTEIN_SIGNAL_TRANSDUCTION	0.00194242	0.626568	1.42408	32
GOMF_ISOMERASE_ACTIVITY	0.00194242	0.493421	1.22021	151
GOMF_PHOSPHOLIPID_BINDING	0.00194242	0.444649	1.13129	455
GOMF_SIGNALING_RECEPTOR_BINDING	0.00194242	0.416263	1.07378	1456
GSE12198_LOW_IL2_STIM_NK_CELL_VS_HIGH_IL2_STIM_NK_CELL_UP	0.00194242	0.476122	1.18801	198
GSE15735_CTRL_VS_HDAC_INHIBITOR_TREATED_CD4_TCELL_2H_UP	0.00194242	0.478514	1.19374	197
GSE21546_SAP1A_KO_VS_SAP1A_KO_AND_ELK1_KO_ANTI_CD3_STIM_DP_THYMOCYTES_UP	0.00194242	0.475873	1.18739	198
GSE24634_NAIVE_CD4_TCELL_VS_DAY3_IL4_CONV_TREG_DN	0.00194242	0.479646	1.19637	196
GSE27786_LSK_VS_BCELL_UP	0.00194242	0.478928	1.19477	197
GSE27859_CD11C_INT_F480_HI_MACROPHAGE_VS_CD11C_ING_F480_INT_DC_UP	0.00194242	0.480914	1.19561	175
GSE32986_UNSTIM_VS_GMCSF_AND_CURDLAN_LOWDOSE_STIM_DC_UP	0.00194242	0.477011	1.18951	194
GSE5455_HEALTHY_VS_TUMOR_BEARING_MOUSE_SPLEEN_MONOCYTE_DN	0.00194242	0.47591	1.18748	198
GSE9601_NFKB_INHIBITOR_VS_PI3K_INHIBITOR_TREATED_HCMV_INF_MONOCYTE_DN	0.00194242	0.475463	1.18687	203
HP_EEG_WITH_FOCAL_EPILEPTIFORM_DISCHARGES	0.00194242	0.493723	1.21724	143
MIR548AS_5P	0.00194242	0.442484	1.12627	482
MIR548F_3P	0.00194242	0.444252	1.13042	474
SCHAEFFER_PROSTATE_DEVELOPMENT_6HR_DN	0.00194242	0.443838	1.12922	460
BENPORATH_PRC2_TARGETS	0.00197942	0.434092	1.10869	613
BOQUEST_STEM_CELL_DN	0.00197942	0.472325	1.1813	215
GOBP_CATION_TRANSPORT	0.00197942	0.421194	1.08411	1123
GOBP_WOUND_HEALING	0.00197942	0.449312	1.14115	415
GOMF_CYTOSKELETAL_PROTEIN_BINDING	0.00197942	0.424967	1.09199	971
GOMF_GLYCOSYLTRANSFERASE_ACTIVITY	0.00197942	0.460971	1.15871	258
GSE14415_TCONV_VS_FOXP3_KO_INDUCED_TREG_UP	0.00197942	0.48651	1.20864	172
GSE1460_INTRATHYMIC_T_PROGENITOR_VS_DP_THYMOCYTE_UP	0.00197942	0.476912	1.18927	194
GSE39110_UNTREATED_VS_IL2_TREATED_CD8_TCELL_DAY6_POST_IMMUNIZATION_UP	0.00197942	0.474043	1.1829	199
GSE6674_UNSTIM_VS_ANTI_IGM_AND_CPG_STIM_BCELL_DN	0.00197942	0.47825	1.19308	197
GSE7509_DC_VS_MONOCYTE_WITH_FCGRIIB_STIM_UP	0.00197942	0.476478	1.18845	195
MIR4725_3P	0.00197942	0.458936	1.15665	280
MIR646	0.00197942	0.461913	1.16004	246
STEIN_ESRRA_TARGETS	0.00197942	0.439437	1.11938	516
WEI_MIR34A_TARGETS	0.00197942	0.493324	1.21625	143
GSE17721_POLYIC_VS_PAM3CSK4_1H_BMDC_DN	0.00201642	0.478328	1.19376	202
GSE24142_EARLY_THYMIC_PROGENITOR_VS_DN3_THYMOCYTE_UP	0.00201642	0.473754	1.18218	199
GSE32986_UNSTIM_VS_CURDLAN_LOWDOSE_STIM_DC_DN	0.00201642	0.476529	1.18831	194
GSE39110_DAY3_VS_DAY6_POST_IMMUNIZATION_CD8_TCELL_WITH_IL2_TREATMENT_UP	0.00201642	0.473752	1.18218	199
GSE40274_CTRL_VS_EOS_TRANSDUCED_ACTIVATED_CD4_TCELL_UP	0.00201642	0.486161	1.20778	172
GSE40274_CTRL_VS_FOXP3_AND_XBP1_TRANSDUCED_ACTIVATED_CD4_TCELL_DN	0.00201642	0.486766	1.20397	154
HP_ABNORMALITY_OF_THE_CURVATURE_OF_THE_CORNEA	0.00201642	0.454638	1.14806	320
LEIN_OLIGODENDROCYTE_MARKERS	0.00201642	0.535307	1.28537	77
MIR548AW	0.00201642	0.435487	1.11134	587
AHRARNT_01	0.00205341	0.493402	1.21578	141
AIZARANI_LIVER_C13_LSECS_2	0.00205341	0.463386	1.16717	275
BUSSLINGER_DUODENAL_MATURE_ENTEROCYTES	0.00205341	0.459454	1.15441	253
GOBP_CELL_MORPHOGENESIS_INVOLVED_IN_NEURON_DIFFERENTIATION	0.00205341	0.438763	1.11956	552
GOBP_PROTEIN_PALMITOYLATION	0.00205341	0.623967	1.41817	32
GRYDER_PAX3FOXO1_TOP_ENHANCERS	0.00205341	0.444693	1.13019	435
GSE12484_HEALTHY_VS_PERIDONTITIS_NEUTROPHILS_DN	0.00205341	0.492923	1.21732	147
GSE15659_TREG_VS_TCONV_UP	0.00205341	0.489729	1.21527	166
GSE17721_PAM3CSK4_VS_CPG_4H_BMDC_DN	0.00205341	0.475473	1.18639	198
GSE19198_CTRL_VS_IL21_TREATED_TCELL_24H_UP	0.00205341	0.473523	1.18161	199
GSE22886_DAY0_VS_DAY7_MONOCYTE_IN_CULTURE_DN	0.00205341	0.473691	1.18202	199
GSE43955_1H_VS_60H_ACT_CD4_TCELL_WITH_TGFB_IL6_DN	0.00205341	0.477625	1.19152	197
HP_TREMOR	0.00205341	0.43668	1.11392	542
MIR211_5P	0.00205341	0.448362	1.13565	369
BORCZUK_MALIGNANT_MESOTHELIOMA_UP	0.00209041	0.457253	1.15428	302
CAFFAREL_RESPONSE_TO_THC_24HR_5_DN	0.00209041	0.560815	1.31878	54
FAN_OVARY_CL8_MATURE_CUMULUS_GRANULOSA_CELL_2	0.00209041	0.437637	1.11745	604
GOBP_ANTIGEN_PROCESSING_AND_PRESENTATION	0.00209041	0.519594	1.25768	93
GOBP_INSULIN_SECRETION	0.00209041	0.477632	1.18812	178
GOBP_REGULATION_OF_OXIDOREDUCTASE_ACTIVITY	0.00209041	0.521599	1.26342	94
GOMF_MICROTUBULE_BINDING	0.00209041	0.464474	1.16854	267
GSE21927_SPLEEN_VS_4T1_TUMOR_MONOCYTE_BALBC_UP	0.00209041	0.485871	1.20706	172
GSE37301_LYMPHOID_PRIMED_MPP_VS_RAG2_KO_NK_CELL_DN	0.00209041	0.47965	1.19462	186
MIR12119	0.00209041	0.480342	1.19419	175
MIR381_3P	0.00209041	0.442169	1.12447	449
MIR493_5P	0.00209041	0.442516	1.12529	448
SERVITJA_LIVER_HNF1A_TARGETS_UP	0.00209041	0.502785	1.23733	136
BARHL1_TARGET_GENES	0.00212741	0.423828	1.0893	985
CREB3_TARGET_GENES	0.00212741	0.454529	1.14887	332
GOBP_REGULATION_OF_CELL_SIZE	0.00212741	0.483404	1.20295	180
GSE21927_C26GM_VS_4T1_TUMOR_MONOCYTE_BALBC_UP	0.00212741	0.481101	1.19808	185
GSE26343_WT_VS_NFAT5_KO_MACROPHAGE_LPS_STIM_UP	0.00212741	0.475588	1.18668	200
GSE27786_ERYTHROBLAST_VS_MONO_MAC_DN	0.00212741	0.477514	1.19165	201
MIR3688_3P	0.00212741	0.446869	1.13436	405
MIR548AZ_3P	0.00212741	0.440191	1.12019	475
MIR6734_5P	0.00212741	0.545242	1.30386	71
P300_01	0.00212741	0.460273	1.15621	250
PUJANA_BRCA1_PCC_NETWORK	0.00212741	0.415475	1.07285	1559
ZNF322_TARGET_GENES	0.00212741	0.42928	1.10006	769
GOBP_AUTOPHAGOSOME_ORGANIZATION	0.00216441	0.512663	1.2489	106
GOBP_CELL_CYCLE_PHASE_TRANSITION	0.00216441	0.438988	1.11761	494
GOBP_EXOCYTIC_PROCESS	0.00216441	0.538122	1.28941	74
GOBP_POSITIVE_REGULATION_OF_CYTOSKELETON_ORGANIZATION	0.00216441	0.477452	1.19063	193
GRABARCZYK_BCL11B_TARGETS_DN	0.00216441	0.554028	1.3151	62
GSE18804_SPLEEN_MACROPHAGE_VS_COLON_TUMORAL_MACROPHAGE_DN	0.00216441	0.475106	1.18547	198
GSE3039_ALPHABETA_CD8_TCELL_VS_B1_BCELL_UP	0.00216441	0.473134	1.18064	199
HP_ABNORMAL_PALATE_MORPHOLOGY	0.00216441	0.421811	1.08429	1002
ID2_TARGET_GENES	0.00216441	0.425319	1.09212	913
KLF7_TARGET_GENES	0.00216441	0.42685	1.09388	772
MEBARKI_HCC_PROGENITOR_WNT_UP	0.00216441	0.485185	1.20688	179
MIR429	0.00216441	0.441145	1.12321	508
RYBP_TARGET_GENES	0.00216441	0.414914	1.07122	1541
TORCHIA_TARGETS_OF_EWSR1_FLI1_FUSION_UP	0.00216441	0.462674	1.16432	268
DELYS_THYROID_CANCER_UP	0.0022014	0.444413	1.12998	441
GOBP_MICROTUBULE_BASED_MOVEMENT	0.0022014	0.44594	1.13036	390
GOBP_NEGATIVE_REGULATION_OF_CELL_POPULATION_PROLIFERATION	0.0022014	0.433984	1.11042	690
GSE14000_TRANSLATED_RNA_VS_MRNA_4H_LPS_DC_DN	0.0022014	0.489451	1.21458	166
GSE17721_LPS_VS_CPG_12H_BMDC_DN	0.0022014	0.474672	1.18439	198
GSE25123_WT_VS_PPARG_KO_MACROPHAGE_ROSIGLITAZONE_STIM_DN	0.0022014	0.485022	1.20337	164
GSE42021_TREG_PLN_VS_CD24INT_TREG_THYMUS_UP	0.0022014	0.476715	1.18966	201
MIR5010_3P	0.0022014	0.456838	1.15329	301
MIR875_3P	0.0022014	0.457454	1.15487	303
YAGI_AML_FAB_MARKERS	0.0022014	0.47312	1.17934	191
ENK_UV_RESPONSE_EPIDERMIS_UP	0.0022384	0.460242	1.1608	288
GOBP_POSITIVE_REGULATION_OF_G1_S_TRANSITION_OF_MITOTIC_CELL_CYCLE	0.0022384	0.591188	1.36829	42
GOBP_POSITIVE_REGULATION_OF_MULTICELLULAR_ORGANISMAL_PROCESS	0.0022384	0.416345	1.07402	1390
GOBP_POSITIVE_REGULATION_OF_NUCLEOBASE_CONTAINING_COMPOUND_METABOLIC_PROCESS	0.0022384	0.414356	1.07148	1853
GOBP_REGULATION_OF_ACTIN_FILAMENT_ORGANIZATION	0.0022384	0.46	1.15627	258
GSE12845_IGD_NEG_BLOOD_VS_PRE_GC_TONSIL_BCELL_DN	0.0022384	0.471587	1.17506	188
GSE360_L_MAJOR_VS_T_GONDII_MAC_DN	0.0022384	0.475451	1.18589	195
HP_ABNORMALITY_OF_THE_LIVER	0.0022384	0.423311	1.08786	974
HP_INCREASED_URINARY_NON_PROTEINOGENIC_AMINO_ACID_LEVEL	0.0022384	0.683171	1.49541	20
KANNAN_BLOOD_2012_2013_TIV_AGE_65PLS_REVACCINATED_IN_6_9_MO_VS_REVACCINATED_IN_12_13_MO_UP	0.0022384	0.471953	1.17922	209
MIR548E_3P	0.0022384	0.441928	1.12441	471
TTF1_Q6	0.0022384	0.459842	1.15588	258
GOBP_ORGANOPHOSPHATE_CATABOLIC_PROCESS	0.0022754	0.48566	1.20109	153
GOBP_VESICLE_MEDIATED_TRANSPORT_IN_SYNAPSE	0.0022754	0.475485	1.18571	194
GOCC_COATED_VESICLE_MEMBRANE	0.0022754	0.488777	1.21291	166
GOCC_MICROTUBULE_END	0.0022754	0.619255	1.4093	33
GOCC_NUCLEAR_PROTEIN_CONTAINING_COMPLEX	0.0022754	0.421709	1.08544	1156
GOCC_SARCOLEMMA	0.0022754	0.495469	1.21733	131
GSE14769_UNSTIM_VS_40MIN_LPS_BMDM_UP	0.0022754	0.476967	1.18942	193
GSE24634_NAIVE_CD4_TCELL_VS_DAY10_IL4_CONV_TREG_DN	0.0022754	0.475547	1.18586	194
MIR371B_5P	0.0022754	0.425452	1.09238	899
MODULE_310	0.00227767	0.684402	1.48941	19
ESC_J1_UP_LATE.V1_DN	0.0023124	0.482334	1.19708	168
FLETCHER_PBMC_BCG_10W_INFANT_BCG_STIMULATED_VS_UNSTIMULATED_10W_UP	0.0023124	0.500553	1.22605	124
GSE18791_UNSTIM_VS_NEWCATSLE_VIRUS_DC_10H_DN	0.0023124	0.475826	1.18503	182
GSE24142_EARLY_THYMIC_PROGENITOR_VS_DN2_THYMOCYTE_ADULT_UP	0.0023124	0.47271	1.17958	199
GSE3203_UNTREATED_VS_IFNB_TREATED_LN_BCELL_DN	0.0023124	0.472751	1.17968	199
MORF_DEAF1	0.0023124	0.553015	1.3037	57
NAKAYA_PBMC_FLUMIST_AGE_18_50YO_3DY_UP	0.0023124	0.439979	1.12255	547
BOQUEST_STEM_CELL_CULTURED_VS_FRESH_UP	0.00234939	0.445003	1.13048	420
GOBP_MULTICELLULAR_ORGANISM_REPRODUCTION	0.00234939	0.427075	1.09551	831
GOBP_NEUROINFLAMMATORY_RESPONSE	0.00234939	0.595589	1.36693	38
GOBP_RESPONSE_TO_MONOSACCHARIDE	0.00234939	0.478121	1.19081	186
GSE11924_TFH_VS_TH2_CD4_TCELL_DN	0.00234939	0.475302	1.18525	194
GSE22103_UNSTIM_VS_LPS_STIM_NEUTROPHIL_DN	0.00234939	0.477978	1.19221	196
GSE24634_TREG_VS_TCONV_POST_DAY7_IL4_CONVERSION_UP	0.00234939	0.476407	1.18802	193
GSE43863_NAIVE_VS_MEMORY_TH1_CD4_TCELL_D150_LCMV_UP	0.00234939	0.487571	1.20573	152
MANNO_MIDBRAIN_NEUROTYPES_HOPC	0.00234939	0.4535	1.14786	350
MIR200C_5P	0.00234939	0.551833	1.30889	61
MODULE_15	0.00234939	0.454343	1.14984	346
NFKBIA_TARGET_GENES	0.00234939	0.420899	1.08184	1020
FARMER_BREAST_CANCER_CLUSTER_4	0.00235174	0.683397	1.48722	19
GOBP_REGULATION_OF_ANTIGEN_PROCESSING_AND_PRESENTATION	0.00235174	0.683332	1.48708	19
LEE_SP4_THYMOCYTE	0.00236119	0.722904	1.52979	15
DESCARTES_FETAL_STOMACH_NEUROENDOCRINE_CELLS	0.00238639	0.582645	1.35368	44
FAN_OVARY_CL7_ANGEIOGENIC_ENDOTHELIAL_CELL	0.00238639	0.464157	1.16477	239
FOROUTAN_TGFB_EMT_UP	0.00238639	0.472857	1.17868	191
GEORGES_TARGETS_OF_MIR192_AND_MIR215	0.00238639	0.428307	1.09932	869
GOBP_AMIDE_TRANSPORT	0.00238639	0.459976	1.15976	284
GOBP_ESTABLISHMENT_OF_PROTEIN_LOCALIZATION_TO_ORGANELLE	0.00238639	0.447531	1.13581	403
GOBP_ORGANIC_HYDROXY_COMPOUND_METABOLIC_PROCESS	0.00238639	0.438145	1.1167	526
GSE24142_EARLY_THYMIC_PROGENITOR_VS_DN3_THYMOCYTE_FETAL_UP	0.00238639	0.474011	1.18325	203
GSE360_HIGH_DOSE_B_MALAYI_VS_M_TUBERCULOSIS_DC_DN	0.00238639	0.478293	1.19149	187
GSE7852_TREG_VS_TCONV_FAT_UP	0.00238639	0.474902	1.18497	200
MIR30D_3P	0.00238639	0.446466	1.13148	384
MIR30E_3P	0.00238639	0.447349	1.13379	382
MIR655_3P	0.00238639	0.444699	1.12926	413
MIR8080	0.00238639	0.500622	1.232	136
MORF_BUB3	0.00238639	0.462087	1.16389	275
ZNF407_TARGET_GENES	0.00238639	0.414497	1.07086	1664
GACAGGG_MIR339	0.00242339	0.547443	1.30227	65
GOBP_PROTEIN_LOCALIZATION_TO_PLASMA_MEMBRANE	0.00242339	0.463117	1.16702	279
GOBP_REGULATION_OF_PROTEIN_CATABOLIC_PROCESS	0.00242339	0.450144	1.14097	386
GSE14308_INDUCED_VS_NATURAL_TREG_UP	0.00242339	0.474255	1.18335	198
GSE17580_TREG_VS_TEFF_S_MANSONI_INF_UP	0.00242339	0.472346	1.17867	199
GSE45881_CXCR6HI_VS_CXCR1LO_COLONIC_LAMINA_PROPRIA_UP	0.00242339	0.474543	1.18258	190
HP_RIDGED_NAIL	0.00242339	0.642846	1.43109	24
ODONNELL_TFRC_TARGETS_UP	0.00242339	0.453874	1.14778	335
REACTOME_DISEASES_OF_METABOLISM	0.00242339	0.468506	1.17552	237
CRX_Q4	0.00246039	0.462116	1.16292	269
GOBP_ACTIN_FILAMENT_ORGANIZATION	0.00246039	0.442153	1.12365	436
GOBP_NEGATIVE_REGULATION_OF_CELL_CYCLE	0.00246039	0.454451	1.15029	354
GOBP_RESPONSE_TO_LEUKEMIA_INHIBITORY_FACTOR	0.00246039	0.520214	1.25821	92
GSE25123_IL4_VS_IL4_AND_ROSIGLITAZONE_STIM_MACROPHAGE_DAY10_UP	0.00246039	0.472067	1.17797	199
GSE411_UNSTIM_VS_400MIN_IL6_STIM_MACROPHAGE_DN	0.00246039	0.477805	1.19177	196
HORIUCHI_WTAP_TARGETS_UP	0.00246039	0.460806	1.16161	282
MIR1303	0.00246039	0.473897	1.18296	203
MIR548BC	0.00246039	0.441284	1.12277	471
ZNF410_TARGET_GENES	0.00246039	0.435964	1.11087	520
PARK_TRETINOIN_RESPONSE	0.00248772	0.754243	1.55313	12
GOBP_REGULATION_OF_ESTABLISHMENT_OF_PROTEIN_LOCALIZATION	0.00249738	0.438859	1.11732	507
GOBP_REGULATION_OF_ION_TRANSMEMBRANE_TRANSPORT	0.00249738	0.443347	1.12791	454
GOBP_SMOOTHENED_SIGNALING_PATHWAY	0.00249738	0.488435	1.20346	140
GOMF_PROTEIN_HOMODIMERIZATION_ACTIVITY	0.00249738	0.431097	1.10247	667
GSE22935_UNSTIM_VS_24H_MBOVIS_BCG_STIM_MYD88_KO_MACROPHAGE_UP	0.00249738	0.474744	1.18474	201
GSE31082_DN_VS_CD4_SP_THYMOCYTE_DN	0.00249738	0.471943	1.17766	199
GSE5589_UNSTIM_VS_45MIN_LPS_AND_IL10_STIM_MACROPHAGE_UP	0.00249738	0.471393	1.17747	208
HP_ABNORMALITY_OF_THE_PERIORBITAL_REGION	0.00249738	0.462107	1.16094	251
HP_THIN_VERMILION_BORDER	0.00249738	0.446906	1.13257	381
GOBP_CARDIAC_VENTRICLE_FORMATION	0.00251825	0.784937	1.58103	10
ALFANO_MYC_TARGETS	0.00253438	0.467881	1.1736	236
ATF5_TARGET_GENES	0.00253438	0.447285	1.13358	383
GOBP_NEGATIVE_REGULATION_OF_EPITHELIAL_CELL_PROLIFERATION	0.00253438	0.501368	1.22775	123
GSE13484_3H_UNSTIM_VS_YF17D_VACCINE_STIM_PBMC_UP	0.00253438	0.475774	1.18645	193
GSE14769_UNSTIM_VS_360MIN_LPS_BMDM_DN	0.00253438	0.471812	1.17734	199
GSE29949_MICROGLIA_BRAIN_VS_CD8_POS_DC_SPLEEN_UP	0.00253438	0.475711	1.18629	193
HP_DECREASED_HEAD_CIRCUMFERENCE	0.00253438	0.417811	1.07616	1222
MARTINEZ_RB1_TARGETS_DN	0.00253438	0.436864	1.11455	561
MIR4522	0.00253438	0.552003	1.30132	57
MIR548M	0.00253438	0.474461	1.18147	184
TTCNRGNNNNTTC_HSF_Q6	0.00253438	0.484294	1.19786	154
ZNF768_TARGET_GENES	0.00253438	0.421788	1.085	1068
GOBP_EMBRYONIC_HEART_TUBE_MORPHOGENESIS	0.00257138	0.543426	1.29751	69
GSE13411_NAIVE_VS_MEMORY_BCELL_DN	0.00257138	0.471962	1.17645	191
GSE41087_WT_VS_FOXP3_MUT_ANTI_CD3_CD28_STIM_CD4_TCELL_DN	0.00257138	0.47513	1.18484	193
GSE4590_SMALL_VS_LARGE_PRE_BCELL_DN	0.00257138	0.486222	1.20374	156
GSE9509_10MIN_VS_30MIN_LPS_STIM_IL10_KO_MACROPHAGE_DN	0.00257138	0.472272	1.17723	191
HP_INFANTILE_ONSET	0.00257138	0.436797	1.11472	570
WEST_ADRENOCORTICAL_TUMOR_UP	0.00257138	0.457533	1.15451	291
CIITA_TARGET_GENES	0.00260838	0.421848	1.08473	1043
GOBP_POSITIVE_REGULATION_OF_CELL_MIGRATION_INVOLVED_IN_SPROUTING_ANGIOGENESIS	0.00260838	0.668561	1.46945	21
GSE17721_0.5H_VS_8H_LPS_BMDC_DN	0.00260838	0.473897	1.18246	198
GSE17721_CTRL_VS_LPS_1H_BMDC_UP	0.00260838	0.473787	1.18218	198
GSE17721_POLYIC_VS_PAM3CSK4_16H_BMDC_UP	0.00260838	0.473923	1.18252	198
GSE21927_SPLEEN_VS_TUMOR_MONOCYTE_BALBC_DN	0.00260838	0.476628	1.18654	181
GSE37301_HEMATOPOIETIC_STEM_CELL_VS_COMMON_LYMPHOID_PROGENITOR_UP	0.00260838	0.473896	1.18245	198
GSE37416_0H_VS_48H_F_TULARENSIS_LVS_NEUTROPHIL_UP	0.00260838	0.473921	1.18013	184
GTGCCAT_MIR183	0.00260838	0.481387	1.19451	167
HAY_BONE_MARROW_NEUTROPHIL	0.00260838	0.444638	1.12991	429
HP_PACE_OF_PROGRESSION	0.00260838	0.441255	1.12195	440
MIR30A_3P	0.00260838	0.446421	1.13134	381
PID_SHP2_PATHWAY	0.00260838	0.551523	1.30018	57
WRNIP1_TARGET_GENES	0.00260838	0.425629	1.09226	856
GOBP_CERAMIDE_METABOLIC_PROCESS	0.00264537	0.514417	1.24869	99
GOBP_PHOSPHOLIPID_TRANSPORT	0.00264537	0.514618	1.24918	99
GSE18893_CTRL_VS_TNF_TREATED_TREG_24H_UP	0.00264537	0.473722	1.18283	204
GSE30962_ACUTE_VS_CHRONIC_LCMV_PRIMARY_INF_CD8_TCELL_UP	0.00264537	0.471305	1.17607	199
GSE30971_WBP7_HET_VS_KO_MACROPHAGE_4H_LPS_STIM_UP	0.00264537	0.475801	1.18548	189
GSE32164_RESTING_DIFFERENTIATED_VS_ALTERNATIVELY_ACT_M2_MACROPHAGE_UP	0.00264537	0.47344	1.18087	195
GSE36078_UNTREATED_VS_AD5_INF_IL1R_KO_MOUSE_LUNG_DC_DN	0.00264537	0.473156	1.18142	204
GSE40184_HEALTHY_VS_HCV_INFECTED_DONOR_PBMC_DN	0.00264537	0.473685	1.18193	198
GSE43863_DAY6_EFF_VS_DAY150_MEM_TFH_CD4_TCELL_UP	0.00264537	0.471396	1.1763	199
GSE5679_CTRL_VS_RARA_AGONIST_AM580_TREATED_DC_UP	0.00264537	0.47377	1.18214	198
GSE7768_OVA_ALONE_VS_OVA_WITH_MPL_IMMUNIZED_MOUSE_WHOLE_SPLEEN_6H_UP	0.00264537	0.483488	1.20266	179
HASLINGER_B_CLL_WITH_13Q14_DELETION	0.00264537	0.658363	1.46035	23
HP_MANIA	0.00264537	0.627516	1.41802	29
KOKKINAKIS_METHIONINE_DEPRIVATION_96HR_DN	0.00264537	0.534672	1.27951	72
MARTENS_BOUND_BY_PML_RARA_FUSION	0.00264537	0.445037	1.13091	431
GAVIN_FOXP3_TARGETS_CLUSTER_P6	0.00268237	0.517986	1.25467	94
GSE15930_NAIVE_VS_48H_IN_VITRO_STIM_CD8_TCELL_DN	0.00268237	0.470925	1.17512	199
GSE23505_IL6_IL1_VS_IL6_IL1_IL23_TREATED_CD4_TCELL_DN	0.00268237	0.470844	1.17492	199
GSE24726_WT_VS_E2_22_KO_PDC_DAY4_POST_DELETION_DN	0.00268237	0.473569	1.18164	198
GSE3565_CTRL_VS_LPS_INJECTED_SPLENOCYTES_UP	0.00268237	0.474657	1.18025	177
GSE360_HIGH_VS_LOW_DOSE_B_MALAYI_MAC_DN	0.00268237	0.470749	1.17468	199
HALLMARK_MITOTIC_SPINDLE	0.00268237	0.470753	1.1747	199
MIR6790_5P	0.00268237	0.576524	1.34163	45
TRAVAGLINI_LUNG_OLR1_CLASSICAL_MONOCYTE_CELL	0.00268237	0.430243	1.10086	692
BROWNE_HCMV_INFECTION_16HR_UP	0.00271937	0.468292	1.17299	225
DAZARD_RESPONSE_TO_UV_NHEK_UP	0.00271937	0.469489	1.17362	211
GOBP_POSITIVE_REGULATION_OF_MAP_KINASE_ACTIVITY	0.00271937	0.507434	1.24026	116
GOMF_NUCLEOSIDE_TRIPHOSPHATASE_REGULATOR_ACTIVITY	0.00271937	0.443617	1.12868	456
GSE15930_NAIVE_VS_48H_IN_VITRO_STIM_CD8_TCELL_UP	0.00271937	0.476094	1.1877	197
GSE2585_CTEC_VS_THYMIC_DC_UP	0.00271937	0.473495	1.18145	198
GSE3039_ALPHABETA_CD8_TCELL_VS_B2_BCELL_DN	0.00271937	0.474322	1.18282	193
HAMAI_APOPTOSIS_VIA_TRAIL_UP	0.00271937	0.433272	1.10735	638
MIR3159	0.00271937	0.515684	1.2505	95
MIR374B_3P	0.00271937	0.489139	1.20593	143
MIR4302	0.00271937	0.50737	1.24011	116
MORF_PPP1CC	0.00271937	0.477969	1.18604	165
NFKB_Q6	0.00271937	0.460353	1.15646	254
NIKOLSKY_BREAST_CANCER_15Q26_AMPLICON	0.00272209	0.649214	1.43296	22
BROWNE_HCMV_INFECTION_1HR_DN	0.00275637	0.474696	1.18532	205
GOBP_NEGATIVE_REGULATION_OF_MOLECULAR_FUNCTION	0.00275637	0.422722	1.08672	1038
GSE27434_WT_VS_DNMT1_KO_TREG_DN	0.00275637	0.473203	1.18073	200
GSE2770_UNTREATED_VS_ACT_CD4_TCELL_2H_UP	0.00275637	0.476875	1.18946	196
GSE40666_UNTREATED_VS_IFNA_STIM_EFFECTOR_CD8_TCELL_90MIN_DN	0.00275637	0.476871	1.18944	196
HP_ABNORMAL_INTESTINE_MORPHOLOGY	0.00275637	0.426442	1.0936	799
HP_CONFUSION	0.00275637	0.538405	1.28667	70
KOBAYASHI_EGFR_SIGNALING_24HR_UP	0.00275637	0.516459	1.24899	91
MIR222_3P	0.00275637	0.480943	1.19363	168
MIR539_3P	0.00275637	0.469439	1.17465	218
REACTOME_HEMOSTASIS	0.00275637	0.434857	1.11073	619
FOXJ2_TARGET_GENES	0.00279337	0.437839	1.11468	494
GOBP_ENDOMEMBRANE_SYSTEM_ORGANIZATION	0.00279337	0.438272	1.11618	512
GOBP_RESPONSE_TO_NITROGEN_COMPOUND	0.00279337	0.419986	1.08027	1061
GOCC_TELOMERASE_HOLOENZYME_COMPLEX	0.00279337	0.667083	1.4662	21
GSE13229_IMM_VS_MATURE_NKCELL_DN	0.00279337	0.473167	1.18064	198
GSE34006_A2AR_KO_VS_A2AR_AGONIST_TREATED_TREG_DN	0.00279337	0.472459	1.17968	204
MILI_PSEUDOPODIA_HAPTOTAXIS_DN	0.00279337	0.433273	1.10805	669
MIR300	0.00279337	0.441343	1.12237	449
MIR3686	0.00279337	0.456231	1.15246	324
MIR6739_3P	0.00279337	0.47462	1.1834	192
PLASARI_TGFB1_TARGETS_10HR_DN	0.00279337	0.459735	1.15491	254
BROWNE_HCMV_INFECTION_18HR_DN	0.00283036	0.47421	1.181	182
GSE13522_WT_VS_IFNG_KO_SKIN_UP	0.00283036	0.494316	1.21485	132
GSE15750_DAY6_VS_DAY10_TRAF6KO_EFF_CD8_TCELL_UP	0.00283036	0.473015	1.18026	198
GSE32986_UNSTIM_VS_GMCSF_STIM_DC_DN	0.00283036	0.476429	1.18834	196
GSE39820_TGFBETA1_VS_TGFBETA3_IN_IL6_TREATED_CD4_TCELL_UP	0.00283036	0.472496	1.17897	200
GSE43863_DAY6_EFF_VS_DAY150_MEM_TH1_CD4_TCELL_DN	0.00283036	0.474566	1.18437	202
GSE46606_IRF4_KO_VS_WT_UNSTIM_BCELL_UP	0.00283036	0.476562	1.18867	196
H1_6_TARGET_GENES	0.00283036	0.444386	1.12916	426
HP_INVOLUNTARY_MOVEMENTS	0.00283036	0.42236	1.08586	1039
MANNO_MIDBRAIN_NEUROTYPES_HDA2	0.00283036	0.443132	1.1282	492
MIR3192_5P	0.00283036	0.48608	1.20204	152
MIR374C_5P	0.00283036	0.444862	1.12966	412
MODULE_358	0.00283036	0.528146	1.26793	76
WP_OREXIN_RECEPTOR_PATHWAY	0.00283036	0.483227	1.19521	154
BRACHAT_RESPONSE_TO_CAMPTOTHECIN_DN	0.00286736	0.590465	1.36316	41
GOBP_UROGENITAL_SYSTEM_DEVELOPMENT	0.00286736	0.452404	1.14509	350
GSE23308_CTRL_VS_CORTICOSTERONE_TREATED_MACROPHAGE_DN	0.00286736	0.474489	1.18418	202
GSE2770_UNTREATED_VS_IL4_TREATED_ACT_CD4_TCELL_2H_DN	0.00286736	0.472718	1.17951	198
VANOEVELEN_MYOGENESIS_SIN3A_TARGETS	0.00286736	0.469242	1.17416	218
GOBP_NEGATIVE_REGULATION_OF_EPITHELIAL_CELL_MIGRATION	0.00290436	0.543118	1.29468	67
GOCC_MICROVILLUS_MEMBRANE	0.00290436	0.646008	1.44247	25
GOMF_GTPASE_ACTIVATOR_ACTIVITY	0.00290436	0.460828	1.15745	247
GOMF_PEPTIDE_BINDING	0.00290436	0.456945	1.15324	298
GSE24142_EARLY_THYMIC_PROGENITOR_VS_DN2_THYMOCYTE_ADULT_DN	0.00290436	0.473225	1.18095	201
GSE30971_WBP7_HET_VS_KO_MACROPHAGE_2H_LPS_STIM_UP	0.00290436	0.471352	1.17493	191
GSE43955_1H_VS_60H_ACT_CD4_TCELL_UP	0.00290436	0.470007	1.17283	199
HP_ABNORMALITY_OF_THE_ABDOMINAL_ORGANS	0.00290436	0.420415	1.08252	1202
MODULE_12	0.00290436	0.451184	1.14213	359
TRAVAGLINI_LUNG_LIPOFIBROBLAST_CELL	0.00290436	0.488934	1.20543	143
WP_NOCGMPPKG_MEDIATED_NEUROPROTECTION	0.00290436	0.578544	1.35066	48
ELVIDGE_HYPOXIA_BY_DMOG_DN	0.00294136	0.55395	1.30949	59
GOBP_GAMETE_GENERATION	0.00294136	0.429551	1.09902	683
GOBP_PEPTIDYL_TYROSINE_DEPHOSPHORYLATION	0.00294136	0.510313	1.23911	100
GOBP_REGULATION_OF_CELL_DEVELOPMENT	0.00294136	0.439404	1.11852	485
GOBP_REGULATION_OF_SODIUM_ION_TRANSPORT	0.00294136	0.525675	1.26731	85
HOUNKPE_HOUSEKEEPING_GENES	0.00294136	0.41803	1.07587	1119
MIR194_5P	0.00294136	0.475262	1.18413	189
MIR4766_5P	0.00294136	0.452246	1.14181	317
BUYTAERT_PHOTODYNAMIC_THERAPY_STRESS_UP	0.00297835	0.428812	1.09977	802
GOBP_REGULATION_OF_SMALL_GTPASE_MEDIATED_SIGNAL_TRANSDUCTION	0.00297835	0.455813	1.1501	294
GSE1925_CTRL_VS_3H_IFNG_STIM_IFNG_PRIMED_MACROPHAGE_DN	0.00297835	0.475202	1.18548	197
GSE22886_NAIVE_CD8_TCELL_VS_NKCELL_UP	0.00297835	0.474826	1.18305	189
GSE24102_GRANULOCYSTIC_MDSC_VS_NEUTROPHIL_DN	0.00297835	0.472081	1.17793	200
GSE25088_ROSIGLITAZONE_VS_IL4_AND_ROSIGLITAZONE_STIM_STAT6_KO_MACROPHAGE_DAY10_UP	0.00297835	0.475083	1.18369	189
GSE28737_WT_VS_BCL6_KO_MARGINAL_ZONE_BCELL_UP	0.00297835	0.475184	1.18543	197
GSE3982_MEMORY_CD4_TCELL_VS_TH1_DN	0.00297835	0.475777	1.18672	196
GSE40274_CTRL_VS_IRF4_TRANSDUCED_ACTIVATED_CD4_TCELL_UP	0.00297835	0.484957	1.20327	163
GSE4811_CLASSSICALY_ACTIVATED_VS_TYPE_2_ACTIVATED_MACROPHAGE_UP	0.00297835	0.469455	1.17146	199
HU_FETAL_RETINA_FIBROBLAST	0.00297835	0.450231	1.14041	366
ZHONG_PFC_C3_ASTROCYTE	0.00297835	0.449348	1.13742	358
ZSCAN4_TARGET_GENES	0.00297835	0.425227	1.0913	858
GOBP_PROTEASOMAL_PROTEIN_CATABOLIC_PROCESS	0.00301535	0.438131	1.11528	486
GOBP_REGULATION_OF_EXOCYTOSIS	0.00301535	0.474488	1.18517	207
GOMF_PHOSPHATASE_ACTIVITY	0.00301535	0.459511	1.15786	277
GSE20715_0H_VS_24H_OZONE_TLR4_KO_LUNG_DN	0.00301535	0.474122	1.18326	202
MIKKELSEN_NPC_ICP_WITH_H3K4ME3	0.00301535	0.44024	1.1198	451
MIR3910	0.00301535	0.445326	1.12895	393
MITSIADES_RESPONSE_TO_APLIDIN_DN	0.00301535	0.460409	1.15639	247
MODULE_52	0.00301535	0.443625	1.12733	429
GOCC_DYSTROPHIN_ASSOCIATED_GLYCOPROTEIN_COMPLEX	0.00302442	0.685246	1.47573	17
SOUCEK_MYC_TARGETS	0.00304886	0.74931	1.54297	12
GCCATNTTG_YY1_Q6	0.00305235	0.444636	1.12964	421
GOBP_MITOCHONDRIAL_TRANSPORT	0.00305235	0.476828	1.18739	183
GSE16451_IMMATURE_VS_MATURE_NEURON_CELL_LINE_WEST_EQUINE_ENC_VIRUS_DN	0.00305235	0.472527	1.17833	194
HP_GAIT_DISTURBANCE	0.00305235	0.420011	1.08038	1071
MIR5681B	0.00305235	0.555695	1.30869	55
MULLIGHAN_MLL_SIGNATURE_2_UP	0.00305235	0.443836	1.12732	416
STARK_PREFRONTAL_CORTEX_22Q11_DELETION_DN	0.00305235	0.438058	1.11545	509
GOBP_NEUROTRANSMITTER_SECRETION	0.00308935	0.484723	1.19608	145
GSE15930_NAIVE_VS_24H_IN_VITRO_STIM_CD8_TCELL_UP	0.00308935	0.472684	1.1796	201
GSE15930_STIM_VS_STIM_AND_IL12_48H_CD8_T_CELL_DN	0.00308935	0.475385	1.18574	196
GSE1791_CTRL_VS_NEUROMEDINU_IN_T_CELL_LINE_3H_UP	0.00308935	0.477345	1.18449	165
GSE3039_CD4_TCELL_VS_ALPHABETA_CD8_TCELL_DN	0.00308935	0.474899	1.18453	196
GSE39110_UNTREATED_VS_IL2_TREATED_CD8_TCELL_DAY3_POST_IMMUNIZATION_DN	0.00308935	0.474621	1.18383	196
GSE41867_DAY15_EFFECTOR_VS_DAY30_MEMORY_CD8_TCELL_LCMV_ARMSTRONG_UP	0.00308935	0.475531	1.1861	196
HP_MULTIFOCAL_EPILEPTIFORM_DISCHARGES	0.00308935	0.516965	1.25035	92
HP_VISUAL_FIELD_DEFECT	0.00308935	0.472049	1.17835	203
KEGG_ARGININE_AND_PROLINE_METABOLISM	0.00308935	0.563735	1.32358	52
ANASTASSIOU_MULTICANCER_INVASIVENESS_SIGNATURE	0.00312634	0.545588	1.29613	63
BACH1_01	0.00312634	0.459443	1.15478	257
GOBP_HEART_DEVELOPMENT	0.00312634	0.435213	1.11042	566
GOBP_LIPOPROTEIN_METABOLIC_PROCESS	0.00312634	0.485775	1.1969	140
GOBP_PROTEIN_IMPORT	0.00312634	0.471881	1.17698	195
GOCC_MEMBRANE_MICRODOMAIN	0.00312634	0.455377	1.15078	328
GOMF_TUBULIN_BINDING	0.00312634	0.447433	1.13323	368
GSE10240_CTRL_VS_IL22_STIM_PRIMARY_BRONCHIAL_EPITHELIAL_CELLS_DN	0.00312634	0.46929	1.17104	199
GSE17721_LPS_VS_GARDIQUIMOD_1H_BMDC_UP	0.00312634	0.472588	1.17936	201
GSE17974_CTRL_VS_ACT_IL4_AND_ANTI_IL12_12H_CD4_TCELL_DN	0.00312634	0.472231	1.17682	190
GSE25088_WT_VS_STAT6_KO_MACROPHAGE_UP	0.00312634	0.477379	1.18682	175
GSE3691_CONVENTIONAL_VS_PLASMACYTOID_DC_SPLEEN_UP	0.00312634	0.469276	1.17101	199
KYNG_WERNER_SYNDROM_AND_NORMAL_AGING_DN	0.00312634	0.473104	1.17639	177
MIR5688	0.00312634	0.427335	1.09508	769
MOHANKUMAR_HOXA1_TARGETS_UP	0.00312634	0.44698	1.13392	400
GOBP_LIPID_CATABOLIC_PROCESS	0.00316334	0.453977	1.14599	316
GOBP_SYNAPTIC_SIGNALING	0.00316334	0.431393	1.10421	710
GSE15930_STIM_VS_STIM_AND_TRICHOSTATINA_48H_CD8_T_CELL_UP	0.00316334	0.474266	1.18295	196
GSE17721_CTRL_VS_POLYIC_24H_BMDC_UP	0.00316334	0.474232	1.18286	196
GSE36009_WT_VS_NLRP10_KO_DC_DN	0.00316334	0.469081	1.17052	199
HIF1_Q3	0.00316334	0.466059	1.16876	234
MCCLUNG_DELTA_FOSB_TARGETS_8WK	0.00316334	0.570687	1.33611	49
MIR4803	0.00316334	0.440732	1.12072	445
GCM_SMO	0.00320034	0.552962	1.30716	59
GOBP_CELL_MORPHOGENESIS_INVOLVED_IN_DIFFERENTIATION	0.00320034	0.426906	1.09269	706
GOBP_NUCLEOBASE_CONTAINING_SMALL_MOLECULE_METABOLIC_PROCESS	0.00320034	0.43749	1.11549	535
GOBP_REGULATION_OF_GROWTH	0.00320034	0.43386	1.10852	630
GSE22886_NAIVE_BCELL_VS_DC_DN	0.00320034	0.471754	1.17667	195
GSE24210_RESTING_TREG_VS_TCONV_UP	0.00320034	0.471257	1.17588	200
GSE36009_UNSTIM_VS_LPS_STIM_NLRP10_KO_DC_UP	0.00320034	0.468965	1.17023	199
MIR4753_3P	0.00320034	0.437261	1.11475	534
RREB1_01	0.00320034	0.469072	1.1713	206
GOBP_CARDIOBLAST_DIFFERENTIATION	0.00320354	0.675531	1.4701	19
MODULE_440	0.00320354	0.676055	1.47124	19
GOBP_POSITIVE_REGULATION_OF_EPIDERMAL_GROWTH_FACTOR_ACTIVATED_RECEPTOR_ACTIVITY	0.00323263	0.728233	1.5155	13
BALDWIN_PRKCI_TARGETS_UP	0.00323734	0.586715	1.35145	40
GOBP_ACTIN_FILAMENT_BUNDLE_ORGANIZATION	0.00323734	0.486358	1.20528	158
GOBP_PURINE_NUCLEOSIDE_MONOPHOSPHATE_METABOLIC_PROCESS	0.00323734	0.577078	1.34074	44
GOBP_SUPRAMOLECULAR_FIBER_ORGANIZATION	0.00323734	0.42682	1.09323	747
GSE11057_NAIVE_VS_EFF_MEMORY_CD4_TCELL_DN	0.00323734	0.475498	1.18428	186
GSE19888_ADENOSINE_A3R_ACT_VS_A3R_ACT_WITH_A3R_INH_PRETREATMENT_IN_MAST_CELL_DN	0.00323734	0.471647	1.17765	204
GSE24671_CTRL_VS_SENDAI_VIRUS_INFECTED_MOUSE_SPLENOCYTES_UP	0.00323734	0.480495	1.19123	160
GSE2706_UNSTIM_VS_8H_LPS_AND_R848_DC_UP	0.00323734	0.475573	1.18447	186
GSE2770_IL12_VS_IL4_TREATED_ACT_CD4_TCELL_6H_UP	0.00323734	0.473394	1.18144	202
GSE33162_UNTREATED_VS_4H_LPS_STIM_HDAC3_KO_MACROPHAGE_DN	0.00323734	0.471601	1.17673	198
GSE43863_TFH_VS_LY6C_LOW_CXCR5NEG_EFFECTOR_CD4_TCELL_UP	0.00323734	0.471596	1.17753	204
REACTOME_REGULATION_OF_INSULIN_SECRETION	0.00323734	0.52619	1.26323	76
VERHAAK_AML_WITH_NPM1_MUTATED_DN	0.00323734	0.46561	1.1688	240
WANG_ESOPHAGUS_CANCER_VS_NORMAL_UP	0.00323734	0.50041	1.22436	119
CYTAGCAAY_UNKNOWN	0.00327434	0.485702	1.20071	150
DESCARTES_FETAL_CEREBRUM_ASTROCYTES	0.00327434	0.481474	1.19456	164
GCM_Q2	0.00327434	0.465456	1.16725	234
GSE19941_IL10_KO_VS_IL10_KO_AND_NFKBP50_KO_UNSTIM_MACROPHAGE_UP	0.00327434	0.473289	1.18118	202
GOBP_REGULATION_OF_REGULATED_SECRETORY_PATHWAY	0.00331133	0.489057	1.20507	141
GSE26343_WT_VS_NFAT5_KO_MACROPHAGE_DN	0.00331133	0.472929	1.18028	202
GSE339_EX_VIVO_VS_IN_CULTURE_CD4CD8DN_DC_DN	0.00331133	0.471481	1.17693	203
GSE360_L_DONOVANI_VS_M_TUBERCULOSIS_MAC_UP	0.00331133	0.473733	1.18162	196
HP_ABNORMAL_EYEBROW_MORPHOLOGY	0.00331133	0.435679	1.11169	583
MIR101_3P	0.00331133	0.440245	1.11957	449
MIR204_5P	0.00331133	0.448338	1.13558	370
GCM_GSPT1	0.00334833	0.48141	1.19441	164
GOBP_CORTICAL_ACTIN_CYTOSKELETON_ORGANIZATION	0.00334833	0.585822	1.34939	40
GOBP_REGULATION_OF_PROTEASOMAL_PROTEIN_CATABOLIC_PROCESS	0.00334833	0.477711	1.18963	185
GSE15750_WT_VS_TRAF6KO_DAY6_EFF_CD8_TCELL_DN	0.00334833	0.470692	1.17446	198
MIR7159_3P	0.00334833	0.467684	1.17026	218
YTATTTTNR_MEF2_02	0.00334833	0.428097	1.09547	695
GOBP_POSITIVE_REGULATION_OF_SODIUM_ION_TRANSPORT	0.00338533	0.611062	1.39066	33
GOBP_REGULATION_OF_PROTEIN_CONTAINING_COMPLEX_ASSEMBLY	0.00338533	0.44495	1.12782	389
GOMF_ENZYME_REGULATOR_ACTIVITY	0.00338533	0.418542	1.07738	1169
GSE17721_POLYIC_VS_PAM3CSK4_12H_BMDC_DN	0.00338533	0.470473	1.17391	198
GSE21927_GMCSF_IL6_VS_GMCSF_GCSF_TREATED_BONE_MARROW_DN	0.00338533	0.468469	1.16899	199
GSE21927_SPLEEN_C57BL6_VS_EL4_TUMOR_BALBC_MONOCYTES_DN	0.00338533	0.470334	1.17357	198
GSE40274_HELIOS_VS_FOXP3_AND_HELIOS_TRANSDUCED_ACTIVATED_CD4_TCELL_DN	0.00338533	0.47037	1.17366	198
GSE9650_EFFECTOR_VS_MEMORY_CD8_TCELL_DN	0.00338533	0.473635	1.18137	196
HAN_JNK_SINGALING_DN	0.00338533	0.596779	1.37416	39
MIR216A_5P	0.00338533	0.491247	1.20787	133
GOBP_GLIOGENESIS	0.00342233	0.455593	1.14822	280
GSE14350_TREG_VS_TEFF_IN_IL2RB_KO_DN	0.00342233	0.473536	1.18113	196
MIR5003_3P	0.00342233	0.449649	1.13556	322
SASSON_RESPONSE_TO_GONADOTROPHINS_UP	0.00342233	0.521968	1.25933	86
GOBP_CARDIAC_CHAMBER_DEVELOPMENT	0.00345932	0.476447	1.18227	165
GOCC_INTRINSIC_COMPONENT_OF_SYNAPTIC_VESICLE_MEMBRANE	0.00345932	0.59635	1.37317	39
GSE411_WT_VS_SOCS3_KO_MACROPHAGE_UP	0.00345932	0.471693	1.17713	201
HOXC6_TARGET_GENES	0.00345932	0.421009	1.08217	994
ZNF274_TARGET_GENES	0.00345932	0.426872	1.09412	776
GOBP_VESICLE_FUSION_TO_PLASMA_MEMBRANE	0.00346278	0.641522	1.41598	22
BENPORATH_ES_WITH_H3K27ME3	0.00349632	0.420706	1.08222	1068
GOBP_EMBRYONIC_HEART_TUBE_DEVELOPMENT	0.00349632	0.522611	1.25933	83
GOBP_PANCREAS_DEVELOPMENT	0.00349632	0.525542	1.26395	79
GOMF_ACYLTRANSFERASE_ACTIVITY	0.00349632	0.46512	1.16522	227
GSE17721_POLYIC_VS_CPG_0.5H_BMDC_UP	0.00349632	0.468403	1.17035	209
GSE18893_CTRL_VS_TNF_TREATED_TREG_2H_DN	0.00349632	0.470032	1.17281	198
GSE20366_EX_VIVO_VS_DEC205_CONVERSION_UP	0.00349632	0.468237	1.16842	199
GSE37416_0H_VS_12H_F_TULARENSIS_LVS_NEUTROPHIL_UP	0.00349632	0.471162	1.17493	194
GSE37416_12H_VS_24H_F_TULARENSIS_LVS_NEUTROPHIL_UP	0.00349632	0.469088	1.16883	188
GSE4142_NAIVE_BCELL_VS_PLASMA_CELL_DN	0.00349632	0.469987	1.1727	198
GSE6259_FLT3L_INDUCED_DEC205_POS_DC_VS_CD4_TCELL_DN	0.00349632	0.494972	1.21451	128
MIR3121_3P	0.00349632	0.430645	1.10032	634
GAUTAM_EYE_IRIS_CILIARY_BODY_MELANOCYTES	0.00353332	0.466722	1.1694	230
GOBP_MAINTENANCE_OF_BLOOD_BRAIN_BARRIER	0.00353332	0.601683	1.37238	34
GOBP_POSITIVE_REGULATION_OF_OXIDOREDUCTASE_ACTIVITY	0.00353332	0.54471	1.28599	58
GOBP_SULFUR_COMPOUND_METABOLIC_PROCESS	0.00353332	0.450119	1.13644	318
GOMF_PROTEIN_TYROSINE_PHOSPHATASE_ACTIVITY	0.00353332	0.511912	1.24449	102
GSE22601_DOUBLE_NEGATIVE_VS_CD4_SINGLE_POSITIVE_THYMOCYTE_DN	0.00353332	0.470534	1.17362	195
GSE40274_CTRL_VS_FOXP3_AND_HELIOS_TRANSDUCED_ACTIVATED_CD4_TCELL_DN	0.00353332	0.47053	1.17361	195
GSE5099_UNSTIM_VS_MCSF_TREATED_MONOCYTE_DAY3_DN	0.00353332	0.471073	1.17591	203
HP_ABNORMAL_RETINAL_MORPHOLOGY	0.00353332	0.422236	1.08425	922
JOHNSTONE_PARVB_TARGETS_3_UP	0.00353332	0.440187	1.11838	423
MIR1207_5P	0.00353332	0.451213	1.13969	323
NAGASHIMA_NRG1_SIGNALING_UP	0.00353332	0.482956	1.19919	170
TAKEDA_TARGETS_OF_NUP98_HOXA9_FUSION_10D_UP	0.00353332	0.479139	1.19234	180
GOBP_VASCULAR_WOUND_HEALING	0.00354394	0.692096	1.49915	18
GNF2_RRM2	0.00357032	0.585064	1.34764	40
GSE2770_TGFB_AND_IL4_ACT_VS_ACT_CD4_TCELL_6H_DN	0.00357032	0.477156	1.18825	185
GSE42021_TCONV_PLN_VS_CD24HI_TCONV_THYMUS_DN	0.00357032	0.470585	1.1742	200
GSE42021_TCONV_PLN_VS_CD24LO_TCONV_THYMUS_DN	0.00357032	0.470525	1.17405	200
MIR6838_5P	0.00357032	0.436112	1.11152	526
MODULE_279	0.00357032	0.485918	1.19605	137
SENESE_HDAC1_TARGETS_UP	0.00357032	0.444491	1.12939	427
VALK_AML_CLUSTER_9	0.00357032	0.608803	1.38992	35
GOBP_REGULATION_OF_LYSOSOMAL_LUMEN_PH	0.00358464	0.704626	1.504	16
CUI_GLUCOSE_DEPRIVATION	0.00360732	0.544504	1.2855	58
GOBP_SNRNA_METABOLIC_PROCESS	0.00360732	0.551715	1.29738	54
GSE28237_FOLLICULAR_VS_LATE_GC_BCELL_UP	0.00360732	0.473089	1.18001	196
HP_ABNORMALITY_OF_HINDBRAIN_MORPHOLOGY	0.00360732	0.42642	1.09447	869
HP_SCHIZOPHRENIA	0.00360732	0.53751	1.28009	66
LEE_METASTASIS_AND_ALTERNATIVE_SPLICING_UP	0.00360732	0.532315	1.27489	73
MIR3616_3P	0.00360732	0.547803	1.30032	62
MOOTHA_MITOCHONDRIA	0.00360732	0.442287	1.12393	429
MTOR_UP.V1_UP	0.00360732	0.479224	1.18937	168
BUSSLINGER_GASTRIC_IMMUNE_CELLS	0.00364431	0.415479	1.07175	1432
GOBP_LIPID_TRANSLOCATION	0.00364431	0.552325	1.30076	55
GOBP_MITOCHONDRIAL_DEPOLARIZATION	0.00364431	0.667998	1.4622	20
GOBP_ORGANOPHOSPHATE_ESTER_TRANSPORT	0.00364431	0.492858	1.21416	139
GOBP_PROTEIN_LOCALIZATION_TO_MITOCHONDRION	0.00364431	0.49704	1.21672	122
GOBP_REGULATION_OF_HYDROLASE_ACTIVITY	0.00364431	0.424272	1.08947	927
GSE14908_RESTING_VS_HDM_STIM_CD4_TCELL_ATOPIC_PATIENT_UP	0.00364431	0.473835	1.18207	197
GSE20366_CD103_POS_VS_NEG_TREG_KLRG1NEG_UP	0.00364431	0.472835	1.18104	207
GSE39820_IL1B_IL6_VS_IL1B_IL6_IL23A_TREATED_CD4_TCELL_DN	0.00364431	0.470663	1.17489	203
GSE42724_NAIVE_VS_MEMORY_BCELL_UP	0.00364431	0.473879	1.18218	197
MARSON_BOUND_BY_FOXP3_UNSTIMULATED	0.00364431	0.419008	1.07902	1211
MIR137_3P	0.00364431	0.436765	1.11237	513
MIR4291	0.00364431	0.449538	1.13867	367
MIR498_5P	0.00364431	0.465554	1.16812	237
MIR548AH_5P	0.00364431	0.450259	1.13966	350
NERF_Q2	0.00364431	0.45638	1.14643	250
AFP1_Q6	0.00368131	0.460324	1.15705	262
CHICAS_RB1_TARGETS_SENESCENT	0.00368131	0.435632	1.11044	533
GOBP_CHROMATIN_ORGANIZATION	0.00368131	0.435662	1.11115	540
GOBP_RESPONSE_TO_ORGANIC_CYCLIC_COMPOUND	0.00368131	0.426629	1.09501	875
GOBP_RIBOSE_PHOSPHATE_METABOLIC_PROCESS	0.00368131	0.442812	1.12182	374
GSE17721_LPS_VS_PAM3CSK4_1H_BMDC_DN	0.00368131	0.467822	1.16738	199
GSE17721_LPS_VS_PAM3CSK4_2H_BMDC_UP	0.00368131	0.470132	1.17307	200
GSE26343_UNSTIM_VS_LPS_STIM_NFAT5_KO_MACROPHAGE_DN	0.00368131	0.470486	1.17445	203
HP_GLUCOSE_INTOLERANCE	0.00368131	0.444966	1.13011	415
HP_HYPERURICEMIA	0.00368131	0.631106	1.40495	24
SESTO_RESPONSE_TO_UV_C2	0.00368131	0.55211	1.30025	55
WANG_RESPONSE_TO_BEXAROTENE_DN	0.00368131	0.60952	1.38715	33
GOBP_POSITIVE_REGULATION_OF_MEMBRANE_PROTEIN_ECTODOMAIN_PROTEOLYSIS	0.00369608	0.703797	1.50223	16
GSE27092_WT_VS_HDAC7_PHOSPHO_DEFICIENT_CD8_TCELL_DN	0.00371831	0.470311	1.17401	203
GSE3920_UNTREATED_VS_IFNA_TREATED_ENDOTHELIAL_CELL_DN	0.00371831	0.482556	1.19731	163
GSE557_CIITA_KO_VS_I_AB_KO_DC_UP	0.00371831	0.470291	1.17396	203
GSE7460_CTRL_VS_TGFB_TREATED_ACT_TCONV_DN	0.00371831	0.470325	1.17405	203
MIR29A_5P	0.00371831	0.468051	1.16875	206
MIR6882_3P	0.00371831	0.508048	1.23932	110
MODULE_105	0.00371831	0.467759	1.16722	199
HINATA_NFKB_TARGETS_KERATINOCYTE_DN	0.00372203	0.640251	1.41317	22
HASEGAWA_TUMORIGENESIS_BY_RET_C634R	0.00373002	0.769028	1.54898	10
ARP1_01	0.00375531	0.47886	1.18717	160
GNF2_ITGB2	0.00375531	0.545946	1.28704	57
GOBP_REGULATION_OF_NEUROTRANSMITTER_LEVELS	0.00375531	0.466877	1.16751	213
GSE17721_PAM3CSK4_VS_GADIQUIMOD_6H_BMDC_UP	0.00375531	0.469622	1.17179	198
GSE17721_POLYIC_VS_CPG_16H_BMDC_DN	0.00375531	0.469707	1.1713	194
GSE26030_TH1_VS_TH17_DAY5_POST_POLARIZATION_DN	0.00375531	0.469711	1.17131	194
MIR3609	0.00375531	0.448051	1.13402	352
MIR4303	0.00375531	0.464362	1.16273	223
RUAN_RESPONSE_TO_TNF_DN	0.00375531	0.523923	1.26006	79
TTANTCA_UNKNOWN	0.00375531	0.423383	1.08714	928
CACBINDINGPROTEIN_Q6	0.00382967	0.462162	1.16044	242
FARMER_BREAST_CANCER_BASAL_VS_LULMINAL	0.00382967	0.448512	1.13269	322
GENTILE_UV_RESPONSE_CLUSTER_D5	0.00382967	0.606989	1.38578	35
GOBP_POSITIVE_REGULATION_OF_ION_TRANSPORT	0.00382967	0.456402	1.1487	270
GOBP_REGULATION_OF_PROTEIN_SECRETION	0.00382967	0.46206	1.16019	242
GOCC_CHROMOSOME	0.00382967	0.411784	1.06412	1743
GOMF_MAGNESIUM_ION_BINDING	0.00382967	0.466573	1.16692	215
GR_Q6_01	0.00382967	0.460362	1.1582	267
GSE20754_WT_VS_TCF1_KO_MEMORY_CD8_TCELL_UP	0.00382967	0.470609	1.17506	204
GSE7568_CTRL_VS_3H_TGFB_TREATED_MACROPHAGES_WITH_IL4_AND_DEXAMETHASONE_DN	0.00382967	0.478227	1.18667	167
MARKEY_RB1_ACUTE_LOF_DN	0.00382967	0.466862	1.17117	235
MENON_FETAL_KIDNEY_4_PODOCYTES	0.00382967	0.473444	1.18109	197
MIR3620_5P	0.00382967	0.559212	1.31223	51
OLF1_01	0.00382967	0.456274	1.14838	270
THUM_SYSTOLIC_HEART_FAILURE_UP	0.00382967	0.444238	1.12758	404
TTTGCAC_MIR19A_MIR19B	0.00382967	0.436835	1.11233	509
ZHONG_PFC_C1_MICROGLIA	0.00382967	0.463147	1.16337	249
GNF2_CCNA2	0.00390403	0.537265	1.28073	67
GOBP_POSITIVE_REGULATION_OF_INTERLEUKIN_1_PRODUCTION	0.00390403	0.533987	1.27611	70
GOCC_ANCHORING_JUNCTION	0.00390403	0.424668	1.08952	820
GOCC_COATED_VESICLE	0.00390403	0.457702	1.15378	282
GSE15324_ELF4_KO_VS_WT_ACTIVATED_CD8_TCELL_DN	0.00390403	0.471881	1.17674	193
GSE22935_UNSTIM_VS_24H_MBOVIS_BCG_STIM_MACROPHAGE_DN	0.00390403	0.467518	1.16662	199
GSE25088_CTRL_VS_IL4_STIM_STAT6_KO_MACROPHAGE_DN	0.00390403	0.482613	1.1988	171
GSE27241_WT_VS_RORGT_KO_TH17_POLARIZED_CD4_TCELL_UP	0.00390403	0.483144	1.19692	157
GSE27786_LIN_NEG_VS_NKCELL_DN	0.00390403	0.473296	1.18072	197
GSE28737_WT_VS_BCL6_KO_FOLLICULAR_BCELL_DN	0.00390403	0.473431	1.18106	197
GSE29164_UNTREATED_VS_CD8_TCELL_AND_IL12_TREATED_MELANOMA_DAY7_UP	0.00390403	0.469191	1.17071	198
GSE30971_WBP7_HET_VS_KO_MACROPHAGE_2H_LPS_STIM_DN	0.00390403	0.469276	1.16976	191
GSE36392_TYPE_2_MYELOID_VS_EOSINOPHIL_IL25_TREATED_LUNG_DN	0.00390403	0.469167	1.17065	198
GSE3920_IFNB_VS_IFNG_TREATED_ENDOTHELIAL_CELL_DN	0.00390403	0.475807	1.18291	175
GSE3982_NEUTROPHIL_VS_BASOPHIL_DN	0.00390403	0.469093	1.1693	191
GSE41867_DAY6_VS_DAY8_LCMV_CLONE13_EFFECTOR_CD8_TCELL_DN	0.00390403	0.467468	1.1665	199
GSE43863_NAIVE_VS_MEMORY_LY6C_INT_CXCR5POS_CD4_TCELL_D150_LCMV_DN	0.00390403	0.467612	1.16686	199
GSE43955_TH0_VS_TGFB_IL6_TH17_ACT_CD4_TCELL_60H_UP	0.00390403	0.467497	1.16657	199
MARCHINI_TRABECTEDIN_RESISTANCE_DN	0.00390403	0.566213	1.32563	49
MIR221_3P	0.00390403	0.482585	1.19873	171
MIR335_5P	0.00390403	0.507896	1.23784	107
MIR6722_3P	0.00390403	0.478419	1.19055	180
REACTOME_G_ALPHA_Q_SIGNALLING_EVENTS	0.00390403	0.468073	1.16997	210
BIDUS_METASTASIS_UP	0.00397839	0.465099	1.16265	211
DBP_TARGET_GENES	0.00397839	0.426649	1.09258	742
FLECHNER_BIOPSY_KIDNEY_TRANSPLANT_REJECTED_VS_OK_DN	0.00397839	0.433314	1.10534	542
GARCIA_PINERES_PBMC_HPV_16_L1_VLP_AGE_18_25YO_7MO_CORRELATED_WITH_ANTIBODY_RESPONSE_POSITIVE	0.00397839	0.659957	1.45053	21
GSE13411_SWITCHED_MEMORY_BCELL_VS_PLASMA_CELL_DN	0.00397839	0.470676	1.17356	192
GSE13522_WT_VS_IFNAR_KO_SKING_T_CRUZI_Y_STRAIN_INF_UP	0.00397839	0.469401	1.17125	200
GSE13738_RESTING_VS_TCR_ACTIVATED_CD4_TCELL_DN	0.00397839	0.471475	1.17573	193
GSE16385_ROSIGLITAZONE_IL4_VS_ROSIGLITAZONE_ALONE_STIM_MACROPHAGE_UP	0.00397839	0.469396	1.17123	200
GSE17974_IL4_AND_ANTI_IL12_VS_UNTREATED_2H_ACT_CD4_TCELL_DN	0.00397839	0.479396	1.18901	162
GSE18791_UNSTIM_VS_NEWCATSLE_VIRUS_DC_6H_DN	0.00397839	0.47649	1.18659	185
GSE21546_WT_VS_ELK1_KO_ANTI_CD3_STIM_DP_THYMOCYTES_DN	0.00397839	0.468242	1.16673	188
GSE22886_DAY1_VS_DAY7_MONOCYTE_IN_CULTURE_DN	0.00397839	0.470686	1.17359	192
GSE28737_WT_VS_BCL6_KO_FOLLICULAR_BCELL_UP	0.00397839	0.469379	1.17119	200
GSE32986_CURDLAN_LOWDOSE_VS_CURDLAN_HIGHDOSE_STIM_DC_DN	0.00397839	0.468944	1.1701	198
GSE41176_WT_VS_TAK1_KO_UNSTIM_BCELL_UP	0.00397839	0.471375	1.17548	193
GSE4748_CTRL_VS_CYANOBACTERIUM_LPSLIKE_STIM_DC_3H_DN	0.00397839	0.467229	1.1659	199
HP_ABNORMAL_VENOUS_MORPHOLOGY	0.00397839	0.488809	1.20389	138
HP_BILATERAL_PTOSIS	0.00397839	0.566019	1.32518	49
HP_INTELLECTUAL_DISABILITY_SEVERE	0.00397839	0.441484	1.12154	420
KYNG_ENVIRONMENTAL_STRESS_RESPONSE_UP	0.00397839	0.558516	1.31059	51
GOBP_NEGATIVE_REGULATION_OF_CARDIAC_MUSCLE_TISSUE_GROWTH	0.00398237	0.638077	1.40837	22
ALCALAY_AML_BY_NPM1_LOCALIZATION_DN	0.00405275	0.474108	1.18062	183
EPPERT_LSC_R	0.00405275	0.605192	1.38168	35
GOBP_CHROMOSOME_ORGANIZATION	0.00405275	0.420048	1.07936	967
GSE15767_MED_VS_SCS_MAC_LN_UP	0.00405275	0.466969	1.16525	199
GSE17721_POLYIC_VS_GARDIQUIMOD_1H_BMDC_UP	0.00405275	0.466969	1.16525	199
GSE21546_ELK1_KO_VS_SAP1A_KO_AND_ELK1_KO_ANTI_CD3_STIM_DP_THYMOCYTES_DN	0.00405275	0.468351	1.16862	198
GSE22886_IGM_MEMORY_BCELL_VS_BM_PLASMA_CELL_DN	0.00405275	0.469859	1.17091	190
GSE2770_UNTREATED_VS_TGFB_AND_IL4_TREATED_ACT_CD4_TCELL_4H_UP	0.00405275	0.468369	1.16866	198
GSE40666_NAIVE_VS_EFFECTOR_CD8_TCELL_UP	0.00405275	0.46714	1.16568	199
GSE43863_TFH_VS_LY6C_INT_CXCR5POS_EFFECTOR_CD4_TCELL_UP	0.00405275	0.467154	1.16571	199
MIR223_5P	0.00405275	0.479532	1.18942	161
MIR3658	0.00405275	0.425089	1.08999	796
MIR548U	0.00405275	0.484509	1.19817	151
TGCCTTA_MIR124A	0.00405275	0.436422	1.11343	549
ATF6_TARGET_GENES	0.00412711	0.421001	1.08101	910
CIZ_01	0.00412711	0.461272	1.15808	241
FOROUTAN_PRODRANK_TGFB_EMT_UP	0.00412711	0.469362	1.16878	184
GOBP_NEGATIVE_REGULATION_OF_CALCIUM_ION_TRANSPORT	0.00412711	0.552456	1.30137	56
GOBP_POSITIVE_REGULATION_OF_DEVELOPMENTAL_PROCESS	0.00412711	0.416199	1.07209	1245
GOBP_POSITIVE_REGULATION_OF_PROTEIN_CATABOLIC_PROCESS	0.00412711	0.464773	1.16459	229
GOBP_REGULATION_OF_ACTOMYOSIN_STRUCTURE_ORGANIZATION	0.00412711	0.513086	1.2428	94
GOCC_EXTRINSIC_COMPONENT_OF_PLASMA_MEMBRANE	0.00412711	0.482214	1.19662	166
GOMF_CALCIUM_DEPENDENT_PHOSPHOLIPID_BINDING	0.00412711	0.547426	1.28729	54
GOMF_RNA_POLYMERASE_II_GENERAL_TRANSCRIPTION_INITIATION_FACTOR_ACTIVITY	0.00412711	0.584523	1.33606	36
GSE16266_CTRL_VS_LPS_STIM_MEF_DN	0.00412711	0.470845	1.17508	202
GSE27670_CTRL_VS_LMP1_TRANSDUCED_GC_BCELL_DN	0.00412711	0.468942	1.1701	200
GSE7852_THYMUS_VS_FAT_TREG_UP	0.00412711	0.469501	1.17105	195
MIR4762_3P	0.00412711	0.459239	1.15605	272
MIR548Y	0.00412711	0.441072	1.12295	492
MIR6843_3P	0.00412711	0.527633	1.27468	88
ZNF7_TARGET_GENES	0.00412711	0.427408	1.09414	718
GOBP_REGENERATION	0.00420147	0.479901	1.19374	179
GOCC_CILIUM	0.00420147	0.426397	1.09102	684
GOCC_TRANSFERASE_COMPLEX	0.00420147	0.424495	1.08758	763
GSE17721_POLYIC_VS_CPG_4H_BMDC_DN	0.00420147	0.468279	1.16844	198
GSE39110_DAY3_VS_DAY6_POST_IMMUNIZATION_CD8_TCELL_DN	0.00420147	0.468102	1.168	198
GSE3982_CTRL_VS_LPS_1H_NEUTROPHIL_DN	0.00420147	0.469961	1.17178	192
MIR323A_5P	0.00420147	0.567366	1.32032	45
MODULE_163	0.00420147	0.434781	1.10862	537
MODULE_88	0.00420147	0.42418	1.0883	818
REACTOME_DISEASES_OF_GLYCOSYLATION	0.00420147	0.482444	1.1887	140
SARRIO_EPITHELIAL_MESENCHYMAL_TRANSITION_UP	0.00420147	0.479253	1.18873	161
TOP2B_TARGET_GENES	0.00420147	0.43635	1.1108	500
WP_SYNAPTIC_VESICLE_PATHWAY	0.00420147	0.560968	1.316	50
AKT_UP.V1_DN	0.00427583	0.473226	1.17862	186
BHAT_ESR1_TARGETS_NOT_VIA_AKT1_UP	0.00427583	0.464803	1.16191	211
DESCARTES_FETAL_CEREBRUM_MEGAKARYOCYTES	0.00427583	0.451398	1.14238	346
FOX_Q2	0.00427583	0.471583	1.17791	207
GNF2_FEN1	0.00427583	0.551542	1.29922	56
GOBP_PIGMENT_METABOLIC_PROCESS	0.00427583	0.522105	1.25639	81
GSE19888_ADENOSINE_A3R_INH_PRETREAT_AND_ACT_BY_A3R_VS_A3R_INH_AND_TCELL_MEMBRANES_ACT_MAST_CELL_UP	0.00427583	0.471173	1.17159	177
GSE26030_UNSTIM_VS_RESTIM_TH17_DAY5_POST_POLARIZATION_DN	0.00427583	0.472302	1.17676	189
HP_HEPATOMEGALY	0.00427583	0.436028	1.10998	500
HP_THICKENED_NUCHAL_SKIN_FOLD	0.00427583	0.555422	1.30403	53
MIR34C_3P	0.00427583	0.540884	1.28521	64
MIR587	0.00427583	0.449468	1.1376	351
ONKEN_UVEAL_MELANOMA_UP	0.00427583	0.424388	1.08754	770
RBM34_TARGET_GENES	0.00427583	0.42606	1.09355	875
THAKAR_PBMC_INACTIVATED_INFLUENZA_AGE_70PLS_NONRESPONDER_2DY_DN	0.00427583	0.489915	1.2093	146
TRAVAGLINI_LUNG_TREM2_DENDRITIC_CELL	0.00427583	0.432597	1.10386	553
CTACTGT_MIR199A	0.00435019	0.470549	1.1705	178
GOBP_REGULATION_OF_TRANS_SYNAPTIC_SIGNALING	0.00435019	0.443106	1.12525	410
GOCC_MICROTUBULE_PLUS_END	0.00435019	0.645768	1.43241	23
HP_ABNORMALITY_OF_THE_PANCREAS	0.00435019	0.453625	1.14441	290
KUMAR_TARGETS_OF_MLL_AF9_FUSION	0.00435019	0.441098	1.12172	447
MIR4262	0.00435019	0.428258	1.09622	712
MIR548E_5P	0.00435019	0.428311	1.09652	728
REACTOME_RNA_POLYMERASE_II_TRANSCRIBES_SNRNA_GENES	0.00435019	0.529523	1.26881	74
SHEDDEN_LUNG_CANCER_POOR_SURVIVAL_A6	0.00435019	0.441222	1.12203	447
SUPT16H_TARGET_GENES	0.00435019	0.413357	1.06628	1456
GOBP_POSITIVE_REGULATION_OF_ENDOTHELIAL_CELL_CHEMOTAXIS	0.00437203	0.705793	1.49358	15
ATF3_Q6	0.00442455	0.454622	1.14202	250
GOBP_ESTABLISHMENT_OF_SPINDLE_ORIENTATION	0.00442455	0.596699	1.36101	34
GOBP_MIDBRAIN_DEVELOPMENT	0.00442455	0.522714	1.26245	87
GOBP_NEURAL_TUBE_DEVELOPMENT	0.00442455	0.481652	1.19109	152
GOBP_PROTEIN_TARGETING	0.00442455	0.455117	1.14863	297
GOCC_POTASSIUM_CHANNEL_COMPLEX	0.00442455	0.511833	1.23729	89
GSE28783_CTRL_ANTI_MIR_VS_UNTREATED_ATHEROSCLEROSIS_MACROPHAGE_UP	0.00442455	0.469544	1.17091	193
GSE3720_VD1_VS_VD2_GAMMADELTA_TCELL_WITH_LPS_STIM_UP	0.00442455	0.472629	1.17906	197
GSE37605_FOXP3_FUSION_GFP_VS_IRES_GFP_TREG_NOD_UP	0.00442455	0.468551	1.16842	194
[truncated: 5,356 more rows]

## Sheet: HIP_region_GSEA
pathway	pval	Enrichment Score	Normalised Enrichment Score	Pathway size
NAKAYA_PBMC_FLUMIST_AGE_18_50YO_7DY_UP	6.37062e-23	0.498396	1.2419	1484
HOUNKPE_HOUSEKEEPING_GENES	1.13408e-22	0.512774	1.27555	1119
GOBP_INTRACELLULAR_TRANSPORT	1.74998e-22	0.500036	1.24584	1462
GOBP_ESTABLISHMENT_OF_PROTEIN_LOCALIZATION	8.37609e-22	0.493394	1.22992	1577
ZNF711_TARGET_GENES	1.5641e-21	0.497064	1.23832	1429
GOBP_NITROGEN_COMPOUND_TRANSPORT	2.95167e-21	0.485202	1.21057	1898
ZNF592_TARGET_GENES	5.73956e-21	0.491368	1.22488	1581
KDM7A_TARGET_GENES	2.47442e-20	0.491476	1.22499	1553
JDP2_TARGET_GENES	4.1901e-20	0.486831	1.21366	1639
FOXP2_TARGET_GENES	1.75591e-19	0.484724	1.20879	1706
GOBP_CELLULAR_MACROMOLECULE_LOCALIZATION	2.64175e-19	0.486684	1.21324	1628
NKX2_2_TARGET_GENES	4.54655e-19	0.502736	1.25056	1118
GOCC_MITOCHONDRION	5.43677e-19	0.48542	1.20995	1563
NFRKB_TARGET_GENES	1.00326e-18	0.485945	1.21139	1582
DIDO1_TARGET_GENES	2.37605e-18	0.490949	1.22299	1378
BARX2_TARGET_GENES	3.53651e-18	0.486247	1.21171	1491
MORC2_TARGET_GENES	3.53651e-18	0.482789	1.20351	1632
GOCC_CATALYTIC_COMPLEX	8.04183e-18	0.489891	1.22041	1367
CREB3L4_TARGET_GENES	9.07947e-18	0.494894	1.23149	1209
ZNF407_TARGET_GENES	1.61631e-17	0.481136	1.19962	1664
SETX_TARGET_GENES	2.49408e-17	0.479723	1.19608	1656
SETD1A_TARGET_GENES	4.76006e-17	0.492161	1.22492	1231
GCM2_TARGET_GENES	6.19225e-17	0.483338	1.2045	1510
DIAZ_CHRONIC_MYELOGENOUS_LEUKEMIA_UP	8.12994e-17	0.487849	1.21528	1366
CEBPZ_TARGET_GENES	1.53242e-16	0.489121	1.21777	1284
ZFHX3_TARGET_GENES	1.56629e-16	0.483601	1.20486	1467
GRAESSMANN_APOPTOSIS_BY_DOXORUBICIN_DN	1.65095e-16	0.476966	1.18956	1743
SKIL_TARGET_GENES	1.85481e-16	0.478729	1.19324	1600
NKX2_5_TARGET_GENES	1.88884e-16	0.498606	1.23933	1049
NAKAYA_PLASMACYTOID_DENDRITIC_CELL_FLUMIST_AGE_18_50YO_7DY_UP	2.46739e-16	0.492248	1.22495	1175
SALL4_TARGET_GENES	3.65954e-16	0.480346	1.19705	1512
SCGGAAGY_ELK1_02	3.72794e-16	0.489402	1.21776	1207
ASH1L_TARGET_GENES	6.73758e-16	0.489932	1.21921	1224
PHF2_TARGET_GENES	8.59251e-16	0.484829	1.20743	1330
ZSCAN5DP_TARGET_GENES	9.27989e-16	0.491957	1.22412	1151
GOCC_ENVELOPE	1.07921e-15	0.490012	1.21946	1170
LASTOWSKA_NEUROBLASTOMA_COPY_NUMBER_DN	1.45068e-15	0.511097	1.26744	766
HOXA2_TARGET_GENES	1.64409e-15	0.483063	1.20335	1377
GOCC_ORGANELLE_SUBCOMPARTMENT	2.30724e-15	0.482641	1.20229	1393
GOMF_RNA_BINDING	2.55593e-15	0.477444	1.19017	1576
KDM5D_TARGET_GENES	3.69317e-15	0.483823	1.20505	1347
ELF2_TARGET_GENES	4.08192e-15	0.484519	1.20659	1304
GOBERT_OLIGODENDROCYTE_DIFFERENTIATION_DN	5.47031e-15	0.491208	1.22109	1072
TEAD2_TARGET_GENES	6.64149e-15	0.487529	1.21349	1258
FEV_TARGET_GENES	6.86472e-15	0.481624	1.19985	1405
NAB2_TARGET_GENES	8.98549e-15	0.483679	1.20431	1301
KAT2A_TARGET_GENES	9.76683e-15	0.496177	1.23256	947
PUJANA_BRCA1_PCC_NETWORK	1.0883e-14	0.476395	1.18743	1559
SUMO1_TARGET_GENES	1.33486e-14	0.507035	1.25796	794
GOBP_ORGANONITROGEN_COMPOUND_CATABOLIC_PROCESS	1.78354e-14	0.48379	1.20413	1264
SUPT20H_TARGET_GENES	2.95343e-14	0.487403	1.21216	1113
GOBP_INTRACELLULAR_PROTEIN_TRANSPORT	3.04361e-14	0.503525	1.24939	806
KIM_ALL_DISORDERS_OLIGODENDROCYTE_NUMBER_CORR_UP	4.4414e-14	0.510283	1.26387	722
ZSCAN29_TARGET_GENES	8.56417e-14	0.471725	1.17573	1555
AEBP2_TARGET_GENES	8.65479e-14	0.495009	1.22944	907
NFE2L1_TARGET_GENES	9.01729e-14	0.472036	1.17653	1560
CIITA_TARGET_GENES	9.10792e-14	0.491014	1.22057	1043
DACOSTA_UV_RESPONSE_VIA_ERCC3_DN	1.15664e-13	0.500112	1.24146	851
UBN1_TARGET_GENES	1.21128e-13	0.473373	1.17955	1480
GOMF_IDENTICAL_PROTEIN_BINDING	1.39343e-13	0.465606	1.16165	1903
TRAVAGLINI_LUNG_PROXIMAL_CILIATED_CELL	1.70308e-13	0.469436	1.1705	1674
E2F2_TARGET_GENES	1.8854e-13	0.480097	1.19494	1264
ZBTB7B_TARGET_GENES	1.99523e-13	0.469692	1.17119	1694
ZNF30_TARGET_GENES	2.10505e-13	0.480356	1.19554	1231
BRCA2_TARGET_GENES	2.14166e-13	0.482505	1.20058	1194
GOMF_RIBONUCLEOTIDE_BINDING	2.2881e-13	0.46446	1.15851	1837
OSMAN_BLOOD_CHAD63_KH_AGE_18_50YO_HIGH_DOSE_SUBJECTS_24HR_DN	2.39792e-13	0.47202	1.17631	1507
LHX2_TARGET_GENES	3.45958e-13	0.487753	1.21228	1023
GOCC_MICROTUBULE_CYTOSKELETON	4.01016e-13	0.477636	1.18914	1287
NUP153_TARGET_GENES	5.70248e-13	0.472918	1.17809	1414
ID2_TARGET_GENES	5.92322e-13	0.491603	1.22081	913
DODD_NASOPHARYNGEAL_CARCINOMA_DN	6.21754e-13	0.477299	1.18867	1316
BARX1_TARGET_GENES	7.24765e-13	0.484645	1.20473	1084
GOBP_NEUROGENESIS	8.05993e-13	0.468326	1.16728	1603
FOXD2_TARGET_GENES	8.20781e-13	0.486833	1.21008	1038
HP_INVOLUNTARY_MOVEMENTS	8.65147e-13	0.483874	1.2027	1039
HOXA1_TARGET_GENES	9.68666e-13	0.489074	1.21489	944
KRIGE_RESPONSE_TO_TOSEDOSTAT_24HR_DN	1.04261e-12	0.486383	1.20835	978
GRAESSMANN_APOPTOSIS_BY_DOXORUBICIN_UP	1.14613e-12	0.480797	1.19616	1144
ZSCAN30_TARGET_GENES	1.33838e-12	0.470856	1.17324	1481
BARHL1_TARGET_GENES	1.50105e-12	0.486811	1.20951	985
GOCC_NUCLEAR_PROTEIN_CONTAINING_COMPLEX	1.50105e-12	0.480583	1.19594	1156
E2F5_TARGET_GENES	1.76856e-12	0.483008	1.2007	1066
ZNF766_TARGET_GENES	1.88745e-12	0.488291	1.21318	986
HP_GENERALIZED_HYPOTONIA	2.00634e-12	0.486911	1.20961	950
ZNF146_TARGET_GENES	2.00634e-12	0.489212	1.21506	937
GOBP_CELLULAR_MACROMOLECULE_BIOSYNTHETIC_PROCESS	2.06579e-12	0.471115	1.17363	1401
LEE_BMP2_TARGETS_DN	2.12524e-12	0.489636	1.21612	883
BENPORATH_MYC_MAX_TARGETS	2.15496e-12	0.500246	1.23982	743
HP_ABNORMALITY_OF_COORDINATION	2.27385e-12	0.48419	1.20339	1022
SFMBT1_TARGET_GENES	2.30358e-12	0.47267	1.17756	1404
HOXC6_TARGET_GENES	2.39275e-12	0.485954	1.20747	994
GOCC_ENDOPLASMIC_RETICULUM	3.19615e-12	0.460328	1.14851	1910
KINSEY_TARGETS_OF_EWSR1_FLII_FUSION_UP	3.73381e-12	0.47564	1.18388	1265
BENPORATH_NANOG_TARGETS	3.79355e-12	0.487337	1.21067	965
GOBP_PROCESS_UTILIZING_AUTOPHAGIC_MECHANISM	3.97277e-12	0.516176	1.27196	526
GOCC_TRANSFERASE_COMPLEX	4.27146e-12	0.495408	1.22842	763
RBM34_TARGET_GENES	4.39094e-12	0.48844	1.21292	875
ZNF175_TARGET_GENES	4.6299e-12	0.502626	1.24321	661
GOCC_NUCLEAR_OUTER_MEMBRANE_ENDOPLASMIC_RETICULUM_MEMBRANE_NETWORK	5.526e-12	0.479395	1.19252	1119
ID1_TARGET_GENES	6.18373e-12	0.480613	1.19475	1080
HP_HYPERTONIA	6.66401e-12	0.481924	1.1979	1032
ZNF282_TARGET_GENES	7.50449e-12	0.486889	1.20918	900
HARALAMBIEVA_PBMC_FLUARIX_AGE_50_74YO_CORR_WITH_28D_MEM_B_CELL_RESPONSE_AT_28DY_POSITIVE	8.34497e-12	0.474614	1.18092	1197
PRKDC_TARGET_GENES	8.34497e-12	0.494962	1.22631	731
RCGCANGCGY_NRF1_Q6	8.94532e-12	0.486052	1.20699	922
MZF1_TARGET_GENES	9.06539e-12	0.474729	1.18157	1240
GOBP_MACROAUTOPHAGY	9.18546e-12	0.551299	1.34569	300
GOBP_ORGANONITROGEN_COMPOUND_BIOSYNTHETIC_PROCESS	1.05062e-11	0.467442	1.16499	1517
GOCC_MITOCHONDRIAL_MATRIX	1.05062e-11	0.520555	1.28038	461
NAKAYA_PBMC_FLUMIST_AGE_18_50YO_7DY_DN	1.05062e-11	0.491666	1.22009	812
ZFP91_TARGET_GENES	1.08664e-11	0.477485	1.18819	1213
HP_ABNORMALITY_OF_THE_CEREBRAL_SUBCORTEX	1.12266e-11	0.479355	1.19162	1080
GOBP_PROTEIN_LOCALIZATION_TO_ORGANELLE	1.13467e-11	0.489781	1.21573	840
MIR16_5P	1.15869e-11	0.508457	1.25444	571
ZBED5_TARGET_GENES	1.19471e-11	0.487115	1.20982	879
HP_ABNORMAL_REFLEX	1.55657e-11	0.477748	1.18846	1120
MIR15A_5P	1.55657e-11	0.506505	1.24973	574
MIR651_3P	1.60484e-11	0.492549	1.22205	795
PUJANA_CHEK2_PCC_NETWORK	1.6531e-11	0.494887	1.22641	735
ZNF579_TARGET_GENES	1.7979e-11	0.511765	1.26196	544
GOBP_CELLULAR_RESPONSE_TO_STRESS	2.20815e-11	0.460172	1.14773	1789
CBFA2T2_TARGET_GENES	2.44948e-11	0.469266	1.16899	1392
BLALOCK_ALZHEIMERS_DISEASE_DN	2.49798e-11	0.475918	1.18425	1215
ZBTB24_TARGET_GENES	2.59499e-11	0.472244	1.17608	1314
MIR15B_5P	2.64349e-11	0.506283	1.24907	571
GOMF_ADENYL_NUCLEOTIDE_BINDING	2.789e-11	0.465911	1.16106	1505
GOBP_MITOCHONDRION_ORGANIZATION	2.93451e-11	0.515305	1.26857	486
ACEVEDO_LIVER_TUMOR_VS_NORMAL_ADJACENT_TISSUE_UP	3.46804e-11	0.488252	1.21197	842
UBP1_TARGET_GENES	3.51655e-11	0.463373	1.15518	1634
REACTOME_POST_TRANSLATIONAL_PROTEIN_MODIFICATION	3.66206e-11	0.46986	1.17049	1371
ADA2_TARGET_GENES	3.71056e-11	0.4979	1.23328	724
MIR195_5P	3.90458e-11	0.506909	1.25066	573
HP_UPPER_MOTOR_NEURON_DYSFUNCTION	4.14709e-11	0.474914	1.18125	1128
GOBP_RNA_PROCESSING	4.2441e-11	0.485118	1.20464	867
ZNF740_TARGET_GENES	4.77764e-11	0.476505	1.18503	1107
HP_DECREASED_HEAD_CIRCUMFERENCE	4.92315e-11	0.470782	1.17159	1222
BERENJENO_TRANSFORMED_BY_RHOA_UP	5.2156e-11	0.507423	1.25128	546
KIM_BIPOLAR_DISORDER_OLIGODENDROCYTE_DENSITY_CORR_UP	5.898e-11	0.499675	1.2353	648
RODRIGUES_THYROID_CARCINOMA_POORLY_DIFFERENTIATED_UP	5.898e-11	0.503416	1.24348	619
RYBP_TARGET_GENES	6.28794e-11	0.46468	1.15814	1541
GOBP_MACROMOLECULE_CATABOLIC_PROCESS	7.65274e-11	0.470656	1.17169	1281
HP_ABNORMALITY_OF_HINDBRAIN_MORPHOLOGY	7.75023e-11	0.485009	1.20437	869
NAKAYA_PBMC_FLUMIST_AGE_18_50YO_3DY_DN	8.14017e-11	0.495897	1.22656	661
DANG_BOUND_BY_MYC	8.43263e-11	0.479002	1.19032	1008
MIR6838_5P	8.92006e-11	0.508656	1.25343	526
MARTORIATI_MDM4_TARGETS_FETAL_LIVER_DN	9.50498e-11	0.510858	1.25821	511
HAY_BONE_MARROW_ERYTHROBLAST	9.69995e-11	0.469233	1.16774	1222
CAIRO_HEPATOBLASTOMA_CLASSES_UP	9.89492e-11	0.503023	1.24223	596
MIR497_5P	1.08746e-10	0.509521	1.25482	513
HMGB1_TARGET_GENES	1.42055e-10	0.465393	1.15933	1397
MILI_PSEUDOPODIA_HAPTOTAXIS_DN	1.79282e-10	0.491585	1.21614	669
MORF_RAD23A	1.89079e-10	0.530919	1.29906	345
HP_ABNORMAL_CORPUS_CALLOSUM_MORPHOLOGY	1.98876e-10	0.485216	1.20436	845
MIR424_5P	2.46132e-10	0.507138	1.24895	513
GOCC_GOLGI_APPARATUS	2.54008e-10	0.462526	1.15277	1545
ACEVEDO_LIVER_CANCER_UP	2.85512e-10	0.480703	1.19382	934
GOCC_INTRINSIC_COMPONENT_OF_ORGANELLE_MEMBRANE	2.8945e-10	0.523747	1.28454	396
GRAESSMANN_RESPONSE_TO_MC_AND_DOXORUBICIN_DN	3.36707e-10	0.48688	1.20697	753
KRIEG_HYPOXIA_NOT_VIA_KDM3A	3.40645e-10	0.490762	1.21505	713
DACH1_TARGET_GENES	4.0763e-10	0.485977	1.20576	799
GOBP_PROTEIN_CATABOLIC_PROCESS	4.0763e-10	0.478467	1.18832	935
PAX6_TARGET_GENES	4.3929e-10	0.494889	1.22337	642
HP_ATROPHY_DEGENERATION_AFFECTING_THE_CEREBRUM	4.78865e-10	0.492161	1.21835	698
DNMT3A_TARGET_GENES	4.8678e-10	0.515278	1.26762	464
ZNF7_TARGET_GENES	4.8678e-10	0.490115	1.21376	718
HP_ATROPHY_DEGENERATION_AFFECTING_THE_CENTRAL_NERVOUS_SYSTEM	4.94695e-10	0.481949	1.19638	848
HP_SPASTICITY	5.02609e-10	0.483077	1.19909	840
ERWIN_COHEN_BLOOD_LIVE_VACCINE_TC_83_AGE_23_48YO_VACCINATED_VS_CONTROL_14DY_UP	5.10524e-10	0.492	1.21675	658
GTGCCTT_MIR506	5.10524e-10	0.49015	1.21377	716
HP_MUSCLE_WEAKNESS	5.10524e-10	0.476554	1.18345	914
GOBP_PROTEIN_MODIFICATION_BY_SMALL_PROTEIN_CONJUGATION_OR_REMOVAL	5.18439e-10	0.479159	1.19024	959
GUCY1B1_TARGET_GENES	5.34269e-10	0.500263	1.23405	566
GOBP_PEPTIDE_METABOLIC_PROCESS	5.97589e-10	0.486364	1.20582	756
GOBP_GOLGI_VESICLE_TRANSPORT	6.21334e-10	0.543597	1.32655	285
KRIGE_RESPONSE_TO_TOSEDOSTAT_6HR_UP	6.21334e-10	0.480653	1.19355	873
TGCGCANK_UNKNOWN	6.45079e-10	0.503392	1.24108	536
GOBP_PROTEIN_MODIFICATION_BY_SMALL_PROTEIN_CONJUGATION	6.52994e-10	0.483436	1.19975	829
KRIGE_RESPONSE_TO_TOSEDOSTAT_6HR_DN	6.68824e-10	0.479212	1.19023	884
GOBP_PROTEIN_CONTAINING_COMPLEX_ORGANIZATION	6.84654e-10	0.457817	1.14134	1624
DACOSTA_UV_RESPONSE_VIA_ERCC3_COMMON_DN	7.16314e-10	0.509741	1.25378	461
IRF9_TARGET_GENES	7.16314e-10	0.463018	1.15337	1395
MOOTHA_PGC	7.16314e-10	0.51869	1.27256	411
ZBTB12_TARGET_GENES	7.63804e-10	0.472677	1.17513	1093
BUYTAERT_PHOTODYNAMIC_THERAPY_STRESS_UP	7.95464e-10	0.481983	1.196	802
ZNF350_TARGET_GENES	8.03379e-10	0.467829	1.16412	1185
GOCC_INTRACELLULAR_PROTEIN_CONTAINING_COMPLEX	8.82919e-10	0.487428	1.20688	714
GOBP_CELLULAR_PROTEIN_CATABOLIC_PROCESS	8.98827e-10	0.484984	1.20324	781
NCOA4_TARGET_GENES	8.98827e-10	0.489597	1.21203	705
ENK_UV_RESPONSE_KERATINOCYTE_DN	9.14735e-10	0.507683	1.24928	468
GOBP_CELL_CYCLE	9.62459e-10	0.456855	1.13905	1657
HP_GAIT_DISTURBANCE	9.62459e-10	0.469037	1.16593	1071
FAN_EMBRYONIC_CTX_OLIG	9.94275e-10	0.485155	1.20202	731
GOCC_NEURON_PROJECTION	1.01018e-09	0.462936	1.15292	1318
GOBP_PROTEOLYSIS	1.042e-09	0.456332	1.13781	1687
MORF_GNB1	1.07382e-09	0.532315	1.29942	301
MIR5582_3P	1.12154e-09	0.490767	1.21363	650
GOCC_NUCLEAR_BODY	1.13745e-09	0.482389	1.19685	780
GOCC_NUCLEOLUS	1.18517e-09	0.477118	1.18506	941
MIR1297	1.18517e-09	0.494023	1.22032	613
MIR551B_5P	1.21699e-09	0.503246	1.23902	496
MIR548AR_3P	1.28062e-09	0.499904	1.23284	559
HMG20B_TARGET_GENES	1.29653e-09	0.458529	1.14297	1570
REACTOME_MEMBRANE_TRAFFICKING	1.39198e-09	0.493487	1.219	613
ZNF2_TARGET_GENES	1.42379e-09	0.47371	1.17711	1006
CACGTG_MYC_Q2	1.53515e-09	0.472148	1.17356	1033
SNIP1_TARGET_GENES	1.55106e-09	0.493157	1.21818	613
HP_ABNORMAL_CEREBRAL_CORTEX_MORPHOLOGY	1.58288e-09	0.487861	1.20775	700
GOCC_ENDOSOME	1.61469e-09	0.475557	1.18132	962
HP_TREMOR	1.67864e-09	0.502823	1.23979	542
GOCC_MITOCHONDRIAL_ENVELOPE	1.71061e-09	0.486094	1.20453	734
ZNF197_TARGET_GENES	1.71061e-09	0.499946	1.23238	532
GOBP_VESICLE_MEDIATED_TRANSPORT	1.77456e-09	0.458761	1.1434	1532
PAX3_TARGET_GENES	1.80653e-09	0.466636	1.16146	1269
PUJANA_ATM_PCC_NETWORK	1.9664e-09	0.463712	1.1548	1310
GOBP_CHROMOSOME_ORGANIZATION	1.99837e-09	0.474187	1.17804	967
GSE13485_CTRL_VS_DAY3_YF17D_VACCINE_PBMC_DN	2.03034e-09	0.570755	1.37686	188
GOBP_CELL_PROJECTION_ORGANIZATION	2.54192e-09	0.458227	1.1421	1528
PATIL_LIVER_CANCER	2.57389e-09	0.489307	1.20951	638
SUPT16H_TARGET_GENES	2.70178e-09	0.458916	1.14323	1456
MARSON_BOUND_BY_FOXP3_UNSTIMULATED	2.73376e-09	0.465867	1.15933	1211
HP_REDUCED_TENDON_REFLEXES	2.98954e-09	0.498678	1.22882	525
HOXB4_TARGET_GENES	3.02152e-09	0.470858	1.16991	984
ZNF561_TARGET_GENES	3.02152e-09	0.485633	1.20258	716
CC2D1A_TARGET_GENES	3.14941e-09	0.472407	1.17418	1031
ZBTB18_TARGET_GENES	3.18138e-09	0.483221	1.19634	707
CHAF1B_TARGET_GENES	3.21336e-09	0.481549	1.19382	754
DBP_TARGET_GENES	3.30959e-09	0.484103	1.19975	742
LHX9_TARGET_GENES	3.37385e-09	0.46291	1.15216	1243
GOBP_RESPONSE_TO_RADIATION	3.6309e-09	0.510019	1.25229	424
TFEB_TARGET_GENES	3.69516e-09	0.466904	1.16169	1146
MIR520D_5P	3.88795e-09	0.474558	1.17853	919
GSE21360_NAIVE_VS_QUATERNARY_MEMORY_CD8_TCELL_DN	4.01647e-09	0.562376	1.35692	191
GCM_NF2	4.145e-09	0.533524	1.30221	292
MIR524_5P	4.20926e-09	0.475764	1.18153	921
GOBP_CELLULAR_AMIDE_METABOLIC_PROCESS	4.27352e-09	0.471396	1.17167	1017
GRYDER_PAX3FOXO1_ENHANCERS_IN_TADS	4.27352e-09	0.47259	1.17428	995
DLX6_TARGET_GENES	4.46631e-09	0.500543	1.23225	482
GOCC_PERINUCLEAR_REGION_OF_CYTOPLASM	4.46631e-09	0.486306	1.20385	698
SETD7_TARGET_GENES	4.59484e-09	0.482098	1.19565	770
JOHNSTONE_PARVB_TARGETS_3_DN	4.72336e-09	0.481418	1.19476	825
HP_COGNITIVE_IMPAIRMENT	5.1732e-09	0.492006	1.21524	602
FOXN3_TARGET_GENES	5.62304e-09	0.46314	1.15277	1235
SNRNP70_TARGET_GENES	5.62304e-09	0.483846	1.1988	732
GSE9006_HEALTHY_VS_TYPE_1_DIABETES_PBMC_4MONTH_POST_DX_DN	5.75156e-09	0.566714	1.36711	188
GOBP_NEGATIVE_REGULATION_OF_NUCLEOBASE_CONTAINING_COMPOUND_METABOLIC_PROCESS	6.13714e-09	0.460629	1.14746	1377
NOTCH3_TARGET_GENES	6.2014e-09	0.476608	1.18305	841
SAFB2_TARGET_GENES	6.45845e-09	0.4877	1.20587	649
GOBP_MODIFICATION_DEPENDENT_MACROMOLECULE_CATABOLIC_PROCESS	6.91019e-09	0.487113	1.20405	636
HP_ABNORMAL_CIRCULATING_METABOLITE_CONCENTRATION	6.91019e-09	0.466408	1.16038	1145
HP_ONSET	6.91019e-09	0.459693	1.14484	1318
MIR1277_5P	7.42682e-09	0.474833	1.17931	885
GSE2128_C57BL6_VS_NOD_CD4CD8_DP_THYMOCYTE_DN	7.68514e-09	0.559371	1.35089	199
HMBOX1_TARGET_GENES	9.36421e-09	0.470696	1.16947	985
GOBP_NEURON_DIFFERENTIATION	9.88085e-09	0.460766	1.14757	1335
MURARO_PANCREAS_BETA_CELL	1.03975e-08	0.473659	1.17625	916
ZNF391_TARGET_GENES	1.03975e-08	0.479057	1.18863	801
NKX2_3_TARGET_GENES	1.05266e-08	0.500801	1.23234	468
GSE15930_NAIVE_VS_48H_IN_VITRO_STIM_IL12_CD8_TCELL_DN	1.11724e-08	0.55259	1.33406	196
GOBP_NEURON_DEVELOPMENT	1.13016e-08	0.465176	1.15632	1082
MORF_BUB3	1.13016e-08	0.534218	1.30239	275
GTGACGY_E4F1_Q6	1.19474e-08	0.486241	1.20226	649
DLX4_TARGET_GENES	1.29807e-08	0.48139	1.19325	745
NFKBIA_TARGET_GENES	1.3629e-08	0.467123	1.16102	1020
REACTOME_VESICLE_MEDIATED_TRANSPORT	1.3629e-08	0.48253	1.19447	688
GSE33292_WT_VS_TCF1_KO_DN3_THYMOCYTE_DN	1.41482e-08	0.557009	1.34412	193
ZHONG_PFC_C3_ASTROCYTE	1.4927e-08	0.519453	1.27153	358
GSE10325_MYELOID_VS_LUPUS_MYELOID_DN	1.51866e-08	0.555936	1.34138	191
ZIM3_TARGET_GENES	1.54462e-08	0.473323	1.17504	856
MGGAAGTG_GABP_B	1.64846e-08	0.47859	1.18658	755
GOBP_PROTEASOMAL_PROTEIN_CATABOLIC_PROCESS	1.67442e-08	0.497304	1.22426	486
CACTGTG_MIR128A_MIR128B	1.72633e-08	0.521649	1.27553	334
HES4_TARGET_GENES	1.72633e-08	0.496064	1.22177	518
HP_ABNORMALITY_OF_THE_CALVARIA	1.72633e-08	0.471864	1.17179	913
MIR548AJ_3P_MIR548X_3P	1.72633e-08	0.47231	1.17303	892
ONKEN_UVEAL_MELANOMA_DN	1.80421e-08	0.498186	1.22695	510
MIR20A_5P	1.93401e-08	0.483781	1.1965	659
GSE17721_CTRL_VS_GARDIQUIMOD_4H_BMDC_UP	1.95997e-08	0.556349	1.34339	198
ZHONG_PFC_MAJOR_TYPES_ASTROCYTES	1.98593e-08	0.524627	1.28243	322
HP_PTOSIS	2.01189e-08	0.483675	1.19687	679
BRUINS_UVC_RESPONSE_LATE	2.06381e-08	0.462718	1.15096	1124
ZNF664_TARGET_GENES	2.08977e-08	0.476501	1.18238	808
GSE21360_NAIVE_VS_QUATERNARY_MEMORY_CD8_TCELL_UP	2.14169e-08	0.555873	1.34224	198
WRNIP1_TARGET_GENES	2.14169e-08	0.472549	1.17312	856
GOBP_MRNA_METABOLIC_PROCESS	2.21956e-08	0.483259	1.19547	665
MIR548AC	2.29744e-08	0.486387	1.20115	597
NUYTTEN_NIPP1_TARGETS_DN	2.29744e-08	0.475065	1.17894	819
TGCACTG_MIR148A_MIR152_MIR148B	2.40128e-08	0.52911	1.29186	303
GSE12366_GC_BCELL_VS_PLASMA_CELL_DN	2.60896e-08	0.566603	1.36567	182
ZNF184_TARGET_GENES	2.63492e-08	0.461823	1.14917	1152
CAMP_UP.V1_UP	2.68709e-08	0.560473	1.35223	190
OSMAN_BLOOD_CHAD63_KH_AGE_18_50YO_HIGH_DOSE_SUBJECTS_24HR_UP	2.68709e-08	0.453849	1.13165	1689
GSE21546_ELK1_KO_VS_SAP1A_KO_AND_ELK1_KO_DP_THYMOCYTES_UP	2.79144e-08	0.565322	1.36153	176
ZNF589_TARGET_GENES	2.79144e-08	0.494249	1.21865	542
GARY_CD5_TARGETS_UP	3.00014e-08	0.499724	1.22902	457
RAG1_TARGET_GENES	3.00014e-08	0.472996	1.17414	849
GSE37534_GW1929_VS_PIOGLITAZONE_TREATED_CD4_TCELL_PPARG1_FOXP3_TRANSDUCED_UP	3.05232e-08	0.562974	1.35703	185
GSE15930_NAIVE_VS_48H_IN_VITRO_STIM_CD8_TCELL_DN	3.10449e-08	0.553146	1.33586	199
MIR106B_5P	3.10449e-08	0.483529	1.19622	668
MIR548D_3P	3.10449e-08	0.48512	1.19814	598
RODRIGUES_THYROID_CARCINOMA_ANAPLASTIC_UP	3.10449e-08	0.483135	1.19563	682
GAUCHER_PBMC_YF_VAX_STAMARIL_UNKNOWN_AGE_3DY_UP	3.15667e-08	0.54848	1.32724	213
MIR526B_3P	3.15667e-08	0.487629	1.20444	599
MIR93_5P	3.15667e-08	0.483867	1.19528	604
STARK_PREFRONTAL_CORTEX_22Q11_DELETION_DN	3.15667e-08	0.494511	1.21781	509
REACTOME_RNA_POLYMERASE_II_TRANSCRIPTION	3.20884e-08	0.464005	1.15424	1119
MIR607	3.26102e-08	0.468203	1.16302	961
GSE5589_UNSTIM_VS_45MIN_LPS_AND_IL6_STIM_MACROPHAGE_DN	3.41754e-08	0.552184	1.33353	199
MIR548H_3P_MIR548Z	3.41754e-08	0.484705	1.19711	598
GATTGGY_NFY_Q6_01	3.73059e-08	0.461946	1.14926	1144
KAT5_TARGET_GENES	4.148e-08	0.475357	1.17881	766
AAGCCAT_MIR135A_MIR135B	4.20017e-08	0.517845	1.26608	331
MIR20B_5P	4.3567e-08	0.484995	1.19799	605
GOBP_PROTEASOME_MEDIATED_UBIQUITIN_DEPENDENT_PROTEIN_CATABOLIC_PROCESS	4.40887e-08	0.503841	1.23581	409
GSE19825_NAIVE_VS_IL2RAHIGH_DAY3_EFF_CD8_TCELL_DN	4.5654e-08	0.55217	1.33329	198
KIM_ALL_DISORDERS_CALB1_CORR_UP	4.61758e-08	0.493055	1.21562	538
MIR26A_5P	4.66975e-08	0.496212	1.22168	488
GSE6092_B_BURGDOFERI_VS_B_BURGDORFERI_AND_IFNG_STIM_ENDOTHELIAL_CELL_UP	4.72193e-08	0.562185	1.35398	176
ZAK_PBMC_MRKAD5_HIV_1_GAG_POL_NEF_AGE_20_50YO_1DY_UP	4.7741e-08	0.466118	1.15791	963
MARKEY_RB1_ACUTE_LOF_UP	5.03498e-08	0.538978	1.30812	232
GOCC_VESICLE_MEMBRANE	5.08715e-08	0.460624	1.14635	1159
GSE27786_LIN_NEG_VS_ERYTHROBLAST_UP	5.08715e-08	0.551541	1.33178	198
MORF_EIF3S2	5.08715e-08	0.539398	1.31014	241
ARID5B_TARGET_GENES	5.19151e-08	0.473767	1.17534	778
ZNF513_TARGET_GENES	5.19151e-08	0.482159	1.19234	651
ZNF449_TARGET_GENES	5.24368e-08	0.462423	1.14948	1085
TET1_TARGET_GENES	5.29586e-08	0.474662	1.17675	754
BANP_TARGET_GENES	5.40072e-08	0.482344	1.19229	641
GEORGES_TARGETS_OF_MIR192_AND_MIR215	5.50559e-08	0.471113	1.16986	869
GOCC_SYNAPSE	5.50559e-08	0.459688	1.14448	1283
GSE13485_CTRL_VS_DAY7_YF17D_VACCINE_PBMC_DN	5.50559e-08	0.552158	1.3324	192
ARNT2_TARGET_GENES	6.02991e-08	0.487016	1.20183	581
LET_7B_3P	6.02991e-08	0.477201	1.18156	714
MIR26B_5P	6.13478e-08	0.495292	1.21942	488
GOCC_RIBONUCLEOPROTEIN_COMPLEX	6.23964e-08	0.483595	1.19485	623
GSE17721_LPS_VS_POLYIC_8H_BMDC_UP	6.23964e-08	0.550548	1.32928	197
LET_7F_1_3P	6.23964e-08	0.477063	1.18122	714
GSE46606_UNSTIM_VS_CD40L_IL2_IL5_3DAY_STIMULATED_IRF4MID_SORTED_BCELL_UP	6.65911e-08	0.550202	1.32806	195
HP_VISUAL_IMPAIRMENT	6.65911e-08	0.461394	1.14693	1084
GARY_CD5_TARGETS_DN	6.76397e-08	0.502151	1.23292	421
GOCC_ORGANELLE_INNER_MEMBRANE	6.76397e-08	0.489823	1.20615	507
MIR548BB_3P	6.76397e-08	0.483492	1.19374	592
MIR519D_3P	6.86884e-08	0.482817	1.19254	601
FORTSCHEGGER_PHF8_TARGETS_DN	7.07857e-08	0.474738	1.17698	757
HP_FOCAL_ONSET_SEIZURE	7.07857e-08	0.519958	1.26924	293
MIR106A_5P	7.07857e-08	0.483462	1.1947	631
SCHLOSSER_SERUM_RESPONSE_DN	7.39317e-08	0.48113	1.19034	673
MORF_SOD1	7.49803e-08	0.525185	1.27947	269
GSE3920_UNTREATED_VS_IFNG_TREATED_ENDOTHELIAL_CELL_DN	7.70776e-08	0.559173	1.34776	182
GSE557_CIITA_KO_VS_I_AB_KO_DC_DN	7.70776e-08	0.549202	1.32613	198
GOBP_REGULATION_OF_ORGANELLE_ORGANIZATION	7.81263e-08	0.460163	1.1446	1124
KIM_WT1_TARGETS_DN	7.81263e-08	0.493874	1.21455	456
HP_ABNORMAL_NERVOUS_SYSTEM_ELECTROPHYSIOLOGY	7.9175e-08	0.485338	1.19883	606
GAUCHER_PBMC_YF_VAX_STAMARIL_UNKNOWN_AGE_7DY_UP	8.02236e-08	0.528116	1.28872	284
HP_INTELLECTUAL_DISABILITY_MILD	8.02236e-08	0.502472	1.23249	407
GRAESSMANN_RESPONSE_TO_MC_AND_DOXORUBICIN_UP	8.12723e-08	0.481502	1.18944	604
GOBP_ESTABLISHMENT_OF_PROTEIN_LOCALIZATION_TO_ORGANELLE	8.23209e-08	0.502732	1.23313	403
GOBP_MRNA_PROCESSING	8.23209e-08	0.497829	1.22342	443
GOBP_PEPTIDE_BIOSYNTHETIC_PROCESS	8.65156e-08	0.482846	1.19268	605
HP_ABNORMALITY_OF_FACIAL_SKELETON	8.65156e-08	0.459866	1.14428	1181
GOBP_POSITIVE_REGULATION_OF_CELLULAR_BIOSYNTHETIC_PROCESS	8.75642e-08	0.44637	1.11351	1873
HP_LANGUAGE_IMPAIRMENT	8.96616e-08	0.467093	1.16	911
ZNF581_TARGET_GENES	9.28075e-08	0.527516	1.28726	284
MIR548AZ_3P	9.80509e-08	0.494052	1.2159	475
LINDGREN_BLADDER_CANCER_CLUSTER_3_UP	1.01197e-07	0.513494	1.2551	323
GOBP_RESPONSE_TO_LIGHT_STIMULUS	1.04343e-07	0.520978	1.27176	298
GSE2405_S_AUREUS_VS_UNTREATED_NEUTROPHIL_UP	1.14871e-07	0.548782	1.32553	200
MIR4465	1.14871e-07	0.498623	1.22426	422
GSE43863_NAIVE_VS_MEMORY_LY6C_INT_CXCR5POS_CD4_TCELL_D150_LCMV_DN	1.19086e-07	0.545607	1.31765	199
GOCC_NUCLEAR_ENVELOPE	1.21194e-07	0.494899	1.21727	461
GSE22886_UNSTIM_VS_IL2_STIM_NKCELL_DN	1.23301e-07	0.542218	1.30902	196
ACTGTGA_MIR27A_MIR27B	1.27517e-07	0.493073	1.21333	468
GOBP_POSITIVE_REGULATION_OF_NUCLEOBASE_CONTAINING_COMPOUND_METABOLIC_PROCESS	1.27517e-07	0.446439	1.11359	1853
GOMF_HYDROLASE_ACTIVITY_ACTING_ON_ACID_ANHYDRIDES	1.27517e-07	0.479164	1.18581	682
TGGTGCT_MIR29A_MIR29B_MIR29C	1.27517e-07	0.489678	1.20595	515
PEREZ_TP53_TARGETS	1.29624e-07	0.460028	1.14402	1105
WEI_MYCN_TARGETS_WITH_E_BOX	1.3384e-07	0.473763	1.17516	774
LET_7A_3P	1.38055e-07	0.476995	1.18119	716
MIR98_3P	1.38055e-07	0.477093	1.18151	718
QUEREC_PBMC_YF_17D_VACCINE_AGE_18_45YO_3DY_UP	1.40163e-07	0.715924	1.62246	43
QUEREC_PBMC_YF_17D_VACCINE_AGE_18_45YO_7DY_UP	1.40163e-07	0.715924	1.62246	43
TIEN_INTESTINE_PROBIOTICS_24HR_UP	1.4227e-07	0.486952	1.2008	545
GOCC_MICROTUBULE_ORGANIZING_CENTER	1.52809e-07	0.471682	1.17042	808
GSE27786_CD8_TCELL_VS_MONO_MAC_UP	1.52809e-07	0.540875	1.30577	196
GSE21546_WT_VS_SAP1A_KO_DP_THYMOCYTES_UP	1.6124e-07	0.553525	1.33451	181
EWSR1_TARGET_GENES	1.63347e-07	0.47917	1.18598	686
MANNO_MIDBRAIN_NEUROTYPES_HGABA	1.65455e-07	0.4636	1.15233	1047
ZNF92_TARGET_GENES	1.67563e-07	0.459109	1.1426	1160
GOBP_POSTTRANSCRIPTIONAL_REGULATION_OF_GENE_EXPRESSION	1.71778e-07	0.488511	1.20274	496
GOBP_CELLULAR_RESPONSE_TO_DNA_DAMAGE_STIMULUS	1.73886e-07	0.470473	1.16717	789
HP_CEREBELLAR_ATROPHY	1.75993e-07	0.510084	1.2486	358
GOBP_NEGATIVE_REGULATION_OF_BIOSYNTHETIC_PROCESS	1.80209e-07	0.45232	1.12717	1490
MIR548AE_3P_MIR548AQ_3P	1.82316e-07	0.47158	1.16953	769
GSE36891_UNSTIM_VS_PAM_TLR2_STIM_PERITONEAL_MACROPHAGE_DN	1.84424e-07	0.559147	1.34247	155
MIR7_2_3P	1.84424e-07	0.478247	1.18231	646
REACTOME_CELL_CYCLE	1.84424e-07	0.47854	1.18322	649
MIR7_1_3P	1.86532e-07	0.477485	1.18044	648
MIR17_5P	1.88639e-07	0.482046	1.19079	614
STEIN_ESRRA_TARGETS	1.88639e-07	0.488683	1.20352	516
MIR5680	1.90747e-07	0.493134	1.21322	465
MORF_CSNK2B	1.90747e-07	0.52514	1.28051	277
TRAVAGLINI_LUNG_PROLIFERATING_BASAL_CELL	1.90747e-07	0.471239	1.16966	844
HARALAMBIEVA_PBMC_FLUARIX_AGE_50_74YO_CORR_WITH_28D_MEM_B_CELL_RESPONSE_AT_3DY_NEGATIVE	1.92855e-07	0.485561	1.19799	573
TGCTGCT_MIR15A_MIR16_MIR15B_MIR195_MIR424_MIR497	1.9707e-07	0.480185	1.18557	592
GAUCHER_PBMC_YF_VAX_STAMARIL_UNKNOWN_AGE_10DY_UP	1.99178e-07	0.544774	1.3146	193
GSE22611_NOD2_VS_CTRL_TRANSDUCED_HEK293T_CELL_UP	1.99178e-07	0.544604	1.31455	195
MIR153_5P	2.01285e-07	0.461654	1.14742	1035
MIR548F_3P	2.05501e-07	0.492183	1.21136	474
GOCC_ENDOSOME_MEMBRANE	2.07609e-07	0.488412	1.20279	509
ATF5_TARGET_GENES	2.18168e-07	0.502392	1.23099	383
GSE14769_20MIN_VS_360MIN_LPS_BMDM_DN	2.18168e-07	0.542706	1.31064	199
TBX3_TARGET_GENES	2.18168e-07	0.518136	1.26581	313
GOBP_REGULATION_OF_CELLULAR_AMIDE_METABOLIC_PROCESS	2.22404e-07	0.495816	1.21744	428
MIR3609	2.22404e-07	0.505928	1.23832	352
HP_ABNORMAL_FACIAL_SHAPE	2.2664e-07	0.459443	1.14208	1085
GSE3920_IFNB_VS_IFNG_TREATED_ENDOTHELIAL_CELL_DN	2.30876e-07	0.552394	1.32979	175
MORF_HDAC1	2.30876e-07	0.525848	1.27762	247
GSE13485_DAY7_VS_DAY21_YF17D_VACCINE_PBMC_UP	2.35112e-07	0.549424	1.32552	189
GOBP_POSITIVE_REGULATION_OF_CELLULAR_COMPONENT_ORGANIZATION	2.39348e-07	0.461514	1.14683	1005
ZNF563_TARGET_GENES	2.43585e-07	0.487519	1.2003	496
GOMF_CYTOSKELETAL_PROTEIN_BINDING	2.47821e-07	0.462543	1.14913	971
MIR548A_3P	2.47821e-07	0.49294	1.2131	471
MIR548E_3P	2.56293e-07	0.492896	1.21299	471
AHRR_TARGET_GENES	2.60529e-07	0.458462	1.13963	1082
GOBP_CELL_CYCLE_PROCESS	2.60529e-07	0.458681	1.14091	1137
HIF1_Q3	2.64765e-07	0.529682	1.28562	234
ZSCAN31_TARGET_GENES	2.64765e-07	0.472858	1.17265	768
BENPORATH_SOX2_TARGETS	2.69001e-07	0.474597	1.17541	719
FAN_OVARY_CL8_MATURE_CUMULUS_GRANULOSA_CELL_2	2.69001e-07	0.47862	1.18232	604
GSE10273_HIGH_VS_LOW_IL7_TREATED_IRF4_8_NULL_PRE_BCELL_DN	2.73238e-07	0.541857	1.30859	199
BUSSLINGER_GASTRIC_IMMUNE_CELLS	2.77474e-07	0.451694	1.12521	1432
GSE18281_PERIMEDULLARY_CORTICAL_REGION_VS_WHOLE_CORTEX_THYMUS_UP	2.77474e-07	0.542773	1.31134	202
HP_HYPERREFLEXIA	2.77474e-07	0.474593	1.17496	708
AACTTT_UNKNOWN	2.8171e-07	0.444453	1.10873	1873
THAKAR_PBMC_INACTIVATED_INFLUENZA_AGE_21_30YO_RESPONDERS_7DY_UP	2.85946e-07	0.477577	1.18048	636
ZNF134_TARGET_GENES	2.90182e-07	0.476161	1.17943	724
HP_ABNORMALITY_OF_CENTRAL_NERVOUS_SYSTEM_ELECTROPHYSIOLOGY	2.94418e-07	0.486737	1.19882	519
HP_AREFLEXIA	3.02891e-07	0.52628	1.28072	258
HP_IMPAIRMENT_IN_PERSONALITY_FUNCTIONING	3.11363e-07	0.475578	1.17681	680
SANSOM_APC_MYC_TARGETS	3.15599e-07	0.533026	1.29411	238
GSE13485_DAY3_VS_DAY7_YF17D_VACCINE_PBMC_DN	3.24072e-07	0.547568	1.32014	180
MIR548BC	3.3678e-07	0.491867	1.21046	471
GSE13484_12H_UNSTIM_VS_YF17D_VACCINE_STIM_PBMC_UP	3.41016e-07	0.54239	1.30883	192
MIR27A_3P_MIR27B_3P	3.41016e-07	0.481035	1.18819	607
GSE33162_UNTREATED_VS_4H_LPS_STIM_HDAC3_KO_MACROPHAGE_UP	3.45252e-07	0.542328	1.30944	197
MIR218_5P	3.45252e-07	0.496578	1.21939	426
ELVIDGE_HYPOXIA_DN	3.57961e-07	0.569785	1.36387	146
GTGCCAA_MIR96	3.79142e-07	0.50877	1.24221	304
GSE26290_WT_VS_PDK1_KO_ANTI_CD3_AND_IL2_STIM_CD8_TCELL_DN	3.83378e-07	0.541072	1.30564	192
MIR548AH_3P_MIR548AM_3P	3.87614e-07	0.471848	1.17015	768
NUYTTEN_EZH2_TARGETS_DN	3.87614e-07	0.463187	1.1508	973
MARTINEZ_RB1_TARGETS_UP	3.9185e-07	0.475422	1.17649	681
SOTIRIOU_BREAST_CANCER_GRADE_1_VS_3_UP	3.9185e-07	0.563888	1.3522	151
GSE13485_DAY1_VS_DAY7_YF17D_VACCINE_PBMC_DN	4.00323e-07	0.551413	1.32906	182
HP_ABNORMAL_ESOPHAGUS_PHYSIOLOGY	4.00323e-07	0.471407	1.16831	738
MIR96_5P	4.00323e-07	0.492243	1.21029	452
HP_ABNORMAL_HAIR_MORPHOLOGY	4.04559e-07	0.45695	1.13722	1160
GOBP_NEGATIVE_REGULATION_OF_CHROMOSOME_ORGANIZATION	4.08795e-07	0.620331	1.45383	86
HP_PERIPHERAL_NEUROPATHY	4.08795e-07	0.496241	1.21854	427
ZHONG_PFC_C3_MICROGLIA	4.08795e-07	0.491071	1.20819	466
TRAVAGLINI_LUNG_PROLIFERATING_MACROPHAGE_CELL	4.13031e-07	0.465401	1.15581	933
GSE21927_SPLEEN_C57BL6_VS_4T1_TUMOR_BALBC_MONOCYTES_DN	4.17267e-07	0.547366	1.32	187
GOBP_CHROMATIN_ORGANIZATION	4.2574e-07	0.484146	1.19374	540
ZHONG_PFC_C1_MICROGLIA	4.3849e-07	0.523701	1.27274	249
MODULE_257	4.55518e-07	0.557603	1.33935	156
GOCC_VACUOLE	4.64032e-07	0.465371	1.15482	810
MIR548J_3P	4.72546e-07	0.471474	1.16923	767
GOBP_CENTRAL_NERVOUS_SYSTEM_DEVELOPMENT	4.89575e-07	0.460279	1.14373	1002
GOBP_NCRNA_METABOLIC_PROCESS	4.89575e-07	0.487065	1.1994	501
HP_ABNORMALITY_OF_THE_LOWER_URINARY_TRACT	4.89575e-07	0.469307	1.1637	763
ZSCAN2_TARGET_GENES	4.89575e-07	0.471548	1.16797	723
GSE7218_UNSTIM_VS_ANTIGEN_STIM_THROUGH_IGG_BCELL_UP	4.98089e-07	0.545632	1.31558	186
CHICAS_RB1_TARGETS_SENESCENT	5.23631e-07	0.483572	1.19212	533
GSE37533_PPARG1_FOXP3_VS_FOXP3_TRANSDUCED_CD4_TCELL_PIOGLITAZONE_TREATED_UP	5.23631e-07	0.538488	1.30046	199
MARKEY_RB1_ACUTE_LOF_DN	5.32145e-07	0.526345	1.27737	235
HP_ABNORMALITY_OF_THE_FOREHEAD	5.49174e-07	0.460486	1.14456	1027
ATF6_TARGET_GENES	5.57688e-07	0.463253	1.15054	910
GOBP_DNA_METABOLIC_PROCESS	5.66202e-07	0.463437	1.15082	874
GOCC_GOLGI_MEMBRANE	5.66202e-07	0.47902	1.18347	621
GOBP_REGULATION_OF_CELLULAR_COMPONENT_BIOGENESIS	5.91745e-07	0.462385	1.14868	953
MIR4738_3P	5.91745e-07	0.546898	1.31728	177
GSE18791_UNSTIM_VS_NEWCATSLE_VIRUS_DC_10H_UP	6.00259e-07	0.537935	1.29802	194
GSE24671_BAKIMULC_VS_SENDAI_VIRUS_INFECTED_MOUSE_SPLENOCYTES_DN	6.08773e-07	0.537925	1.298	194
GSE39556_CD8A_DC_VS_NK_CELL_MOUSE_3H_POST_POLYIC_INJ_UP	6.08773e-07	0.538612	1.30009	195
MARTENS_TRETINOIN_RESPONSE_DN	6.08773e-07	0.471877	1.16948	737
FAN_EMBRYONIC_CTX_NSC_2	6.17287e-07	0.5273	1.27978	232
GOBP_SMALL_MOLECULE_METABOLIC_PROCESS	6.17287e-07	0.445664	1.1112	1670
HHEX_TARGET_GENES	6.17287e-07	0.46306	1.14989	871
WANG_CLIM2_TARGETS_DN	6.17287e-07	0.547958	1.31871	173
GSE23568_CTRL_VS_ID3_TRANSDUCED_CD8_TCELL_DN	6.25801e-07	0.537688	1.29735	191
HP_ABNORMALITY_OF_EXTRAPYRAMIDAL_MOTOR_FUNCTION	6.4283e-07	0.522469	1.27119	257
GSE37533_PPARG1_FOXP3_VS_FOXP3_TRANSDUCED_CD4_TCELL_DN	6.51344e-07	0.543522	1.31134	190
MIR548AH_5P	6.59858e-07	0.506515	1.23962	350
GSE21927_SPLEEN_VS_BONE_MARROW_MONOCYTE_BALBC_UP	6.76886e-07	0.542757	1.30816	184
LE_EGR2_TARGETS_UP	6.76886e-07	0.592705	1.40399	108
MITSIADES_RESPONSE_TO_APLIDIN_DN	6.854e-07	0.520744	1.26522	247
GOBP_ORGANELLE_ASSEMBLY	6.93915e-07	0.462506	1.1487	906
GOCC_OUTER_MEMBRANE	6.93915e-07	0.524726	1.27359	234
GSE17721_CTRL_VS_CPG_8H_BMDC_UP	7.27971e-07	0.536878	1.29657	199
GSE27786_CD8_TCELL_VS_ERYTHROBLAST_UP	7.36486e-07	0.538322	1.29986	198
HARALAMBIEVA_PBMC_FLUARIX_AGE_50_74YO_CORR_WITH_28D_MEM_B_CELL_RESPONSE_AT_0DY_NEGATIVE	7.79056e-07	0.496833	1.21844	399
GOBP_ORGANELLE_LOCALIZATION	7.87571e-07	0.483536	1.19173	528
IVANOVA_HEMATOPOIESIS_EARLY_PROGENITOR	8.13113e-07	0.49144	1.20749	439
MIR1271_5P	8.38656e-07	0.497808	1.2202	389
GOBP_POSITIVE_REGULATION_OF_TRANSPORT	8.55684e-07	0.463485	1.15095	875
GOCC_MEMBRANE_PROTEIN_COMPLEX	8.64198e-07	0.453572	1.1286	1179
BLALOCK_ALZHEIMERS_DISEASE_UP	8.81311e-07	0.447276	1.11477	1610
GSE19401_UNSTIM_VS_PAM2CSK4_STIM_FOLLICULAR_DC_DN	8.81311e-07	0.53727	1.29732	198
GOBP_ESTABLISHMENT_OF_ORGANELLE_LOCALIZATION	9.15535e-07	0.495661	1.21581	401
GOBP_RESPONSE_TO_VIRUS	9.15535e-07	0.500637	1.22527	360
HP_NEOPLASM	9.15535e-07	0.463219	1.15032	876
MIR9985	9.15535e-07	0.477692	1.17993	607
GSE25088_IL4_VS_IL4_AND_ROSIGLITAZONE_STIM_STAT6_KO_MACROPHAGE_DAY10_DN	9.4976e-07	0.540732	1.30461	190
HP_ABNORMALITY_OF_ACID_BASE_HOMEOSTASIS	9.66872e-07	0.500464	1.22515	367
NAKAYA_PBMC_FLUARIX_FLUVIRIN_AGE_18_50YO_7DY_UP	9.66872e-07	0.48243	1.18941	534
TP73_TARGET_GENES	9.66872e-07	0.470372	1.16451	708
GSE5589_UNSTIM_VS_45MIN_LPS_STIM_MACROPHAGE_DN	1.0011e-06	0.531768	1.28379	196
GOBP_CARBOHYDRATE_DERIVATIVE_METABOLIC_PROCESS	1.01821e-06	0.461407	1.14626	964
GSE15930_STIM_VS_STIM_AND_IFNAB_48H_CD8_T_CELL_DN	1.01821e-06	0.539769	1.3042	204
ACTGCCT_MIR34B	1.03532e-06	0.526911	1.277	219
FEVR_CTNNB1_TARGETS_DN	1.03532e-06	0.482909	1.19069	549
MANNO_MIDBRAIN_NEUROTYPES_HNPROG	1.03532e-06	0.531961	1.28727	213
MARTINEZ_TP53_TARGETS_UP	1.03532e-06	0.477124	1.17879	621
HP_FEEDING_DIFFICULTIES	1.08666e-06	0.459644	1.14238	1022
MIR302E	1.08666e-06	0.48673	1.19794	474
REACTOME_CELL_CYCLE_MITOTIC	1.08666e-06	0.48157	1.18634	521
GSE20198_IL12_IL18_VS_IFNA_TREATED_ACT_CD4_TCELL_DN	1.10377e-06	0.535585	1.29316	197
GSE2770_TGFB_AND_IL4_ACT_VS_ACT_CD4_TCELL_2H_DN	1.10377e-06	0.538457	1.29895	188
HP_ABNORMALITY_OF_THE_CURVATURE_OF_THE_VERTEBRAL_COLUMN	1.12088e-06	0.456486	1.13474	1079
GOCC_PRESYNAPSE	1.138e-06	0.483923	1.19132	486
HALLMARK_MITOTIC_SPINDLE	1.138e-06	0.534272	1.29028	199
GOBP_PROGRAMMED_CELL_DEATH	1.15511e-06	0.444864	1.10955	1792
GSE6269_FLU_VS_E_COLI_INF_PBMC_UP	1.17222e-06	0.554837	1.33325	157
GSE24634_TREG_VS_TCONV_POST_DAY3_IL4_CONVERSION_UP	1.18933e-06	0.534689	1.29019	194
IRF5_TARGET_GENES	1.20645e-06	0.470189	1.16372	684
DELACROIX_RAR_BOUND_ES	1.22356e-06	0.487301	1.19858	461
HP_ABNORMAL_URINE_METABOLITE_LEVEL	1.24067e-06	0.486079	1.19627	475
GOBP_CELLULAR_RESPONSE_TO_RADIATION	1.25778e-06	0.54268	1.30754	178
MOOTHA_HUMAN_MITODB_6_2002	1.25778e-06	0.489855	1.20181	413
ERWIN_COHEN_BLOOD_TC_83_AGE_23_48YO_VACCINATED_VS_CONTROL_2DY_UP	1.2749e-06	0.593362	1.40368	102
IBRAHIM_NRF1_UP	1.2749e-06	0.493934	1.21176	410
MORF_DEK	1.2749e-06	0.519998	1.26498	256
MORF_PSMC1	1.2749e-06	0.540408	1.30288	180
HP_ABNORMAL_EMOTION_AFFECT_BEHAVIOR	1.29201e-06	0.472428	1.169	677
GSE17721_LPS_VS_POLYIC_4H_BMDC_DN	1.30912e-06	0.534377	1.28987	195
REACTOME_CELLULAR_RESPONSES_TO_STIMULI	1.30912e-06	0.467258	1.15682	707
CREB3_TARGET_GENES	1.36046e-06	0.505499	1.23597	332
GSE2770_TGFB_AND_IL4_ACT_VS_ACT_CD4_TCELL_2H_UP	1.37757e-06	0.54292	1.30894	181
HP_HYPOREFLEXIA	1.37757e-06	0.500643	1.2255	355
ZNF410_TARGET_GENES	1.37757e-06	0.479495	1.18117	520
DOUGLAS_BMI1_TARGETS_UP	1.44602e-06	0.480649	1.18523	544
WAKABAYASHI_ADIPOGENESIS_PPARG_RXRA_BOUND_8D	1.44602e-06	0.464066	1.15196	852
GSE37533_PPARG2_FOXP3_VS_FOXP3_TRANSDUCED_CD4_TCELL_DN	1.46313e-06	0.538907	1.30015	189
OSMAN_BLADDER_CANCER_UP	1.46313e-06	0.494321	1.21166	391
THAKAR_PBMC_INACTIVATED_INFLUENZA_AGE_21_30YO_RESPONDERS_28DY_DN	1.48024e-06	0.465285	1.15493	840
GOBP_REGULATION_OF_PROTEIN_LOCALIZATION	1.51447e-06	0.463617	1.15054	814
MODULE_136	1.51447e-06	0.486298	1.19652	467
GSE11864_CSF1_IFNG_VS_CSF1_PAM3CYS_IN_MAC_DN	1.53158e-06	0.542147	1.30469	172
GSE21033_CTRL_VS_POLYIC_STIM_DC_3H_UP	1.53158e-06	0.538601	1.29941	189
MIR338_5P	1.54869e-06	0.485451	1.19436	466
TGACAGNY_MEIS1_01	1.54869e-06	0.464071	1.15169	829
BUYTAERT_PHOTODYNAMIC_THERAPY_STRESS_DN	1.56581e-06	0.474876	1.17349	631
GOBP_CYTOSOLIC_TRANSPORT	1.58292e-06	0.554529	1.33358	165
GOCC_TRANSPORT_VESICLE	1.58292e-06	0.494649	1.21246	389
HP_ABNORMAL_CEREBRAL_VENTRICLE_MORPHOLOGY	1.58292e-06	0.465212	1.15447	816
MIR4262	1.58292e-06	0.469976	1.16359	712
GSE13485_PRE_VS_POST_YF17D_VACCINATION_PBMC_DN	1.60003e-06	0.538635	1.29895	187
MIR493_5P	1.60003e-06	0.484991	1.19231	448
CBX7_TARGET_GENES	1.63426e-06	0.466523	1.15698	769
GSE5589_LPS_VS_LPS_AND_IL6_STIM_IL10_KO_MACROPHAGE_45MIN_DN	1.63426e-06	0.533734	1.28831	195
NUYTTEN_NIPP1_TARGETS_UP	1.65137e-06	0.471327	1.16736	721
AP2_Q6_01	1.66848e-06	0.516534	1.25822	265
HU_FETAL_RETINA_RGC	1.66848e-06	0.490266	1.20371	430
MARTINEZ_RB1_AND_TP53_TARGETS_UP	1.70271e-06	0.475135	1.17387	621
GSE12392_CD8A_POS_VS_NEG_SPLEEN_DC_DN	1.71982e-06	0.537285	1.2982	204
MEF2C_TARGET_GENES	1.71982e-06	0.472397	1.16865	671
GSE27786_LIN_NEG_VS_CD4_TCELL_UP	1.73693e-06	0.533549	1.28824	197
HP_POOR_HEAD_CONTROL	1.73693e-06	0.538378	1.29833	187
MILI_PSEUDOPODIA_HAPTOTAXIS_UP	1.73693e-06	0.480416	1.18301	514
MIR12133	1.73693e-06	0.494058	1.21086	386
GCACTTT_MIR175P_MIR20A_MIR106A_MIR106B_MIR20B_MIR519D	1.77133e-06	0.476226	1.17536	585
GOMF_OXIDOREDUCTASE_ACTIVITY	1.77133e-06	0.469966	1.16299	681
HP_ABNORMAL_EYELID_MORPHOLOGY	1.77133e-06	0.45343	1.12829	1183
MIR12136	1.77133e-06	0.458205	1.13844	985
GSE17721_POLYIC_VS_GARDIQUIMOD_0.5H_BMDC_DN	1.80572e-06	0.531997	1.28518	201
MORF_ACP1	1.80572e-06	0.532125	1.28594	206
DESCARTES_FETAL_HEART_ERYTHROBLASTS	1.84011e-06	0.517023	1.25819	258
GOCC_CENTROSOME	1.84011e-06	0.475489	1.17448	610
GSE21927_SPLENIC_VS_TUMOR_MONOCYTES_FROM_C26GM_TUMOROUS_MICE_BALBC_DN	1.84011e-06	0.537235	1.29617	190
NAKAYA_MYELOID_DENDRITIC_CELL_FLUARIX_FLUVIRIN_AGE_18_50YO_7DY_DN	1.84011e-06	0.5163	1.25729	263
NAKAYA_PBMC_FLUARIX_FLUVIRIN_AGE_18_50YO_3DY_DN	1.84011e-06	0.490335	1.20272	407
BPTF_TARGET_GENES	1.87451e-06	0.4752	1.17374	599
HP_ABNORMAL_ENZYME_COENZYME_ACTIVITY	1.87451e-06	0.481405	1.18513	482
REACTOME_CLASS_I_MHC_MEDIATED_ANTIGEN_PROCESSING_PRESENTATION	1.87451e-06	0.494817	1.21218	380
GSE27786_ERYTHROBLAST_VS_NEUTROPHIL_DN	1.9089e-06	0.532848	1.28736	202
ZNF768_TARGET_GENES	1.9089e-06	0.455928	1.13336	1068
GOBP_CELLULAR_RESPONSE_TO_LIGHT_STIMULUS	1.94329e-06	0.581035	1.3781	113
GOCC_UBIQUITIN_LIGASE_COMPLEX	1.94329e-06	0.506768	1.23704	293
SP1_Q2_01	1.94329e-06	0.515282	1.25195	247
GSE45365_WT_VS_IFNAR_KO_CD11B_DC_DN	1.97769e-06	0.544368	1.30938	168
ZHONG_PFC_C1_OPC	2.01208e-06	0.526469	1.27747	231
GSE22886_UNSTIM_VS_STIM_MEMORY_TCELL_DN	2.04647e-06	0.533658	1.2886	198
HAN_SATB1_TARGETS_UP	2.04647e-06	0.491571	1.20638	415
TGTTTAC_MIR30A5P_MIR30C_MIR30D_MIR30B_MIR30E5P	2.04647e-06	0.476394	1.17544	577
FLECHNER_BIOPSY_KIDNEY_TRANSPLANT_REJECTED_VS_OK_DN	2.08087e-06	0.479328	1.18186	542
GOBP_RESPONSE_TO_NITROGEN_COMPOUND	2.08087e-06	0.455338	1.13192	1061
GSE25088_ROSIGLITAZONE_VS_IL4_AND_ROSIGLITAZONE_STIM_MACROPHAGE_DAY10_UP	2.08087e-06	0.527804	1.27422	196
HALLMARK_MYC_TARGETS_V1	2.08087e-06	0.531054	1.28147	192
HP_ABNORMAL_JAW_MORPHOLOGY	2.08087e-06	0.457977	1.13802	1001
MIR3658	2.08087e-06	0.463537	1.15014	796
MORF_XRCC5	2.08087e-06	0.526135	1.27666	231
GOBP_LOCALIZATION_WITHIN_MEMBRANE	2.11526e-06	0.472433	1.16735	629
GSE5503_LIVER_DC_VS_PLN_DC_ACTIVATED_ALLOGENIC_TCELL_UP	2.11526e-06	0.532681	1.28614	197
HP_ABNORMAL_PALATE_MORPHOLOGY	2.11526e-06	0.456417	1.13414	1002
GOBP_REGULATION_OF_CELL_DEATH	2.14966e-06	0.445756	1.11073	1485
GOBP_DEPHOSPHORYLATION	2.18405e-06	0.489535	1.20075	407
HP_ABNORMALITY_OF_NEURONAL_MIGRATION	2.18405e-06	0.484759	1.19303	477
GOMF_UBIQUITIN_LIKE_PROTEIN_TRANSFERASE_ACTIVITY	2.21844e-06	0.489223	1.20122	423
GSE22611_UNSTIM_VS_2H_MDP_STIM_MUTANT_NOD2_TRANSDUCED_HEK293T_CELL_UP	2.21844e-06	0.530649	1.28049	192
HP_ABNORMAL_MYELINATION	2.21844e-06	0.481157	1.18506	518
GSE22432_MULTIPOTENT_PROGENITOR_VS_PDC_UP	2.25284e-06	0.530736	1.28213	201
GSE41867_DAY6_VS_DAY8_LCMV_CLONE13_EFFECTOR_CD8_TCELL_DN	2.25284e-06	0.530962	1.28228	199
AAAGGAT_MIR501	2.28723e-06	0.566433	1.3472	124
GOBP_REGULATION_OF_ESTABLISHMENT_OF_PROTEIN_LOCALIZATION	2.28723e-06	0.479027	1.17956	507
GSE37532_TREG_VS_TCONV_PPARG_KO_CD4_TCELL_FROM_LN_DN	2.28723e-06	0.532442	1.28484	193
ERWIN_COHEN_BLOOD_VACCINE_TC_83_AGE_23_48YO_VACCINATED_VS_CONTROL_7DY_UP	2.35602e-06	0.638869	1.47781	65
GSE17721_0.5H_VS_12H_GARDIQUIMOD_BMDC_UP	2.35602e-06	0.532384	1.28552	198
GSE42724_NAIVE_BCELL_VS_PLASMABLAST_UP	2.35602e-06	0.540533	1.30294	185
GSE20715_WT_VS_TLR4_KO_48H_OZONE_LUNG_UP	2.39041e-06	0.531997	1.28449	197
GSE22601_DOUBLE_POSITIVE_VS_CD8_SINGLE_POSITIVE_THYMOCYTE_UP	2.39041e-06	0.529522	1.27948	203
GSE32034_LY6C_HIGH_VS_LOW_ROSIGLIZATONE_TREATED_MONOCYTE_UP	2.42481e-06	0.526932	1.27212	196
GSE5542_UNTREATED_VS_IFNA_TREATED_EPITHELIAL_CELLS_24H_DN	2.42481e-06	0.538833	1.29714	175
GGGTGGRR_PAX4_03	2.4592e-06	0.451205	1.12327	1280
GOBP_RNA_SPLICING	2.4592e-06	0.494937	1.21289	384
GSE2770_TGFB_AND_IL4_VS_IL12_TREATED_ACT_CD4_TCELL_48H_UP	2.49359e-06	0.536215	1.29287	186
GSE3982_MAC_VS_NEUTROPHIL_LPS_STIM_UP	2.52799e-06	0.529942	1.27879	192
GOMF_ENZYME_ACTIVATOR_ACTIVITY	2.56238e-06	0.478753	1.17891	514
GSE23695_CD57_POS_VS_NEG_NK_CELL_UP	2.56238e-06	0.526742	1.27166	196
GSE3039_CD4_TCELL_VS_B2_BCELL_UP	2.56238e-06	0.531883	1.28471	200
ZNF660_TARGET_GENES	2.56238e-06	0.474426	1.17223	628
GSE13485_DAY1_VS_DAY21_YF17D_VACCINE_PBMC_DN	2.63117e-06	0.535893	1.29159	183
HORIUCHI_WTAP_TARGETS_DN	2.63117e-06	0.507181	1.23883	308
GOMF_MICROTUBULE_BINDING	2.66556e-06	0.5134	1.25065	267
HP_HYPOPLASIA_OF_THE_CORPUS_CALLOSUM	2.66556e-06	0.484137	1.19189	487
ONKEN_UVEAL_MELANOMA_UP	2.66556e-06	0.46613	1.15605	770
GOCC_EARLY_ENDOSOME	2.69996e-06	0.491662	1.20499	386
GSE15271_CXCR4_POS_VS_NEG_GC_BCELL_UP	2.69996e-06	0.53927	1.29777	172
NAKAYA_MYELOID_DENDRITIC_CELL_FLUMIST_AGE_18_50YO_7DY_UP	2.69996e-06	0.496586	1.21536	362
GSE25123_WT_VS_PPARG_KO_MACROPHAGE_ROSIGLITAZONE_STIM_UP	2.73435e-06	0.526297	1.27058	196
CTATGCA_MIR153	2.76875e-06	0.526706	1.27508	215
GOBP_REGULATION_OF_CELLULAR_RESPONSE_TO_STRESS	2.76875e-06	0.469831	1.162	659
MORF_DDB1	2.76875e-06	0.517879	1.25766	239
GOBP_REGULATION_OF_TRANSPORT	2.80314e-06	0.442448	1.10318	1670
GSE20715_0H_VS_48H_OZONE_LUNG_DN	2.80314e-06	0.52994	1.27982	199
GSE41867_NAIVE_VS_DAY6_LCMV_EFFECTOR_CD8_TCELL_UP	2.80314e-06	0.528622	1.27731	203
VECCHI_GASTRIC_CANCER_EARLY_UP	2.80314e-06	0.488277	1.19767	407
GSE22886_CTRL_VS_LPS_24H_DC_DN	2.83753e-06	0.534727	1.29012	190
FOXG1_TARGET_GENES	2.87193e-06	0.481038	1.18456	501
GSE15930_NAIVE_VS_48H_IN_VITRO_STIM_IFNAB_CD8_TCELL_DN	2.87193e-06	0.530805	1.28161	197
HP_ABNORMALITY_OF_THE_OUTER_EAR	2.87193e-06	0.452122	1.12459	1129
RFX7_TARGET_GENES	2.87193e-06	0.48521	1.19148	432
SANSOM_APC_TARGETS_REQUIRE_MYC	2.87193e-06	0.522872	1.26711	222
WAKABAYASHI_ADIPOGENESIS_PPARG_BOUND_8D	2.87193e-06	0.469471	1.16048	638
GSE39382_IL3_VS_IL3_IL33_TREATED_MAST_CELL_UP	2.97511e-06	0.530722	1.28069	193
GOBP_PHOSPHORYLATION	3.0439e-06	0.44165	1.10142	1771
GLI4_TARGET_GENES	3.14708e-06	0.470268	1.16423	689
GOBP_RESPONSE_TO_UV	3.18147e-06	0.55863	1.33599	142
RFX1_01	3.18147e-06	0.516579	1.2578	261
GOCC_INTRINSIC_COMPONENT_OF_ENDOPLASMIC_RETICULUM_MEMBRANE	3.21587e-06	0.540524	1.30016	166
GSE13484_UNSTIM_VS_YF17D_VACCINE_STIM_PBMC_DN	3.21587e-06	0.534495	1.28873	186
GSE17721_CTRL_VS_POLYIC_24H_BMDC_DN	3.21587e-06	0.52933	1.27834	199
GSE34006_UNTREATED_VS_A2AR_AGONIST_TREATED_TREG_DN	3.25026e-06	0.530582	1.28117	198
MIR4492	3.25026e-06	0.49078	1.20372	408
GSE14413_UNSTIM_VS_IFNB_STIM_NIH3T3_CELLS_DN	3.28465e-06	0.557818	1.33218	136
GOBP_NUCLEAR_TRANSPORT	3.31905e-06	0.505769	1.23447	292
WEST_ADRENOCORTICAL_TUMOR_UP	3.31905e-06	0.50884	1.24207	291
GSE22886_DAY0_VS_DAY7_MONOCYTE_IN_CULTURE_DN	3.35344e-06	0.5291	1.27779	199
GTF2E2_TARGET_GENES	3.35344e-06	0.507223	1.23769	286
GSE20198_IL12_VS_IL12_IL18_TREATED_ACT_CD4_TCELL_UP	3.38784e-06	0.529064	1.2777	199
GOBP_NEGATIVE_REGULATION_OF_GENE_EXPRESSION	3.49102e-06	0.45747	1.13628	943
GSE15330_WT_VS_IKAROS_KO_LYMPHOID_MULTIPOTENT_PROGENITOR_UP	3.49102e-06	0.528684	1.27717	201
HP_ABNORMAL_ANTERIOR_EYE_SEGMENT_MORPHOLOGY	3.49102e-06	0.45322	1.12779	1177
IVANOVA_HEMATOPOIESIS_STEM_CELL_AND_PROGENITOR	3.49102e-06	0.473372	1.1677	564
TRAVAGLINI_LUNG_CILIATED_CELL	3.49102e-06	0.455715	1.13279	1045
GOBP_NEGATIVE_REGULATION_OF_INTRACELLULAR_SIGNAL_TRANSDUCTION	3.56015e-06	0.482935	1.18893	487
MIR95_5P	3.62927e-06	0.468752	1.15926	658
SP1_Q4_01	3.62927e-06	0.513888	1.24975	252
MAFG_TARGET_GENES	3.6984e-06	0.446217	1.11165	1404
MIR23A_3P_MIR23B_3P	3.6984e-06	0.47517	1.17192	560
WANG_LMO4_TARGETS_DN	3.6984e-06	0.496835	1.21601	357
ZNF274_TARGET_GENES	3.6984e-06	0.462934	1.14835	776
GOMF_ENZYME_REGULATOR_ACTIVITY	3.76753e-06	0.451426	1.12345	1169
GSE17721_4H_VS_24H_POLYIC_BMDC_DN	3.76753e-06	0.530334	1.28128	202
GSE17721_0.5H_VS_8H_GARDIQUIMOD_BMDC_UP	3.83665e-06	0.529475	1.2784	197
GSE17721_CPG_VS_GARDIQUIMOD_0.5H_BMDC_DN	3.83665e-06	0.524606	1.26841	208
GSE42021_TCONV_PLN_VS_CD24HI_TCONV_THYMUS_DN	3.83665e-06	0.529854	1.27981	200
MOOTHA_MITOCHONDRIA	3.83665e-06	0.486495	1.19459	429
BHATI_G2M_ARREST_BY_2METHOXYESTRADIOL_UP	3.97491e-06	0.570456	1.35218	110
HP_SLEEP_DISTURBANCE	4.04403e-06	0.476092	1.17402	546
TTGCCAA_MIR182	4.04403e-06	0.49839	1.21825	327
AP2ALPHA_01	4.11316e-06	0.51959	1.26149	238
GOBP_VIRAL_PROCESS	4.11316e-06	0.48966	1.20113	404
GSE23505_UNTREATED_VS_4DAY_IL6_IL1_TGFB_TREATED_CD4_TCELL_DN	4.11316e-06	0.529642	1.27929	200
HP_ABNORMAL_CONJUGATE_EYE_MOVEMENT	4.11316e-06	0.456771	1.13516	1010
MIR3143	4.11316e-06	0.48703	1.1968	441
SENESE_HDAC1_TARGETS_UP	4.11316e-06	0.487952	1.19818	427
ZNF224_TARGET_GENES	4.11316e-06	0.460209	1.14294	877
GSE18791_UNSTIM_VS_NEWCATSLE_VIRUS_DC_6H_DN	4.18229e-06	0.536894	1.29417	185
GSE21927_C26GM_VS_4T1_TUMOR_MONOCYTE_BALBC_DN	4.18229e-06	0.533023	1.2847	184
GSE3039_B2_VS_B1_BCELL_UP	4.18229e-06	0.529393	1.27869	200
GSE36009_UNSTIM_VS_LPS_STIM_NLRP10_KO_DC_UP	4.18229e-06	0.527926	1.27495	199
LINSLEY_MIR16_TARGETS	4.18229e-06	0.531385	1.28405	205
MIR23C	4.25142e-06	0.474919	1.17133	561
MIR3662	4.25142e-06	0.458951	1.13985	935
MIR4470	4.25142e-06	0.514126	1.24903	246
GSE1432_CTRL_VS_IFNG_24H_MICROGLIA_UP	4.32054e-06	0.524292	1.26574	196
ZNF507_TARGET_GENES	4.32054e-06	0.475973	1.17353	553
HP_ABNORMAL_PERIPHERAL_NERVOUS_SYSTEM_MORPHOLOGY	4.52792e-06	0.47543	1.17116	520
HP_PEDIATRIC_ONSET	4.52792e-06	0.46311	1.14815	757
MODULE_198	4.52792e-06	0.502564	1.22672	297
GSE24574_BCL6_HIGH_VS_LOW_TFH_CD4_TCELL_DN	4.66618e-06	0.52735	1.27248	194
GSE18791_CTRL_VS_NEWCASTLE_VIRUS_DC_16H_UP	4.73531e-06	0.523399	1.26359	196
GSE18893_CTRL_VS_TNF_TREATED_TCONV_2H_DN	4.73531e-06	0.529002	1.27735	198
GSE41867_NAIVE_VS_DAY8_LCMV_EFFECTOR_CD8_TCELL_UP	4.73531e-06	0.523281	1.26555	209
MIR4517	4.73531e-06	0.522851	1.26708	221
GSE3982_DC_VS_BASOPHIL_UP	4.80443e-06	0.527324	1.27242	194
GSE40666_STAT1_KO_VS_STAT4_KO_CD8_TCELL_UP	4.87356e-06	0.526661	1.27075	191
SP1_Q6	4.94269e-06	0.513622	1.24918	253
FXR1_TARGET_GENES	5.01182e-06	0.459924	1.1422	889
GSE13485_DAY1_VS_DAY3_YF17D_VACCINE_PBMC_DN	5.01182e-06	0.532066	1.28311	187
GSE411_UNSTIM_VS_400MIN_IL6_STIM_MACROPHAGE_UP	5.01182e-06	0.527536	1.27421	200
GSE45365_HEALTHY_VS_MCMV_INFECTION_CD8A_DC_UP	5.01182e-06	0.525712	1.26858	192
GSE13547_CTRL_VS_ANTI_IGM_STIM_BCELL_2H_UP	5.08094e-06	0.533132	1.28534	180
GSE37605_TREG_VS_TCONV_C57BL6_FOXP3_IRES_GFP_DN	5.08094e-06	0.549904	1.31527	143
HP_VENTRICULOMEGALY	5.08094e-06	0.466758	1.15392	648
MORF_HDAC2	5.15007e-06	0.50948	1.2424	278
GSE3982_CENT_MEMORY_CD4_TCELL_VS_TH2_DN	5.2192e-06	0.522725	1.26196	196
COBLL1_TARGET_GENES	5.28833e-06	0.566315	1.3462	122
GSE40274_CTRL_VS_SATB1_TRANSDUCED_ACTIVATED_CD4_TCELL_DN	5.28833e-06	0.540852	1.30043	164
HP_ABNORMALITY_OF_URINE_HOMEOSTASIS	5.35745e-06	0.469382	1.16018	635
HP_MYOCLONUS	5.35745e-06	0.497273	1.21593	334
ZNF524_TARGET_GENES	5.35745e-06	0.498083	1.21586	301
GOBP_REGULATION_OF_CELLULAR_MACROMOLECULE_BIOSYNTHETIC_PROCESS	5.49571e-06	0.467883	1.15734	664
GSE17186_NAIVE_VS_CD21HIGH_TRANSITIONAL_BCELL_UP	5.49571e-06	0.52739	1.27337	197
GSE20198_UNTREATED_VS_IL12_IL18_TREATED_ACT_CD4_TCELL_DN	5.49571e-06	0.528313	1.27569	198
REACTOME_CELLULAR_SENESCENCE	5.49571e-06	0.537079	1.29185	168
GOBP_ENDOSOMAL_TRANSPORT	5.56484e-06	0.518984	1.25768	222
GOBP_GROWTH	5.56484e-06	0.457282	1.13564	911
GOBP_POSITIVE_REGULATION_OF_GTPASE_ACTIVITY	5.56484e-06	0.510296	1.23984	247
GSE5679_PPARG_LIGAND_ROSIGLITAZONE_VS_RARA_AGONIST_AM580_TREATED_DC_UP	5.56484e-06	0.528284	1.27562	198
GSE7768_OVA_WITH_LPS_VS_OVA_WITH_MPL_IMMUNIZED_MOUSE_WHOLE_SPLEEN_6H_UP	5.63396e-06	0.536951	1.29154	168
MODULE_37	5.63396e-06	0.480871	1.18235	453
GOBP_CYTOSKELETON_ORGANIZATION	5.70309e-06	0.444958	1.10844	1413
GOBP_POSITIVE_REGULATION_OF_PROTEIN_METABOLIC_PROCESS	5.77222e-06	0.445068	1.10876	1422
SHEN_SMARCA2_TARGETS_UP	5.77222e-06	0.486501	1.19455	424
ZNF257_TARGET_GENES	5.77222e-06	0.480967	1.18361	470
KASLER_HDAC7_TARGETS_1_UP	5.84135e-06	0.530569	1.28009	190
BIDUS_METASTASIS_UP	5.91047e-06	0.526877	1.27457	211
HP_FUNCTIONAL_ABNORMALITY_OF_THE_GASTROINTESTINAL_TRACT	5.91047e-06	0.455326	1.13144	1003
HP_MOTOR_SEIZURE	5.91047e-06	0.496637	1.21462	340
ACTAYRNNNCCCR_UNKNOWN	5.9796e-06	0.482178	1.18554	452
MIR486_3P	5.9796e-06	0.536846	1.29131	166
BERENJENO_TRANSFORMED_BY_RHOA_DN	6.04873e-06	0.487675	1.19604	398
DURANTE_ADULT_OLFACTORY_NEUROEPITHELIUM_IMMATURE_NEURONS	6.04873e-06	0.55138	1.3168	136
GSE18791_CTRL_VS_NEWCASTLE_VIRUS_DC_18H_UP	6.04873e-06	0.526604	1.27111	195
ZF5_B	6.04873e-06	0.517045	1.25531	238
GSE17974_1H_VS_72H_UNTREATED_IN_VITRO_CD4_TCELL_DN	6.11786e-06	0.526474	1.27044	193
GSE2405_0H_VS_1.5H_A_PHAGOCYTOPHILUM_STIM_NEUTROPHIL_DN	6.18698e-06	0.527671	1.27414	198
GSE43955_TH0_VS_TGFB_IL6_TH17_ACT_CD4_TCELL_20H_DN	6.18698e-06	0.527683	1.27417	198
GOCC_GOLGI_APPARATUS_SUBCOMPARTMENT	6.25611e-06	0.495734	1.21315	348
GSE40666_UNTREATED_VS_IFNA_STIM_CD8_TCELL_90MIN_DN	6.25611e-06	0.526283	1.27033	195
GSE42021_TREG_VS_TCONV_PLN_UP	6.25611e-06	0.525753	1.2697	199
SHEDDEN_LUNG_CANCER_POOR_SURVIVAL_A6	6.46349e-06	0.480819	1.18195	447
E2F_Q6_01	6.53262e-06	0.513871	1.24722	233
GOBP_PEPTIDYL_AMINO_ACID_MODIFICATION	6.53262e-06	0.448636	1.11648	1222
GABRIELY_MIR21_TARGETS	6.60175e-06	0.505057	1.2325	285
GOBP_NEGATIVE_REGULATION_OF_SIGNALING	6.67088e-06	0.447134	1.11313	1279
IVANOVA_HEMATOPOIESIS_LATE_PROGENITOR	6.67088e-06	0.479022	1.17955	506
SOX3_TARGET_GENES	6.67088e-06	0.482473	1.18568	443
GSE37532_TREG_VS_TCONV_CD4_TCELL_FROM_LN_DN	6.74e-06	0.523131	1.26404	203
GSE5589_LPS_AND_IL10_VS_LPS_AND_IL6_STIM_IL6_KO_MACROPHAGE_45MIN_DN	6.74e-06	0.525169	1.26829	199
GOBP_PROTEIN_TARGETING	6.80913e-06	0.500294	1.22118	297
MIR340_5P	6.80913e-06	0.459727	1.14041	775
GREB1_TARGET_GENES	6.87826e-06	0.463879	1.14925	729
HP_ABNORMALITY_OF_THE_DENTITION	6.94739e-06	0.458595	1.13884	897
GSE45365_HEALTHY_VS_MCMV_INFECTION_CD8A_DC_DN	7.01652e-06	0.526155	1.27039	197
HP_ABNORMAL_PYRAMIDAL_SIGN	7.01652e-06	0.492484	1.20595	372
GSE27786_LSK_VS_NEUTROPHIL_UP	7.15545e-06	0.526647	1.27167	198
GSE28726_NAIVE_CD4_TCELL_VS_NAIVE_VA24NEG_NKTCELL_UP	7.15545e-06	0.526628	1.27162	198
GOBP_REGULATION_OF_PROTEIN_MODIFICATION_PROCESS	7.29439e-06	0.445514	1.11	1468
GSE17721_LPS_VS_GARDIQUIMOD_2H_BMDC_DN	7.29439e-06	0.524284	1.26616	199
GSE6092_IFNG_VS_IFNG_AND_B_BURGDORFERI_INF_ENDOTHELIAL_CELL_DN	7.29439e-06	0.534259	1.28613	175
WANG_RESPONSE_TO_GSK3_INHIBITOR_SB216763_DN	7.29439e-06	0.490192	1.19983	356
GOBP_MITOTIC_CELL_CYCLE	7.43332e-06	0.460408	1.14276	843
GSE17721_CTRL_VS_PAM3CSK4_1H_BMDC_UP	7.43332e-06	0.525238	1.26781	195
GOMF_CATALYTIC_ACTIVITY_ACTING_ON_RNA	7.57226e-06	0.491456	1.20398	381
GSE22886_UNSTIM_VS_IL15_STIM_NKCELL_DN	7.57226e-06	0.524983	1.26719	195
HP_CRYPTORCHIDISM	7.57226e-06	0.463549	1.14815	723
MIR9983_3P	7.57226e-06	0.47822	1.17606	456
FAN_OVARY_CL15_SMALL_ANTRAL_FOLLICLE_GRANULOSA_CELL	7.7112e-06	0.46953	1.15982	613
GOBP_POSITIVE_REGULATION_OF_RNA_METABOLIC_PROCESS	7.7112e-06	0.4431	1.10482	1680
ISHIDA_E2F_TARGETS	7.7112e-06	0.645519	1.47355	51
MIR570_3P	7.7112e-06	0.46204	1.14558	759
RICKMAN_TUMOR_DIFFERENTIATED_WELL_VS_POORLY_UP	7.7112e-06	0.513124	1.24543	234
GSE17721_PAM3CSK4_VS_GADIQUIMOD_0.5H_BMDC_DN	7.98907e-06	0.52386	1.26513	199
GSE29618_BCELL_VS_PDC_DN	7.98907e-06	0.52574	1.26938	197
MIR8485	7.98907e-06	0.455901	1.13291	1004
REACTOME_HIV_LIFE_CYCLE	7.98907e-06	0.546231	1.30648	143
GSE5099_UNSTIM_VS_MCSF_TREATED_MONOCYTE_DAY7_UP	8.12801e-06	0.520564	1.25674	196
HP_CONSTITUTIONAL_SYMPTOM	8.12801e-06	0.452232	1.12405	1053
MIR4652_3P	8.12801e-06	0.498488	1.21852	319
FEVR_CTNNB1_TARGETS_UP	8.26695e-06	0.463603	1.14764	690
GOCC_AXON	8.40588e-06	0.470871	1.16338	625
GSE3982_NEUTROPHIL_VS_BASOPHIL_DN	8.40588e-06	0.523573	1.2633	191
HP_ABNORMALITY_OF_THE_BLADDER	8.40588e-06	0.480476	1.1819	462
INSM2_TARGET_GENES	8.40588e-06	0.467199	1.15641	687
MIR140_3P	8.40588e-06	0.557166	1.3309	138
MIR4645_5P	8.40588e-06	0.564859	1.34055	117
TAF9B_TARGET_GENES	8.40588e-06	0.485066	1.19104	431
ZNF213_TARGET_GENES	8.40588e-06	0.47689	1.17435	501
GOBP_HISTONE_MODIFICATION	8.54482e-06	0.47673	1.17361	486
MIR3121_3P	8.54482e-06	0.466753	1.15366	634
PUJANA_BRCA2_PCC_NETWORK	8.54482e-06	0.483939	1.18752	414
GOBP_REGULATION_OF_CATABOLIC_PROCESS	8.68376e-06	0.454615	1.12938	950
GSE18791_CTRL_VS_NEWCASTLE_VIRUS_DC_12H_UP	8.68376e-06	0.520163	1.25577	196
HP_ABNORMALITY_OF_CIRCULATING_ENZYME_LEVEL	8.68376e-06	0.500887	1.22238	288
THAKAR_PBMC_INACTIVATED_INFLUENZA_AGE_21_30YO_RESPONDERS_7DY_DN	8.68376e-06	0.469317	1.15837	588
CHEMNITZ_RESPONSE_TO_PROSTAGLANDIN_E2_UP	8.82269e-06	0.556847	1.33014	138
GSE25088_WT_VS_STAT6_KO_MACROPHAGE_DN	8.82269e-06	0.522699	1.26131	192
CASORELLI_ACUTE_PROMYELOCYTIC_LEUKEMIA_DN	8.96163e-06	0.466284	1.15304	652
CREIGHTON_ENDOCRINE_THERAPY_RESISTANCE_3	8.96163e-06	0.466137	1.15361	683
GSE12392_CD8A_POS_VS_NEG_SPLEEN_IFNB_KO_DC_UP	8.96163e-06	0.525031	1.26767	197
GSE19401_RETINOIC_ACID_VS_RETINOIC_ACID_AND_PAM2CSK4_STIM_FOLLICULAR_DC_DN	8.96163e-06	0.523066	1.26207	191
GSE37534_PIOGLITAZONE_VS_ROSIGLITAZONE_TREATED_CD4_TCELL_PPARG1_FOXP3_TRANSDUCED_UP	8.96163e-06	0.530253	1.2784	180
HP_ABNORMALITY_OF_FINGER	8.96163e-06	0.450207	1.11911	1083
MIR6885_3P	8.96163e-06	0.486154	1.19231	398
GOBP_ENDOCYTIC_RECYCLING	9.10057e-06	0.601904	1.40261	74
GSE27786_LSK_VS_ERYTHROBLAST_UP	9.10057e-06	0.52289	1.26279	199
AGCACTT_MIR93_MIR302A_MIR302B_MIR302C_MIR302D_MIR372_MIR373_MIR520E_MIR520A_MIR526B_MIR520B_MIR520C_MIR520D	9.23951e-06	0.491348	1.20142	335
GSE29618_BCELL_VS_PDC_DAY7_FLU_VACCINE_DN	9.23951e-06	0.524727	1.26694	197
GSE1460_NAIVE_CD4_TCELL_ADULT_BLOOD_VS_THYMIC_STROMAL_CELL_DN	9.37844e-06	0.522385	1.26157	199
GSE21033_CTRL_VS_POLYIC_STIM_DC_3H_DN	9.37844e-06	0.523867	1.26415	193
TGAATGT_MIR181A_MIR181B_MIR181C_MIR181D	9.37844e-06	0.47997	1.18124	477
GOCC_NUCLEAR_SPECK	9.51738e-06	0.488292	1.19758	396
GSE17580_UNINFECTED_VS_S_MANSONI_INF_TEFF_UP	9.51738e-06	0.522987	1.26341	201
HP_BILATERAL_TONIC_CLONIC_SEIZURE	9.51738e-06	0.503787	1.22973	291
MIR4729	9.51738e-06	0.467056	1.15604	685
MIR495_3P	9.51738e-06	0.466141	1.15392	691
ZF5_01	9.51738e-06	0.509413	1.23566	229
CAGGTA_AREB6_01	9.65632e-06	0.459966	1.14098	776
GSE17721_POLYIC_VS_PAM3CSK4_16H_BMDC_DN	9.65632e-06	0.519426	1.25399	196
GSE40685_NAIVE_CD4_TCELL_VS_FOXP3_KO_TREG_PRECURSOR_DN	9.65632e-06	0.527494	1.27135	183
GSE6269_HEALTHY_VS_FLU_INF_PBMC_DN	9.65632e-06	0.535997	1.28689	155
SHEPARD_CRASH_AND_BURN_MUTANT_DN	9.65632e-06	0.527943	1.27375	190
FOXE1_TARGET_GENES	9.79526e-06	0.470197	1.16094	594
GSE5679_CTRL_VS_RARA_AGONIST_AM580_TREATED_DC_UP	9.79526e-06	0.524946	1.26756	198
MARTINEZ_RB1_TARGETS_DN	9.79526e-06	0.471786	1.1636	561
CREIGHTON_ENDOCRINE_THERAPY_RESISTANCE_1	9.93419e-06	0.476014	1.17197	496
GOBP_NEGATIVE_REGULATION_OF_TRANSCRIPTION_BY_RNA_POLYMERASE_II	1.00731e-05	0.459057	1.13953	852
LI_INDUCED_T_TO_NATURAL_KILLER_DN	1.00731e-05	0.54819	1.30919	136
MIR548G_3P	1.00731e-05	0.518647	1.25849	231
GAUTAM_EYE_IRIS_CILIARY_BODY_PUTATIVE_STEM_CELLS	1.02121e-05	0.505732	1.23288	274
GOBP_REGULATION_OF_CELL_PROJECTION_ORGANIZATION	1.02121e-05	0.464506	1.14836	648
GOBP_NEGATIVE_REGULATION_OF_RESPONSE_TO_STIMULUS	1.0351e-05	0.44291	1.10389	1532
GSE23321_EFFECTOR_MEMORY_VS_NAIVE_CD8_TCELL_DN	1.0351e-05	0.526063	1.2684	186
GSE35825_UNTREATED_VS_IFNG_STIM_MACROPHAGE_DN	1.0351e-05	0.530445	1.27886	181
GSE45365_WT_VS_IFNAR_KO_CD8A_DC_MCMV_INFECTION_UP	1.0351e-05	0.523113	1.26226	194
MURARO_PANCREAS_DUCTAL_CELL	1.0351e-05	0.447933	1.11486	1241
REACTOME_INTRA_GOLGI_AND_RETROGRADE_GOLGI_TO_ER_TRAFFIC	1.0351e-05	0.52315	1.26235	194
AP2GAMMA_01	1.04899e-05	0.506198	1.22988	247
ELF5_TARGET_GENES	1.04899e-05	0.48902	1.19837	385
GSE15330_LYMPHOID_MULTIPOTENT_VS_PRO_BCELL_DN	1.04899e-05	0.521608	1.25969	199
GSE17721_CTRL_VS_CPG_6H_BMDC_DN	1.06289e-05	0.523868	1.26566	202
GSE42088_UNINF_VS_LEISHMANIA_INF_DC_4H_UP	1.06289e-05	0.522938	1.26184	194
STEIN_ESRRA_TARGETS_UP	1.06289e-05	0.491381	1.20346	377
GSE27786_LIN_NEG_VS_NKCELL_DN	1.07678e-05	0.523731	1.26453	197
ZNF843_TARGET_GENES	1.07678e-05	0.461978	1.14405	717
GINESTIER_BREAST_CANCER_ZNF217_AMPLIFIED_DN	1.09068e-05	0.496458	1.21349	317
GSE31082_DP_VS_CD8_SP_THYMOCYTE_UP	1.09068e-05	0.521532	1.25951	199
MARSON_BOUND_BY_FOXP3_STIMULATED	1.09068e-05	0.452881	1.12537	1003
HP_CHOREA	1.11846e-05	0.506119	1.23291	267
MORF_RAB1A	1.11846e-05	0.527107	1.27173	190
GOBP_CELL_MIGRATION	1.16014e-05	0.443081	1.10384	1409
GOMF_CATALYTIC_ACTIVITY_ACTING_ON_A_NUCLEIC_ACID	1.16014e-05	0.471746	1.16392	575
GSE2770_IL12_AND_TGFB_VS_IL4_TREATED_ACT_CD4_TCELL_6H_UP	1.16014e-05	0.523408	1.26375	197
MIR6715B_5P	1.16014e-05	0.517046	1.25301	221
GOBP_RESPONSE_TO_OXYGEN_CONTAINING_COMPOUND	1.17404e-05	0.441783	1.10117	1566
GSE5679_CTRL_VS_PPARG_LIGAND_ROSIGLITAZONE_TREATED_DC_UP	1.17404e-05	0.522499	1.2612	195
GOMF_PROTEIN_DIMERIZATION_ACTIVITY	1.18793e-05	0.452658	1.12469	981
GSE11961_MARGINAL_ZONE_BCELL_VS_PLASMA_CELL_DAY7_UP	1.18793e-05	0.522777	1.26271	200
GSE40277_EOS_AND_LEF1_TRANSDUCED_VS_GATA1_AND_SATB1_TRANSDUCED_CD4_TCELL_DN	1.18793e-05	0.523277	1.26344	197
GOBP_REGULATION_OF_INTRACELLULAR_SIGNAL_TRANSDUCTION	1.20183e-05	0.441139	1.09967	1626
GSE22886_IGM_MEMORY_BCELL_VS_BM_PLASMA_CELL_DN	1.20183e-05	0.526439	1.27012	190
GSE41867_DAY8_EFFECTOR_VS_DAY30_MEMORY_CD8_TCELL_LCMV_ARMSTRONG_UP	1.20183e-05	0.522362	1.26087	195
HALLMARK_G2M_CHECKPOINT	1.20183e-05	0.523163	1.26316	197
NCOA2_TARGET_GENES	1.20183e-05	0.485993	1.19193	397
HP_ABNORMAL_TENDON_MORPHOLOGY	1.21572e-05	0.462159	1.14537	742
TRAVAGLINI_LUNG_TREM2_DENDRITIC_CELL	1.21572e-05	0.47203	1.16381	553
GSE37301_MULTIPOTENT_PROGENITOR_VS_COMMON_LYMPHOID_PROGENITOR_DN	1.22961e-05	0.52117	1.25902	201
HP_DYSTONIA	1.22961e-05	0.47681	1.1741	506
MIR4666A_3P	1.22961e-05	0.473892	1.16838	538
SENESE_HDAC3_TARGETS_UP	1.22961e-05	0.477475	1.17494	468
GOBP_RESPONSE_TO_ENDOGENOUS_STIMULUS	1.2574e-05	0.441572	1.10055	1522
GSE43863_TH1_VS_LY6C_LOW_CXCR5NEG_EFFECTOR_CD4_TCELL_UP	1.2574e-05	0.523377	1.26377	198
GSE26156_DOUBLE_POSITIVE_VS_CD4_SINGLE_POSITIVE_THYMOCYTE_DN	1.27129e-05	0.521936	1.25949	193
HIF1_Q5	1.27129e-05	0.511824	1.24374	248
HOXB6_TARGET_GENES	1.27129e-05	0.471725	1.163	536
ZNF140_TARGET_GENES	1.27129e-05	0.478296	1.17617	455
GOBP_AUTOPHAGOSOME_ORGANIZATION	1.28519e-05	0.571193	1.35258	106
GOCC_RECYCLING_ENDOSOME	1.28519e-05	0.521407	1.25814	194
GSE17721_0.5H_VS_12H_CPG_BMDC_DN	1.28519e-05	0.523329	1.26365	198
GSE23568_CTRL_VS_ID3_TRANSDUCED_CD8_TCELL_UP	1.28519e-05	0.522587	1.26177	197
MORF_RAC1	1.28519e-05	0.522964	1.26408	207
GOCC_SOMATODENDRITIC_COMPARTMENT	1.29908e-05	0.456904	1.13389	820
GSE19888_CTRL_VS_T_CELL_MEMBRANES_ACT_MAST_CELL_UP	1.29908e-05	0.51786	1.25021	196
GSE41867_NAIVE_VS_DAY15_LCMV_EFFECTOR_CD8_TCELL_UP	1.29908e-05	0.517854	1.2502	196
GSE45739_NRAS_KO_VS_WT_ACD3_ACD28_STIM_CD4_TCELL_UP	1.29908e-05	0.522524	1.26162	197
GSE15659_CD45RA_NEG_CD4_TCELL_VS_ACTIVATED_TREG_DN	1.31298e-05	0.528009	1.27299	180
MIR103A_3P_MIR107	1.31298e-05	0.506423	1.23177	254
FOSTER_KDM1A_TARGETS_DN	1.32687e-05	0.520683	1.25746	199
GSE41867_NAIVE_VS_DAY8_LCMV_CLONE13_EFFECTOR_CD8_TCELL_UP	1.32687e-05	0.51997	1.2564	203
MIR4659A_3P_MIR4659B_3P	1.34076e-05	0.465608	1.15144	653
MIR548N	1.34076e-05	0.465776	1.15036	598
GSE5142_HTERT_TRANSDUCED_VS_CTRL_CD8_TCELL_LATE_PASSAGE_CLONE_UP	1.35466e-05	0.522281	1.26103	197
GSE5589_LPS_VS_LPS_AND_IL6_STIM_MACROPHAGE_45MIN_UP	1.35466e-05	0.520532	1.25709	199
GOBP_MITOTIC_CELL_CYCLE_PROCESS	1.36855e-05	0.463537	1.14746	699
GOBP_RESPONSE_TO_GAMMA_RADIATION	1.36855e-05	0.640844	1.46758	53
GSE22886_CD4_TCELL_VS_BCELL_NAIVE_UP	1.36855e-05	0.519086	1.25259	192
MODULE_98	1.36855e-05	0.488458	1.19663	381
DYRK1A_TARGET_GENES	1.38245e-05	0.46477	1.14895	645
GSE33162_UNTREATED_VS_4H_LPS_STIM_HDAC3_KO_MACROPHAGE_DN	1.38245e-05	0.523006	1.26287	198
LOPEZ_MBD_TARGETS	1.39634e-05	0.454943	1.12989	930
MARTINEZ_TP53_TARGETS_DN	1.41023e-05	0.465687	1.15023	601
MONNIER_POSTRADIATION_TUMOR_ESCAPE_UP	1.41023e-05	0.485281	1.19019	397
MORF_SKP1A	1.41023e-05	0.520647	1.25631	194
NAKAYA_PBMC_FLUARIX_FLUVIRIN_AGE_18_50YO_CORRELATED_WITH_HAI_28DY_RESPONSE_AT_3DY_POSITIVE	1.41023e-05	0.483679	1.18621	406
GSE10239_MEMORY_VS_KLRG1HIGH_EFF_CD8_TCELL_DN	1.43816e-05	0.521037	1.25851	200
GSE36826_WT_VS_IL1R_KO_SKIN_STAPH_AUREUS_INF_UP	1.43816e-05	0.521818	1.25992	197
HOFFMANN_LARGE_TO_SMALL_PRE_BII_LYMPHOCYTE_UP	1.43816e-05	0.540987	1.29729	151
GSE27786_CD4_TCELL_VS_NEUTROPHIL_UP	1.46608e-05	0.520186	1.25626	199
GSE27786_LIN_NEG_VS_NKCELL_UP	1.46608e-05	0.520842	1.25804	200
GSE32986_UNSTIM_VS_GMCSF_AND_CURDLAN_HIGHDOSE_STIM_DC_UP	1.46608e-05	0.520377	1.25566	194
GSE339_CD4POS_VS_CD4CD8DN_DC_UP	1.46608e-05	0.520996	1.25841	200
GSE37301_MULTIPOTENT_PROGENITOR_VS_RAG2_KO_NK_CELL_UP	1.46608e-05	0.521007	1.25844	200
HP_ABNORMAL_EXTERNAL_GENITALIA	1.46608e-05	0.449194	1.11714	1111
MZF1_01	1.46608e-05	0.508742	1.23465	235
GAUTAM_EYE_IRIS_CILIARY_BODY_CILIARY_BODY_ENDOTHELIAL_CELLS	1.49401e-05	0.490485	1.19982	343
GSE15930_NAIVE_VS_72H_IN_VITRO_STIM_IL12_CD8_TCELL_UP	1.49401e-05	0.520646	1.25757	200
GSE5589_WT_VS_IL10_KO_LPS_AND_IL10_STIM_MACROPHAGE_45MIN_UP	1.49401e-05	0.516983	1.2481	196
KLF7_TARGET_GENES	1.49401e-05	0.457414	1.13447	772
MARTINEZ_RB1_AND_TP53_TARGETS_DN	1.49401e-05	0.464449	1.14664	591
MODULE_69	1.49401e-05	0.473343	1.16556	504
GOBP_CELLULAR_RESPONSE_TO_UV	1.52193e-05	0.596905	1.39844	84
GOBP_POSITIVE_REGULATION_OF_TRANSLATION	1.52193e-05	0.544464	1.29776	129
GSE19825_NAIVE_VS_IL2RALOW_DAY3_EFF_CD8_TCELL_DN	1.52193e-05	0.521664	1.25954	197
HBZ_TARGET_GENES	1.52193e-05	0.46739	1.1534	581
HP_AUTISTIC_BEHAVIOR	1.52193e-05	0.468069	1.15626	614
MODULE_52	1.52193e-05	0.480971	1.18102	429
MORF_UBE2I	1.52193e-05	0.515648	1.24983	224
SCHLOSSER_MYC_TARGETS_REPRESSED_BY_SERUM	1.52193e-05	0.536379	1.28889	157
AP4_Q6	1.54986e-05	0.510035	1.2361	219
CAGCACT_MIR5123P	1.54986e-05	0.545096	1.30477	146
FISCHER_DREAM_TARGETS	1.54986e-05	0.454549	1.12891	930
FRANCO_BLOOD_SANOFI_PASTEUR_SA_INACTIVATED_INFLUENZA_VACCINE_CORRELATED_WITH_ANTIBODY_RESPONSE_AGE_18_40YO_1DY_POSITIVE	1.54986e-05	0.555969	1.3233	126
GSE17721_POLYIC_VS_CPG_2H_BMDC_UP	1.57778e-05	0.521497	1.25914	197
GSE27786_CD8_TCELL_VS_NKCELL_UP	1.57778e-05	0.519785	1.25423	194
GSE27786_NEUTROPHIL_VS_MONO_MAC_DN	1.57778e-05	0.525864	1.26868	189
MOHANKUMAR_HOXA1_TARGETS_UP	1.57778e-05	0.481098	1.17997	400
GSE10240_CTRL_VS_IL17_STIM_PRIMARY_BRONCHIAL_EPITHELIAL_CELLS_DN	1.6057e-05	0.52071	1.25688	195
GSE15215_CD2_POS_VS_NEG_PDC_DN	1.6057e-05	0.519643	1.25389	194
MIR4319	1.6057e-05	0.482309	1.18427	431
MODULE_100	1.6057e-05	0.471146	1.16168	540
GSE27859_DC_VS_CD11C_INT_F480_HI_MACROPHAGE_DN	1.63363e-05	0.538785	1.29487	158
MIR6074	1.63363e-05	0.507986	1.23642	260
MYOCD_TARGET_GENES	1.63363e-05	0.479797	1.18068	469
GSE12845_IGD_NEG_BLOOD_VS_PRE_GC_TONSIL_BCELL_UP	1.66155e-05	0.524949	1.26653	190
GSE15330_HSC_VS_GRANULOCYTE_MONOCYTE_PROGENITOR_DN	1.66155e-05	0.521861	1.26011	198
GSE15330_WT_VS_IKAROS_KO_HSC_DN	1.66155e-05	0.52207	1.26061	198
GSE41176_WT_VS_TAK1_KO_ANTI_IGM_STIM_BCELL_6H_DN	1.66155e-05	0.521901	1.26021	198
GSE46606_IRF4HIGH_VS_IRF4MID_CD40L_IL2_IL5_DAY1_STIMULATED_BCELL_UP	1.66155e-05	0.521929	1.26027	198
ATF3_Q6	1.68948e-05	0.504428	1.22641	250
GSE25088_WT_VS_STAT6_KO_MACROPHAGE_UP	1.68948e-05	0.528755	1.27288	175
MIR302A_3P_MIR302B_3P_MIR302C_3P_MIR302D_3P	1.68948e-05	0.487109	1.19226	352
MORF_PSMC2	1.68948e-05	0.563705	1.33717	112
ZNF250_TARGET_GENES	1.68948e-05	0.482578	1.18491	424
GRYDER_PAX3FOXO1_ENHANCERS_KO_DOWN	1.7174e-05	0.481052	1.18109	430
GSE21033_1H_VS_24H_POLYIC_STIM_DC_UP	1.7174e-05	0.531324	1.27737	160
HP_ABNORMAL_AGGRESSIVE_IMPULSIVE_OR_VIOLENT_BEHAVIOR	1.7174e-05	0.491437	1.20263	348
MORF_RAD21	1.74533e-05	0.529752	1.27465	171
GOCC_SPINDLE	1.77325e-05	0.484702	1.18845	394
MIR5696	1.77325e-05	0.46334	1.14657	678
GAUTAM_EYE_CORNEA_CYTOTOXIC_T_CELLS	1.80118e-05	0.544685	1.30082	136
GOBP_POSITIVE_REGULATION_OF_CATABOLIC_PROCESS	1.80118e-05	0.474127	1.16743	502
GSE1432_6H_VS_24H_IFNG_MICROGLIA_UP	1.80118e-05	0.516166	1.24612	196
GSE25085_FETAL_LIVER_VS_FETAL_BM_SP4_THYMIC_IMPLANT_UP	1.80118e-05	0.519281	1.25301	194
KRIGE_RESPONSE_TO_TOSEDOSTAT_24HR_UP	1.80118e-05	0.461404	1.14231	708
GSE41867_NAIVE_VS_EFFECTOR_CD8_TCELL_UP	1.8291e-05	0.519371	1.25467	201
MIR181A_5P_MIR181B_5P	1.8291e-05	0.469605	1.15824	562
GSE10239_NAIVE_VS_DAY4.5_EFF_CD8_TCELL_UP	1.85703e-05	0.520095	1.25505	193
GSE5463_CTRL_VS_DEXAMETHASONE_TREATED_THYMOCYTE_UP	1.85703e-05	0.520851	1.25767	198
NAKAMURA_TUMOR_ZONE_PERIPHERAL_VS_CENTRAL_DN	1.85703e-05	0.464916	1.14833	601
GOBP_GLIOGENESIS	1.88495e-05	0.501487	1.22332	280
GSE32034_LY6C_HIGH_VS_LOW_MONOCYTE_DN	1.88495e-05	0.515152	1.24589	209
GSE40274_XBP1_VS_FOXP3_AND_XBP1_TRANSDUCED_ACTIVATED_CD4_TCELL_DN	1.88495e-05	0.516646	1.2467	192
CUI_TCF21_TARGETS_2_UP	1.91288e-05	0.480527	1.17983	421
GOBP_RESPONSE_TO_ABIOTIC_STIMULUS	1.91288e-05	0.450181	1.11909	1058
GOCC_AUTOPHAGOSOME	1.91288e-05	0.568055	1.3456	108
MARTINEZ_RESPONSE_TO_TRABECTEDIN_DN	1.91288e-05	0.503854	1.22763	268
MIR153_3P	1.91288e-05	0.492569	1.20402	327
REACTOME_ANTIGEN_PROCESSING_UBIQUITINATION_PROTEASOME_DEGRADATION	1.91288e-05	0.491239	1.19982	311
YANG_BCL3_TARGETS_UP	1.91288e-05	0.490799	1.2001	334
GOBP_REGULATION_OF_CELL_DIFFERENTIATION	1.9408e-05	0.442807	1.10329	1474
GOMF_CHROMATIN_BINDING	1.9408e-05	0.469438	1.15762	557
GSE17721_POLYIC_VS_GARDIQUIMOD_6H_BMDC_DN	1.9408e-05	0.518469	1.25211	199
GSE3039_NKT_CELL_VS_ALPHABETA_CD8_TCELL_DN	1.9408e-05	0.518463	1.2521	199
HP_MENTAL_DETERIORATION	1.9408e-05	0.494521	1.20771	306
HP_SOMATIC_SENSORY_DYSFUNCTION	1.9408e-05	0.485786	1.18885	351
MIR181D_5P	1.96873e-05	0.468915	1.15652	561
WANG_CISPLATIN_RESPONSE_AND_XPC_DN	1.96873e-05	0.514271	1.24408	212
BORCZUK_MALIGNANT_MESOTHELIOMA_UP	1.99665e-05	0.491289	1.19941	302
HP_FUNCTIONAL_MOTOR_DEFICIT	1.99665e-05	0.477056	1.17338	461
MIR30D_5P	1.99665e-05	0.458878	1.13802	769
GSE27786_CD4_VS_CD8_TCELL_UP	2.02457e-05	0.518623	1.25287	201
GSE3982_MAST_CELL_VS_NEUTROPHIL_DN	2.02457e-05	0.523161	1.26221	190
GSE42088_UNINF_VS_LEISHMANIA_INF_DC_24H_DN	2.02457e-05	0.519764	1.25496	197
GSE22611_UNSTIM_VS_2H_MDP_STIM_MUTANT_NOD2_TRANSDUCED_HEK293T_CELL_DN	2.0525e-05	0.527139	1.27065	185
GSE22886_CD8_TCELL_VS_BCELL_NAIVE_UP	2.0525e-05	0.518239	1.25043	191
MANNO_MIDBRAIN_NEUROTYPES_HRGL2A	2.0525e-05	0.4694	1.15786	567
E2F_03	2.08042e-05	0.503466	1.22263	240
GSE14308_NAIVE_CD4_TCELL_VS_NATURAL_TREG_DN	2.08042e-05	0.518226	1.25152	199
GSE2770_IL4_ACT_VS_ACT_CD4_TCELL_6H_UP	2.08042e-05	0.522872	1.26023	184
GOBP_DEFENSE_RESPONSE_TO_SYMBIONT	2.13627e-05	0.503103	1.22554	266
GSE14308_TH1_VS_TH17_DN	2.13627e-05	0.519779	1.25508	198
HARALAMBIEVA_PBMC_M_M_R_II_AGE_11_22YO_VACCINATED_VS_UNVACCINATED_7YR_UP	2.13627e-05	0.451811	1.1221	901
HP_RESPIRATORY_INSUFFICIENCY	2.13627e-05	0.466431	1.15075	571
GSE17721_CTRL_VS_CPG_12H_BMDC_UP	2.1642e-05	0.51511	1.24357	196
GSE360_HIGH_DOSE_B_MALAYI_VS_M_TUBERCULOSIS_DC_UP	2.1642e-05	0.515046	1.24342	196
GSE5542_IFNA_VS_IFNA_AND_IFNG_TREATED_EPITHELIAL_CELLS_24H_DN	2.1642e-05	0.518018	1.25102	199
MIR4275	2.1642e-05	0.535302	1.28489	153
GOMF_ATP_DEPENDENT_ACTIVITY	2.22005e-05	0.468324	1.15416	527
GSE16385_ROSIGLITAZONE_IL4_VS_ROSIGLITAZONE_ALONE_STIM_MACROPHAGE_DN	2.22005e-05	0.519412	1.2542	198
GSE21670_TGFB_VS_TGFB_AND_IL6_TREATED_STAT3_KO_CD4_TCELL_UP	2.22005e-05	0.519379	1.25412	198
GSE2770_TGFB_AND_IL4_VS_IL4_TREATED_ACT_CD4_TCELL_6H_UP	2.22005e-05	0.524768	1.26438	178
AAGCAAT_MIR137	2.24797e-05	0.507796	1.23068	219
AP2_Q3	2.24797e-05	0.502442	1.22158	250
GOCC_CHROMOSOMAL_REGION	2.24797e-05	0.490797	1.20127	354
HP_BABINSKI_SIGN	2.24797e-05	0.501932	1.21952	247
TGCCTTA_MIR124A	2.24797e-05	0.470994	1.16132	549
AGCATTA_MIR155	2.2759e-05	0.545745	1.30163	131
MIR4422	2.2759e-05	0.477299	1.17262	438
GSE7764_IL15_TREATED_VS_CTRL_NK_CELL_24H_UP	2.30382e-05	0.517643	1.25012	199
TGCACTT_MIR519C_MIR519B_MIR519A	2.30382e-05	0.479921	1.17888	437
ZNF322_TARGET_GENES	2.30382e-05	0.458398	1.13683	769
GSE6674_ANTI_IGM_VS_PL2_3_STIM_BCELL_DN	2.33175e-05	0.51906	1.25335	198
HP_INCREASED_HEAD_CIRCUMFERENCE	2.33175e-05	0.478009	1.17566	458
WDHD1_TARGET_GENES	2.33175e-05	0.537406	1.29004	154
BYSTROEM_CORRELATED_WITH_IL5_DN	2.35967e-05	0.629713	1.44805	56
CAGCTG_AP4_Q5	2.35967e-05	0.441475	1.10009	1488
GSE20198_UNTREATED_VS_IFNA_TREATED_ACT_CD4_TCELL_UP	2.35967e-05	0.517769	1.25081	201
GSE28726_NAIVE_VS_ACTIVATED_CD4_TCELL_DN	2.35967e-05	0.518505	1.25156	195
MURARO_PANCREAS_ALPHA_CELL	2.35967e-05	0.470692	1.16057	542
GOBP_AMIDE_BIOSYNTHETIC_PROCESS	2.3876e-05	0.459494	1.13856	733
GSE13485_DAY1_VS_DAY21_YF17D_VACCINE_PBMC_UP	2.3876e-05	0.524231	1.26308	178
GOBP_VACUOLE_ORGANIZATION	2.41552e-05	0.52554	1.2667	182
BYSTRYKH_HEMATOPOIESIS_STEM_CELL_QTL_TRANS	2.44345e-05	0.458691	1.13835	827
GSE16450_CTRL_VS_IFNA_6H_STIM_MATURE_NEURON_CELL_LINE_DN	2.44345e-05	0.51438	1.24181	196
ZNF8_TARGET_GENES	2.44345e-05	0.458391	1.1377	833
GSE22589_HEALTHY_VS_HIV_INFECTED_DC_UP	2.47137e-05	0.517177	1.24899	199
GSE29618_PRE_VS_DAY7_POST_LAIV_FLU_VACCINE_PDC_DN	2.47137e-05	0.516914	1.24723	191
MIR181C_5P	2.47137e-05	0.468873	1.1564	563
FAN_OVARY_CL3_MATURE_CUMULUS_GRANULOSA_CELL_1	2.4993e-05	0.513496	1.24599	231
GSE43863_NAIVE_VS_LY6C_LOW_CXCR5NEG_CD4_EFF_TCELL_D6_LCMV_DN	2.4993e-05	0.525332	1.2662	182
GSE4535_BM_DERIVED_DC_VS_FOLLICULAR_DC_DN	2.4993e-05	0.514248	1.24149	196
MILI_PSEUDOPODIA_CHEMOTAXIS_DN	2.4993e-05	0.479285	1.17656	418
REACTOME_PROTEIN_LOCALIZATION	2.4993e-05	0.528796	1.2713	162
GSE39916_B_CELL_SPLEEN_VS_PLASMA_CELL_BONE_MARROW_UP	2.52722e-05	0.516864	1.24824	199
GOBP_MEMBRANE_ORGANIZATION	2.55515e-05	0.456158	1.13176	800
GOBP_REGULATION_OF_CELL_CYCLE	2.55515e-05	0.452878	1.12529	994
GSE5542_IFNG_VS_IFNA_AND_IFNG_TREATED_EPITHELIAL_CELLS_24H_UP	2.55515e-05	0.518271	1.25135	197
HP_OPTIC_ATROPHY	2.55515e-05	0.467846	1.15408	566
REACTOME_INTERFERON_SIGNALING	2.55515e-05	0.520035	1.25386	186
REACTOME_SIGNALING_BY_RHO_GTPASES_MIRO_GTPASES_AND_RHOBTB3	2.55515e-05	0.461866	1.14327	693
GSE17721_PAM3CSK4_VS_GADIQUIMOD_24H_BMDC_DN	2.58307e-05	0.514307	1.24288	206
GSE22886_NAIVE_BCELL_VS_BLOOD_PLASMA_CELL_DN	2.58307e-05	0.518208	1.25049	193
GSE23308_WT_VS_MINERALCORTICOID_REC_KO_MACROPHAGE_CORTICOSTERONE_TREATED_DN	2.61099e-05	0.5185	1.25199	198
GSE3982_MEMORY_CD4_TCELL_VS_TH2_DN	2.61099e-05	0.518122	1.25099	197
DOUGLAS_BMI1_TARGETS_DN	2.63892e-05	0.489501	1.19516	304
GSE14769_UNSTIM_VS_360MIN_LPS_BMDM_UP	2.63892e-05	0.517967	1.25062	197
GSE22886_IGM_MEMORY_BCELL_VS_BLOOD_PLASMA_CELL_DN	2.63892e-05	0.517794	1.2502	197
GSE32533_WT_VS_MIR17_KO_ACT_CD4_TCELL_DN	2.63892e-05	0.514986	1.2427	192
GSE25677_R848_VS_MPL_AND_R848_STIM_BCELL_DN	2.66684e-05	0.532955	1.28155	163
GOMF_UBIQUITIN_LIKE_PROTEIN_LIGASE_ACTIVITY	2.69477e-05	0.490338	1.19695	301
GSE26351_UNSTIM_VS_WNT_PATHWAY_STIM_HEMATOPOIETIC_PROGENITORS_UP	2.69477e-05	0.516262	1.24678	199
GSE34156_UNTREATED_VS_6H_NOD2_LIGAND_TREATED_MONOCYTE_DN	2.69477e-05	0.525766	1.26732	179
MIR30E_5P	2.69477e-05	0.457873	1.13553	769
GOBP_ORGANELLE_FISSION	2.72269e-05	0.473099	1.16469	485
GOBP_PROTEIN_POLYUBIQUITINATION	2.72269e-05	0.505267	1.22621	235
HP_DEPRESSION	2.72269e-05	0.485969	1.18967	366
REACTOME_TRANSCRIPTIONAL_REGULATION_BY_TP53	2.72269e-05	0.485895	1.18889	345
AAAGGGA_MIR204_MIR211	2.75062e-05	0.512059	1.24093	221
GSE1460_INTRATHYMIC_T_PROGENITOR_VS_NAIVE_CD4_TCELL_ADULT_BLOOD_UP	2.75062e-05	0.513689	1.24014	196
GSE22886_NAIVE_CD4_TCELL_VS_48H_ACT_TH1_UP	2.77854e-05	0.524098	1.26322	182
HOLLMANN_APOPTOSIS_VIA_CD40_UP	2.77854e-05	0.517512	1.24952	197
HP_DEVELOPMENTAL_REGRESSION	2.77854e-05	0.484237	1.18506	351
ARNT_02	2.80647e-05	0.501075	1.21826	250
RNGTGGGC_UNKNOWN	2.80647e-05	0.455567	1.12988	772
GOBP_REGULATION_OF_NEURON_PROJECTION_DEVELOPMENT	2.83439e-05	0.476315	1.16949	422
GSE21063_WT_VS_NFATC1_KO_BCELL_DN	2.83439e-05	0.517449	1.24937	197
MATSUMIYA_PBMC_MODIFIED_VACCINIA_ANKARA_VACCINE_AGE_18_55YO_2DY_UP	2.83439e-05	0.615018	1.42205	63
NAKAYA_PBMC_FLUARIX_FLUVIRIN_AGE_18_50YO_CORRELATED_WITH_HAI_28DY_RESPONSE_AT_3DY_NEGATIVE	2.83439e-05	0.49123	1.20136	338
GOMF_ATP_HYDROLYSIS_ACTIVITY	2.89052e-05	0.493846	1.20624	309
GSE21546_UNSTIM_VS_ANTI_CD3_STIM_SAP1A_KO_AND_ELK1_KO_DP_THYMOCYTES_UP	2.89052e-05	0.527479	1.26813	162
GSE22886_NEUTROPHIL_VS_DC_DN	2.89052e-05	0.513392	1.23943	196
HP_ABNORMALITY_OF_THE_URINARY_SYSTEM_PHYSIOLOGY	2.89052e-05	0.450659	1.1197	976
MIR212_3P	2.89052e-05	0.523874	1.26302	181
SPIELMAN_LYMPHOBLAST_EUROPEAN_VS_ASIAN_DN	2.89052e-05	0.467832	1.15426	575
GOMF_PROTEIN_METHYLTRANSFERASE_ACTIVITY	2.94664e-05	0.578898	1.35985	90
GSE15330_GRANULOCYTE_MONOCYTE_PROGENITOR_VS_PRO_BCELL_UP	2.94664e-05	0.517037	1.24801	195
GSE17721_POLYIC_VS_GARDIQUIMOD_8H_BMDC_DN	2.94664e-05	0.513339	1.2393	196
MIR5699_5P	2.94664e-05	0.55657	1.31927	110
RTAAACA_FREAC2_01	2.94664e-05	0.452519	1.12379	918
ZNF618_TARGET_GENES	2.94664e-05	0.447126	1.11268	1155
GOBP_REGULATION_OF_GTPASE_ACTIVITY	3.00277e-05	0.489201	1.19619	334
GSE36009_WT_VS_NLRP10_KO_DC_DN	3.00277e-05	0.515783	1.24563	199
HDAC4_TARGET_GENES	3.00277e-05	0.467376	1.15272	561
GOBP_POSITIVE_REGULATION_OF_MOLECULAR_FUNCTION	3.05889e-05	0.440721	1.09797	1459
GOBP_VIRAL_LIFE_CYCLE	3.05889e-05	0.490073	1.19696	307
GSE5455_EX_VIVO_VS_POST_24H_INCUBATION_MONOCYTES_FROM_TUMOR_BEARING_MOUSE_UP	3.05889e-05	0.516813	1.24783	197
HP_MOTOR_DELAY	3.05889e-05	0.460421	1.14037	722
MORF_AP2M1	3.05889e-05	0.512618	1.23942	208
ALKBH3_TARGET_GENES	3.11502e-05	0.486534	1.19095	358
ERBB2_UP.V1_DN	3.11502e-05	0.520587	1.256	190
GSE41867_LCMV_ARMSTRONG_VS_CLONE13_DAY6_EFFECTOR_CD8_TCELL_DN	3.17114e-05	0.513062	1.23863	196
MIR30B_5P_MIR30C_5P	3.17114e-05	0.458524	1.13733	773
MIR466	3.17114e-05	0.480951	1.17971	403
TASOR_TARGET_GENES	3.17114e-05	0.504673	1.22601	245
DURANTE_ADULT_OLFACTORY_NEUROEPITHELIUM_MATURE_NEURONS	3.22727e-05	0.522511	1.25974	181
GSE360_CTRL_VS_B_MALAYI_LOW_DOSE_MAC_DN	3.22727e-05	0.521288	1.25764	189
GSE43957_UNTREATED_VS_NACL_TREATED_ANTI_CD3_CD28_STIM_CD4_TCELL_UP	3.22727e-05	0.51576	1.24595	201
NUYTTEN_EZH2_TARGETS_UP	3.22727e-05	0.449837	1.11776	1000
GOBP_APOPTOTIC_SIGNALING_PATHWAY	3.28339e-05	0.467045	1.15191	561
GSE13547_CTRL_VS_ANTI_IGM_STIM_ZFX_KO_BCELL_2H_UP	3.28339e-05	0.526426	1.2656	162
GSE37301_MULTIPOTENT_PROGENITOR_VS_RAG2_KO_NK_CELL_DN	3.28339e-05	0.514897	1.24414	203
GSE5503_MLN_DC_VS_PLN_DC_ACTIVATED_ALLOGENIC_TCELL_UP	3.28339e-05	0.515458	1.24484	199
LU_EZH2_TARGETS_UP	3.28339e-05	0.496829	1.21039	269
MIR636	3.28339e-05	0.510558	1.23715	220
GOBP_RIBONUCLEOPROTEIN_COMPLEX_BIOGENESIS	3.33952e-05	0.481492	1.18082	399
GSE25123_CTRL_VS_IL4_STIM_MACROPHAGE_DN	3.33952e-05	0.515169	1.24302	191
HP_LEUKOENCEPHALOPATHY	3.33952e-05	0.513432	1.24392	218
MIR30A_5P	3.33952e-05	0.458354	1.13669	768
CUX1_TARGET_GENES	3.39564e-05	0.469489	1.1574	533
FISCHER_G2_M_CELL_CYCLE	3.39564e-05	0.507442	1.23116	230
GSE17721_POLYIC_VS_PAM3CSK4_6H_BMDC_DN	3.39564e-05	0.512802	1.238	196
GSE19401_PLN_VS_PEYERS_PATCH_FOLLICULAR_DC_DN	3.39564e-05	0.520819	1.25598	187
MIR183_5P	3.39564e-05	0.502216	1.21821	229
MIR2113	3.39564e-05	0.502975	1.22328	253
AATGTGA_MIR23A_MIR23B	3.45177e-05	0.478133	1.17374	418
GSE18791_UNSTIM_VS_NEWCATSLE_VIRUS_DC_6H_UP	3.45177e-05	0.522325	1.25895	182
HP_ABNORMAL_JOINT_MORPHOLOGY	3.45177e-05	0.449358	1.11689	1037
HP_ABNORMAL_PERIPHERAL_NERVOUS_SYSTEM_PHYSIOLOGY	3.45177e-05	0.538977	1.28851	140
MIR520B_3P_MIR520C_3P_MIR520E_3P	3.45177e-05	0.486755	1.18994	326
REACTOME_ADAPTIVE_IMMUNE_SYSTEM	3.50789e-05	0.456665	1.13225	759
GSE15330_MEGAKARYOCYTE_ERYTHROID_PROGENITOR_VS_PRO_BCELL_DN	3.56402e-05	0.515515	1.2447	197
GSE2770_UNTREATED_VS_TGFB_AND_IL12_TREATED_ACT_CD4_TCELL_48H_DN	3.56402e-05	0.51253	1.23735	196
GSE27786_CD4_TCELL_VS_ERYTHTROBLAST_UP	3.56402e-05	0.515222	1.24427	199
HP_PACE_OF_PROGRESSION	3.56402e-05	0.476103	1.16979	440
PARENT_MTOR_SIGNALING_UP	3.56402e-05	0.466808	1.15122	558
GOCC_PLASMA_MEMBRANE_REGION	3.62014e-05	0.444581	1.10628	1218
GSE10147_IL3_VS_IL3_AND_CPG_STIM_PDC_DN	3.62014e-05	0.526179	1.265	160
HP_DYSARTHRIA	3.62014e-05	0.467995	1.1529	521
MASSARWEH_TAMOXIFEN_RESISTANCE_DN	3.62014e-05	0.505108	1.22595	233
ZC3H11A_TARGET_GENES	3.62014e-05	0.47112	1.16008	505
GOBP_CARBOHYDRATE_DERIVATIVE_BIOSYNTHETIC_PROCESS	3.67627e-05	0.467958	1.15456	573
RHEIN_ALL_GLUCOCORTICOID_THERAPY_DN	3.67627e-05	0.485037	1.18729	358
GSE14769_40MIN_VS_360MIN_LPS_BMDM_UP	3.73239e-05	0.514968	1.24366	199
GSE6269_HEALTHY_VS_E_COLI_INF_PBMC_UP	3.73239e-05	0.529065	1.27253	167
HOXA10_TARGET_GENES	3.73239e-05	0.509674	1.23535	224
MIR132_3P	3.73239e-05	0.519047	1.25101	184
MIR4742_3P	3.73239e-05	0.510573	1.23482	209
MIR559	3.73239e-05	0.469019	1.15644	542
MIR548I	3.78852e-05	0.470169	1.15747	482
MIR6835_3P	3.78852e-05	0.476147	1.16992	439
CBX5_TARGET_GENES	3.84464e-05	0.463165	1.14482	635
GCANCTGNY_MYOD_Q6	3.84464e-05	0.453234	1.12568	909
GOMF_TRANSLATION_FACTOR_ACTIVITY_RNA_BINDING	3.84464e-05	0.586303	1.36883	78
GSE32986_GMCSF_VS_GMCSF_AND_CURDLAN_LOWDOSE_STIM_DC_UP	3.84464e-05	0.515904	1.24528	195
GSE33162_HDAC3_KO_VS_HDAC3_KO_MACROPHAGE_UP	3.84464e-05	0.514866	1.24379	201
GSE6674_ANTI_IGM_VS_PL2_3_STIM_BCELL_UP	3.84464e-05	0.514879	1.24344	199
MIR7161_5P	3.84464e-05	0.519719	1.25333	187
MODULE_252	3.84464e-05	0.50504	1.22575	232
HP_INFANTILE_ONSET	3.90077e-05	0.466487	1.15096	570
GSE15624_CTRL_VS_6H_HALOFUGINONE_TREATED_CD4_TCELL_DN	3.95689e-05	0.527449	1.26792	161
GOBP_RRNA_METABOLIC_PROCESS	4.01302e-05	0.499819	1.2147	249
ZNF610_TARGET_GENES	4.01302e-05	0.458971	1.13764	751
GOBP_CELL_MORPHOGENESIS	4.06914e-05	0.449241	1.11627	992
GSE45739_UNSTIM_VS_ACD3_ACD28_STIM_NRAS_KO_CD4_TCELL_UP	4.06914e-05	0.515071	1.24286	194
MIR128_3P	4.06914e-05	0.47562	1.1686	440
GOBP_ENDOPLASMIC_RETICULUM_TO_GOLGI_VESICLE_MEDIATED_TRANSPORT	4.12527e-05	0.545547	1.29753	124
GOBP_RIBOSOME_BIOGENESIS	4.12527e-05	0.498223	1.21577	284
GSE12392_WT_VS_IFNB_KO_CD8A_NEG_SPLEEN_DC_UP	4.12527e-05	0.514958	1.24335	197
GSE22886_NAIVE_CD4_TCELL_VS_DC_DN	4.12527e-05	0.511994	1.23605	196
GSE7852_LN_VS_THYMUS_TCONV_DN	4.12527e-05	0.514889	1.24319	197
MIR520D_3P	4.12527e-05	0.48845	1.19402	328
MIR593_5P	4.12527e-05	0.525047	1.26228	160
NAKAYA_B_CELL_FLUMIST_AGE_18_50YO_7DY_UP	4.12527e-05	0.473974	1.16554	455
GSE1791_CTRL_VS_NEUROMEDINU_IN_T_CELL_LINE_12H_UP	4.18139e-05	0.518434	1.24953	184
GSE2405_HEAT_KILLED_VS_LIVE_A_PHAGOCYTOPHILUM_STIM_NEUTROPHIL_9H_UP	4.18139e-05	0.511982	1.23602	196
GSE43955_1H_VS_10H_ACT_CD4_TCELL_WITH_TGFB_IL6_UP	4.18139e-05	0.516036	1.24604	198
HP_ABNORMALITY_OF_THE_KNEE	4.18139e-05	0.482237	1.18034	352
MIR548P	4.18139e-05	0.461278	1.13881	591
MTF1_Q4	4.18139e-05	0.503247	1.22379	251
ZNF260_TARGET_GENES	4.18139e-05	0.478052	1.1732	415
DESERT_PERIVENOUS_HEPATOCELLULAR_CARCINOMA_SUBCLASS_UP	4.23752e-05	0.531573	1.27683	156
GOCC_CHROMOSOME	4.23752e-05	0.437596	1.09137	1743
MIR513A_5P	4.23752e-05	0.48406	1.18503	364
GOBP_LOCOMOTION	4.29365e-05	0.43729	1.09055	1772
GSE18281_SUBCAPSULAR_CORTICAL_REGION_VS_WHOLE_MEDULLA_THYMUS_UP	4.29365e-05	0.518189	1.25022	190
GSE19198_1H_VS_6H_IL21_TREATED_TCELL_DN	4.29365e-05	0.514748	1.24332	200
GSE2405_S_AUREUS_VS_A_PHAGOCYTOPHILUM_NEUTROPHIL_DN	4.29365e-05	0.514257	1.24213	200
MIR4675	4.29365e-05	0.643073	1.46228	47
GSE12845_IGD_POS_VS_NEG_BLOOD_BCELL_DN	4.34977e-05	0.521505	1.25731	181
HP_ABNORMALITY_OF_THE_OPTIC_NERVE	4.34977e-05	0.456176	1.13182	799
HP_FEEDING_DIFFICULTIES_IN_INFANCY	4.34977e-05	0.466242	1.14968	556
MODULE_137	4.34977e-05	0.467881	1.15363	540
CTCAGGG_MIR125B_MIR125A	4.4059e-05	0.485701	1.18736	326
GRAESSMANN_APOPTOSIS_BY_SERUM_DEPRIVATION_UP	4.4059e-05	0.462764	1.14195	579
HELLER_HDAC_TARGETS_DN	4.4059e-05	0.494193	1.20589	286
MANALO_HYPOXIA_DN	4.4059e-05	0.492623	1.20221	288
MIR182_5P	4.4059e-05	0.465981	1.14918	558
MIR5688	4.4059e-05	0.456348	1.13175	769
GSE11057_NAIVE_CD4_VS_PBMC_CD4_TCELL_UP	4.46202e-05	0.522748	1.25804	173
GSE16385_MONOCYTE_VS_12H_IL4_TREATED_MACROPHAGE_DN	4.46202e-05	0.513933	1.24135	200
GSE6674_CPG_VS_CPG_AND_ANTI_IGM_STIM_BCELL_UP	4.46202e-05	0.51397	1.24144	200
HP_ABNORMALITY_OF_THE_NASAL_ALAE	4.46202e-05	0.462143	1.14234	637
HP_INTERICTAL_EEG_ABNORMALITY	4.46202e-05	0.493435	1.2045	296
RICKMAN_METASTASIS_UP	4.46202e-05	0.488877	1.1951	324
GSE17721_LPS_VS_PAM3CSK4_12H_BMDC_DN	4.57427e-05	0.51516	1.24348	195
GSE22886_NAIVE_BCELL_VS_BM_PLASMA_CELL_DN	4.57427e-05	0.51421	1.24084	193
MISSIAGLIA_REGULATED_BY_METHYLATION_DN	4.57427e-05	0.549003	1.30248	116
NAKAYA_MYELOID_DENDRITIC_CELL_FLUARIX_FLUVIRIN_AGE_18_50YO_7DY_UP	4.57427e-05	0.485289	1.18854	377
GGGYGTGNY_UNKNOWN	4.6304e-05	0.460247	1.13914	686
GSE12392_WT_VS_IFNB_KO_CD8A_POS_SPLEEN_DC_UP	4.6304e-05	0.515033	1.24317	195
GSE16385_IFNG_TNF_VS_UNSTIM_MACROPHAGE_ROSIGLITAZONE_TREATED_UP	4.6304e-05	0.523493	1.25919	166
GSE40277_GATA1_AND_SATB1_TRANSDUCED_VS_CTRL_CD4_TCELL_DN	4.6304e-05	0.513789	1.241	200
GSE41867_DAY8_VS_DAY15_LCMV_CLONE13_EFFECTOR_CD8_TCELL_DN	4.6304e-05	0.515045	1.2432	195
MORF_PRKAG1	4.6304e-05	0.503345	1.21989	219
GSE9509_LPS_VS_LPS_AND_IL10_STIM_IL10_KO_MACROPHAGE_20MIN_DN	4.68652e-05	0.51419	1.24073	194
TERF1_TARGET_GENES	4.68652e-05	0.509582	1.2365	231
GOBP_TRANSCRIPTION_BY_RNA_POLYMERASE_III	4.74265e-05	0.62363	1.42636	52
GSE17721_POLYIC_VS_PAM3CSK4_24H_BMDC_DN	4.74265e-05	0.513578	1.2403	199
MIR548AP_5P_MIR548J_5P	4.74265e-05	0.469213	1.15512	482
BURTON_ADIPOGENESIS_6	4.79877e-05	0.512919	1.23759	191
COLINA_TARGETS_OF_4EBP1_AND_4EBP2	4.79877e-05	0.482703	1.18152	363
GOBP_ENDOMEMBRANE_SYSTEM_ORGANIZATION	4.79877e-05	0.468582	1.15397	512
GSE17721_ALL_VS_24H_PAM3CSK4_BMDC_UP	4.79877e-05	0.513506	1.24032	200
GSE40443_INDUCED_VS_TOTAL_TREG_UP	4.79877e-05	0.513641	1.24017	197
MIR4796_3P	4.79877e-05	0.50105	1.21726	246
GOBP_POSITIVE_REGULATION_OF_CELLULAR_AMIDE_METABOLIC_PROCESS	4.8549e-05	0.532619	1.27855	154
GSE7218_IGM_VS_IGG_SIGNAL_THGOUGH_ANTIGEN_BCELL_UP	4.8549e-05	0.521668	1.25747	185
HP_ABNORMALITY_OF_LOWER_LIMB_JOINT	4.8549e-05	0.461197	1.13993	634
POU2AF1_TARGET_GENES	4.8549e-05	0.455547	1.13027	783
GOBP_CELL_PART_MORPHOGENESIS	4.91102e-05	0.4605	1.13881	653
GROSS_HYPOXIA_VIA_ELK3_UP	4.91102e-05	0.511047	1.23501	206
GSE42021_CD24HI_VS_CD24INT_TCONV_THYMUS_UP	4.91102e-05	0.513414	1.23962	197
MODULE_66	4.91102e-05	0.469621	1.15798	548
GSE10422_WT_VS_BAFF_TRANSGENIC_LN_BCELL_UP	4.96715e-05	0.524687	1.26275	174
GSE17721_CTRL_VS_PAM3CSK4_8H_BMDC_UP	4.96715e-05	0.51307	1.23907	199
GSE40274_CTRL_VS_FOXP3_AND_HELIOS_TRANSDUCED_ACTIVATED_CD4_TCELL_DN	4.96715e-05	0.514669	1.2423	195
GOBP_MICROTUBULE_CYTOSKELETON_ORGANIZATION	5.02327e-05	0.462152	1.1416	611
GSE22103_UNSTIM_VS_GMCSF_AND_IFNG_STIM_NEUTROPHIL_UP	5.02327e-05	0.514625	1.24264	198
MULLIGHAN_MLL_SIGNATURE_2_UP	5.02327e-05	0.479105	1.17584	416
GSE17721_POLYIC_VS_GARDIQUIMOD_16H_BMDC_DN	5.0794e-05	0.511039	1.23375	196
GSE27786_CD4_VS_CD8_TCELL_DN	5.0794e-05	0.510935	1.23349	196
GSE3982_CTRL_VS_PMA_STIM_EOSINOPHIL_UP	5.0794e-05	0.511492	1.23427	192
GSE7460_WT_VS_FOXP3_HET_ACT_WITH_TGFB_TCONV_DN	5.0794e-05	0.514491	1.24187	195
GSE24634_TEFF_VS_TCONV_DAY5_IN_CULTURE_UP	5.13553e-05	0.51435	1.24153	195
GSE40685_NAIVE_CD4_TCELL_VS_TREG_DN	5.13553e-05	0.512782	1.23838	199
TOOKER_GEMCITABINE_RESISTANCE_DN	5.13553e-05	0.549641	1.30657	123
BURTON_ADIPOGENESIS_3	5.19165e-05	0.559961	1.32508	103
GOBP_REGULATION_OF_AUTOPHAGY	5.19165e-05	0.489933	1.19768	329
GOMF_TUBULIN_BINDING	5.19165e-05	0.482373	1.18088	368
HP_ABNORMALITY_OF_UPPER_LIP	5.19165e-05	0.454288	1.12742	821
MODULE_11	5.19165e-05	0.469203	1.15682	538
MORF_RPA2	5.19165e-05	0.518058	1.24933	187
GOBP_MITOTIC_NUCLEAR_DIVISION	5.24778e-05	0.490323	1.1966	289
GSE26928_EFF_MEM_VS_CENTR_MEM_CD4_TCELL_UP	5.24778e-05	0.526763	1.26712	170
GSE6259_DEC205_POS_DC_VS_BCELL_DN	5.24778e-05	0.524097	1.26133	174
HP_ORAL_CLEFT	5.24778e-05	0.460918	1.13845	601
EINAV_INTERFERON_SIGNATURE_IN_CANCER	5.3039e-05	0.720857	1.57139	25
GOBP_VESICLE_LOCALIZATION	5.3039e-05	0.515324	1.2425	186
GOBERT_OLIGODENDROCYTE_DIFFERENTIATION_UP	5.36003e-05	0.465303	1.14803	570
GOBP_NEGATIVE_REGULATION_OF_ORGANELLE_ORGANIZATION	5.36003e-05	0.481224	1.17676	339
GOBP_PROTEIN_IMPORT	5.36003e-05	0.514056	1.24082	195
GSE21670_UNTREATED_VS_IL6_TREATED_STAT3_KO_CD4_TCELL_DN	5.36003e-05	0.510574	1.23262	196
GSE42021_TREG_PLN_VS_TREG_PRECURSORS_THYMUS_DN	5.36003e-05	0.512679	1.23832	200
HP_ABNORMAL_CORTICAL_GYRATION	5.36003e-05	0.481411	1.18071	396
MIR137_3P	5.36003e-05	0.470608	1.15899	513
MIR9851_3P	5.36003e-05	0.521809	1.25673	176
GOMF_UBIQUITIN_LIKE_PROTEIN_BINDING	5.41615e-05	0.547361	1.29859	116
GSE12845_IGD_POS_BLOOD_VS_PRE_GC_TONSIL_BCELL_UP	5.41615e-05	0.511187	1.23353	192
GSE18791_CTRL_VS_NEWCASTLE_VIRUS_DC_10H_UP	5.41615e-05	0.511991	1.23535	191
NPM1_TARGET_GENES	5.41615e-05	0.486085	1.18682	304
GAUTAM_EYE_IRIS_CILIARY_BODY_MELANOCYTES	5.47228e-05	0.504745	1.22462	230
GOBP_HEAD_DEVELOPMENT	5.5284e-05	0.45674	1.1329	773
GSE11961_FOLLICULAR_BCELL_VS_MEMORY_BCELL_DAY40_DN	5.5284e-05	0.51245	1.23758	199
GSE26669_CTRL_VS_COSTIM_BLOCK_MLR_CD8_TCELL_DN	5.5284e-05	0.512848	1.23892	201
GSE27786_NKTCELL_VS_MONO_MAC_UP	5.5284e-05	0.514115	1.2414	198
GSE43863_NAIVE_VS_MEMORY_TFH_CD4_TCELL_D150_LCMV_DN	5.5284e-05	0.512395	1.23744	199
GOBP_NCRNA_PROCESSING	5.58453e-05	0.48234	1.1805	362
GSE15330_HSC_VS_LYMPHOID_PRIMED_MULTIPOTENT_PROGENITOR_IKAROS_KO_DN	5.58453e-05	0.512196	1.23696	199
GSE17721_0.5H_VS_4H_LPS_BMDC_UP	5.58453e-05	0.512778	1.23809	197
GSE22432_MULTIPOTENT_PROGENITOR_VS_PDC_DN	5.58453e-05	0.509978	1.23118	196
HP_DIALEPTIC_SEIZURE	5.58453e-05	0.503841	1.21948	214
HUTTMANN_B_CLL_POOR_SURVIVAL_UP	5.58453e-05	0.494075	1.20547	282
GOBP_CELLULAR_COMPONENT_DISASSEMBLY	5.64065e-05	0.473569	1.16469	459
GSE10240_IL22_VS_IL22_AND_IL17_STIM_PRIMARY_BRONCHIAL_EPITHELIAL_CELLS_UP	5.64065e-05	0.514082	1.24133	198
MANNO_MIDBRAIN_NEUROTYPES_HDA1	5.64065e-05	0.465624	1.14842	562
GOMF_PHOSPHOLIPID_BINDING	5.69678e-05	0.472756	1.16255	455
GOMF_TRANSFERASE_ACTIVITY_TRANSFERRING_PHOSPHORUS_CONTAINING_GROUPS	5.69678e-05	0.451791	1.12188	873
GSE10240_CTRL_VS_IL17_AND_IL22_STIM_PRIMARY_BRONCHIAL_EPITHELIAL_CELLS_UP	5.69678e-05	0.51181	1.23603	199
GSE22886_NAIVE_TCELL_VS_NEUTROPHIL_UP	5.69678e-05	0.512394	1.2364	194
GSE2770_TGFB_AND_IL4_VS_IL12_TREATED_ACT_CD4_TCELL_2H_DN	5.69678e-05	0.520495	1.25462	179
GSE34006_WT_VS_A2AR_KO_TREG_UP	5.69678e-05	0.512159	1.23707	200
GSE360_HIGH_VS_LOW_DOSE_B_MALAYI_MAC_DN	5.69678e-05	0.511925	1.23631	199
GSE411_100MIN_VS_400MIN_IL6_STIM_SOCS3_KO_MACROPHAGE_UP	5.69678e-05	0.511721	1.23582	199
MODULE_397	5.69678e-05	0.552526	1.31048	113
MORF_AATF	5.69678e-05	0.511724	1.23648	203
NPAT_TARGET_GENES	5.69678e-05	0.506865	1.22854	224
ZNF362_TARGET_GENES	5.69678e-05	0.465694	1.14717	520
GOBP_REGULATION_OF_INTRACELLULAR_PROTEIN_TRANSPORT	5.80958e-05	0.506676	1.22804	223
GOBP_TRANSLATIONAL_ELONGATION	5.80958e-05	0.620707	1.41968	52
GOMF_HYDROLASE_ACTIVITY_ACTING_ON_ESTER_BONDS	5.80958e-05	0.457581	1.13402	742
GRAHAM_CML_DIVIDING_VS_NORMAL_QUIESCENT_UP	5.80958e-05	0.518806	1.25001	178
MIR4698	5.80958e-05	0.460653	1.13826	630
MODULE_179	5.80958e-05	0.472533	1.16159	446
GOBP_REGULATION_OF_RESPONSE_TO_STRESS	5.92239e-05	0.441342	1.09865	1278
GSE11924_TH1_VS_TH17_CD4_TCELL_DN	5.92239e-05	0.512785	1.23775	195
GSE17721_LPS_VS_PAM3CSK4_16H_BMDC_DN	5.92239e-05	0.512272	1.23687	197
GSE18791_UNSTIM_VS_NEWCATSLE_VIRUS_DC_18H_UP	5.92239e-05	0.516553	1.24627	190
RAMALHO_STEMNESS_DN	6.03519e-05	0.583463	1.36052	75
ZNF10_TARGET_GENES	6.03519e-05	0.457508	1.13216	681
CSR_LATE_UP.V1_UP	6.148e-05	0.522843	1.25671	159
GOBP_POSITIVE_REGULATION_OF_SIGNALING	6.148e-05	0.436953	1.08928	1620
GSE10273_HIGH_IL7_VS_HIGH_IL7_AND_IRF4_IN_IRF4_8_NULL_PRE_BCELL_DN	6.148e-05	0.511323	1.2355	203
GSE37532_TREG_VS_TCONV_CD4_TCELL_FROM_VISCERAL_ADIPOSE_TISSUE_DN	6.148e-05	0.521876	1.2553	166
IBRAHIM_NRF2_UP	6.148e-05	0.465523	1.14646	515
BASSO_B_LYMPHOCYTE_NETWORK	6.2608e-05	0.535956	1.28177	142
CHIANG_LIVER_CANCER_SUBCLASS_PROLIFERATION_UP	6.2608e-05	0.523255	1.2593	174
GSE1925_CTRL_VS_3H_IFNG_STIM_MACROPHAGE_UP	6.2608e-05	0.513744	1.24051	198
NAKAYA_PBMC_FLUMIST_AGE_18_50YO_3DY_UP	6.2608e-05	0.466571	1.15046	547
TCTATGA_MIR376A_MIR376B	6.2608e-05	0.578358	1.3537	82
ZAK_PBMC_MRKAD5_HIV_1_GAG_POL_NEF_AGE_20_50YO_1DY_DN	6.2608e-05	0.452724	1.12377	841
GSE1112_OT1_VS_HY_CD8AB_THYMOCYTE_RTOC_CULTURE_DN	6.3736e-05	0.512565	1.23688	193
GSE1460_DP_THYMOCYTE_VS_THYMIC_STROMAL_CELL_DN	6.3736e-05	0.512287	1.23655	195
MIR1250_3P	6.3736e-05	0.473324	1.16542	493
TATTATA_MIR374	6.3736e-05	0.492484	1.20182	285
GSE11864_CSF1_VS_CSF1_IFNG_PAM3CYS_IN_MAC_UP	6.48641e-05	0.514247	1.23942	183
GSE21063_WT_VS_NFATC1_KO_8H_ANTI_IGM_STIM_BCELL_UP	6.48641e-05	0.513609	1.24018	198
GSE26030_TH1_VS_TH17_DAY5_POST_POLARIZATION_UP	6.48641e-05	0.507277	1.22685	209
GSE2770_TGFB_AND_IL4_VS_TGFB_AND_IL12_TREATED_ACT_CD4_TCELL_6H_DN	6.48641e-05	0.511634	1.2358	200
HP_GENERALIZED_ONSET_SEIZURE	6.48641e-05	0.485577	1.18733	334
MIR448	6.48641e-05	0.480358	1.17576	356
MIR6516_5P	6.48641e-05	0.514394	1.23978	183
GSE33292_DN3_THYMOCYTE_VS_TCF1_KO_TCELL_LYMPHOMA_UP	6.59921e-05	0.508242	1.22699	196
GSE37301_MULTIPOTENT_PROGENITOR_VS_GRAN_MONO_PROGENITOR_DN	6.59921e-05	0.513598	1.24085	202
MIR371A_5P	6.59921e-05	0.519001	1.24903	173
GSE17721_CTRL_VS_LPS_6H_BMDC_UP	6.71202e-05	0.508128	1.22672	196
GSE27786_LSK_VS_NKCELL_UP	6.71202e-05	0.510658	1.23325	199
GSE32533_WT_VS_MIR17_KO_ACT_CD4_TCELL_UP	6.71202e-05	0.510676	1.23329	199
GSE43863_TH1_VS_TFH_EFFECTOR_CD4_TCELL_DN	6.71202e-05	0.508084	1.22661	196
MIR503_5P	6.71202e-05	0.559394	1.32176	99
MIR506_3P	6.71202e-05	0.453842	1.12481	740
TTAYRTAA_E4BP4_01	6.71202e-05	0.497909	1.21234	261
TTCYRGAA_UNKNOWN	6.71202e-05	0.488034	1.19325	330
WONG_ADULT_TISSUE_STEM_MODULE	6.71202e-05	0.455105	1.12724	723
YAMAZAKI_TCEB3_TARGETS_DN	6.71202e-05	0.509522	1.22951	192
BENPORATH_CYCLING_GENES	6.82482e-05	0.46122	1.13974	631
HP_AGGRESSIVE_BEHAVIOR	6.82482e-05	0.507534	1.23153	231
HP_DELAYED_GROSS_MOTOR_DEVELOPMENT	6.82482e-05	0.486218	1.18856	328
MIR124_3P	6.82482e-05	0.454705	1.12692	738
MIR548A_5P	6.82482e-05	0.470114	1.15723	483
SENGUPTA_NASOPHARYNGEAL_CARCINOMA_UP	6.82482e-05	0.488404	1.19208	292
GSE11367_CTRL_VS_IL17_TREATED_SMOOTH_MUSCLE_CELL_UP	6.93763e-05	0.53354	1.27552	140
HP_HYPERINTENSITY_OF_CEREBRAL_WHITE_MATTER_ON_MRI	6.93763e-05	0.624512	1.42342	49
MIR4495	6.93763e-05	0.472608	1.16323	472
MIR548AS_5P	6.93763e-05	0.467744	1.1515	482
MIR655_3P	6.93763e-05	0.472714	1.15975	413
MORF_G22P1	6.93763e-05	0.523065	1.25767	164
GOBP_NEURON_DEATH	7.05043e-05	0.487467	1.19301	346
GSE12392_WT_VS_IFNAR_KO_CD8A_NEG_SPLEEN_DC_DN	7.05043e-05	0.519258	1.25163	179
RODRIGUES_THYROID_CARCINOMA_POORLY_DIFFERENTIATED_DN	7.05043e-05	0.456169	1.13055	737
ZHONG_PFC_MAJOR_TYPES_NPCS	7.05043e-05	0.53659	1.28162	137
ZSCAN21_TARGET_GENES	7.05043e-05	0.476616	1.16934	411
ALCALAY_AML_BY_NPM1_LOCALIZATION_DN	7.16323e-05	0.513302	1.23714	183
GOBP_POSITIVE_REGULATION_OF_ESTABLISHMENT_OF_PROTEIN_LOCALIZATION	7.16323e-05	0.490505	1.19771	305
GOBP_PROTEIN_METHYLATION	7.16323e-05	0.511051	1.23392	197
GOCC_EXOCYTIC_VESICLE	7.16323e-05	0.507199	1.22734	213
GSE360_L_MAJOR_VS_B_MALAYI_LOW_DOSE_MAC_DN	7.16323e-05	0.515866	1.24456	189
GSE42724_NAIVE_VS_MEMORY_BCELL_UP	7.16323e-05	0.511173	1.23421	197
MORI_IMMATURE_B_LYMPHOCYTE_DN	7.16323e-05	0.57094	1.34116	90
ATF_01	7.27604e-05	0.49753	1.21076	258
GSE16266_CTRL_VS_HEATSHOCK_AND_LPS_STIM_MEF_UP	7.27604e-05	0.50724	1.22458	196
HP_CEREBELLAR_HYPOPLASIA	7.27604e-05	0.47989	1.17585	383
HP_HIGH_PALATE	7.27604e-05	0.46035	1.13884	672
MULLIGHAN_NPM1_SIGNATURE_3_DN	7.27604e-05	0.52065	1.25004	155
TRAVAGLINI_LUNG_CAPILLARY_INTERMEDIATE_2_CELL	7.27604e-05	0.48239	1.18123	372
WANG_TUMOR_INVASIVENESS_UP	7.27604e-05	0.48232	1.18106	372
GSE14415_TCONV_VS_FOXP3_KO_INDUCED_TREG_DN	7.38884e-05	0.518899	1.25077	179
GSE15330_LYMPHOID_MULTIPOTENT_VS_MEGAKARYOCYTE_ERYTHROID_PROGENITOR_UP	7.38884e-05	0.510261	1.23229	199
MIR200B_3P	7.38884e-05	0.466414	1.14837	499
MIR8085	7.38884e-05	0.504793	1.22348	223
WONG_EMBRYONIC_STEM_CELL_CORE	7.38884e-05	0.486583	1.18939	327
GOBP_NEGATIVE_REGULATION_OF_CELL_DEATH	7.50165e-05	0.450133	1.11796	928
GSE23398_WT_VS_IL2_KO_CD4_TCELL_SCURFY_MOUSE_DN	7.50165e-05	0.510149	1.23202	199
GSE5099_MONOCYTE_VS_ALTERNATIVE_M2_MACROPHAGE_DN	7.50165e-05	0.524623	1.26197	170
DITTMER_PTHLH_TARGETS_DN	7.61445e-05	0.599629	1.38705	65
GSE17721_0.5H_VS_4H_CPG_BMDC_DN	7.61445e-05	0.509988	1.23228	203
HP_IMPAIRMENT_OF_ACTIVITIES_OF_DAILY_LIVING	7.61445e-05	0.511019	1.23349	195
MIR548AQ_5P	7.61445e-05	0.469554	1.15596	485
DMRT1_TARGET_GENES	7.72726e-05	0.482022	1.17972	349
E2F_Q4_01	7.72726e-05	0.497244	1.20615	229
HP_ABNORMAL_INFLAMMATORY_RESPONSE	7.72726e-05	0.449562	1.11736	1016
MIR4741	7.72726e-05	0.619071	1.41318	51
MODULE_255	7.72726e-05	0.471178	1.15694	428
BENPORATH_OCT4_TARGETS	7.84006e-05	0.491924	1.20022	282
GOBP_NEURON_APOPTOTIC_PROCESS	7.84006e-05	0.498978	1.21109	234
GSE27786_BCELL_VS_ERYTHROBLAST_UP	7.84006e-05	0.51001	1.23168	199
GSE32423_MEMORY_VS_NAIVE_CD8_TCELL_IL7_IL4_DN	7.84006e-05	0.506822	1.22357	196
GSE360_CTRL_VS_M_TUBERCULOSIS_MAC_UP	7.84006e-05	0.510396	1.23157	194
GSE37532_TREG_VS_TCONV_CD4_TCELL_FROM_LN_UP	7.84006e-05	0.510364	1.2315	194
GOBP_SNRNA_METABOLIC_PROCESS	7.95287e-05	0.614975	1.41066	54
GSE16386_IL4_VS_IL4_AND_ROSIGLITAZONE_STIM_MACROPHAGE_6H_UP	7.95287e-05	0.509833	1.23145	200
GSE19401_UNSTIM_VS_RETINOIC_ACID_STIM_FOLLICULAR_DC_UP	7.95287e-05	0.510608	1.23249	195
GSE29614_CTRL_VS_DAY7_TIV_FLU_VACCINE_PBMC_DN	7.95287e-05	0.512974	1.23684	186
GSE34515_CD16_NEG_VS_POS_MONOCYTE_DN	7.95287e-05	0.509069	1.2283	191
GSE35435_RESTING_VS_IL4_TREATED_MACROPHAGE_UP	7.95287e-05	0.513679	1.23807	184
HALLMARK_ADIPOGENESIS	7.95287e-05	0.509849	1.23149	200
MIR520A_3P	7.95287e-05	0.487635	1.19206	329
NCOA6_TARGET_GENES	7.95287e-05	0.486296	1.18701	297
TGIF_01	7.95287e-05	0.495673	1.20462	249
GOBP_CELL_MORPHOGENESIS_INVOLVED_IN_NEURON_DIFFERENTIATION	8.06567e-05	0.466294	1.14965	552
GSE37534_GW1929_VS_ROSIGLITAZONE_TREATED_CD4_TCELL_PPARG1_FOXP3_TRANSDUCED_UP	8.06567e-05	0.521146	1.25305	164
GSE5589_UNSTIM_VS_45MIN_LPS_AND_IL10_STIM_MACROPHAGE_UP	8.06567e-05	0.505466	1.22213	208
SCHERER_PBMC_YF_VAX_AGE_18_40YO_4_TO_7DY_UP	8.06567e-05	0.47941	1.17233	339
DANG_REGULATED_BY_MYC_DN	8.17848e-05	0.4993	1.2133	248
GSE1925_CTRL_VS_IFNG_PRIMED_MACROPHAGE_24H_IFNG_STIM_DN	8.17848e-05	0.509685	1.23109	200
GSE21063_CTRL_VS_ANTI_IGM_STIM_BCELL_16H_UP	8.17848e-05	0.510203	1.23187	197
GSE39864_WT_VS_GATA3_KO_TREG_DN	8.17848e-05	0.510194	1.23185	197
GSE14908_ATOPIC_VS_NONATOPIC_PATIENT_RESTING_CD4_TCELL_UP	8.29128e-05	0.512127	1.23661	198
GSE15659_NAIVE_CD4_TCELL_VS_ACTIVATED_TREG_DN	8.29128e-05	0.512452	1.2351	183
GSE17721_CTRL_VS_POLYIC_12H_BMDC_UP	8.29128e-05	0.512087	1.23651	198
GSE32423_CTRL_VS_IL7_IL4_MEMORY_CD8_TCELL_DN	8.29128e-05	0.515074	1.24454	204
KAAB_HEART_ATRIUM_VS_VENTRICLE_DN	8.29128e-05	0.495489	1.20536	256
MIR4668_3P	8.29128e-05	0.488112	1.19153	299
MIR548AB	8.29128e-05	0.468821	1.15405	484
ATF1_Q6	8.40409e-05	0.49891	1.21079	235
GSE13306_RA_VS_UNTREATED_TCONV_UP	8.40409e-05	0.509479	1.2304	199
GSE21360_NAIVE_VS_PRIMARY_MEMORY_CD8_TCELL_DN	8.40409e-05	0.516002	1.24404	180
GSE24574_BCL6_LOW_TFH_VS_NAIVE_CD4_TCELL_UP	8.40409e-05	0.510879	1.23281	193
MIR4644	8.40409e-05	0.486605	1.18782	293
GOBP_NEGATIVE_REGULATION_OF_CELLULAR_COMPONENT_ORGANIZATION	8.51689e-05	0.458161	1.13328	662
GOMF_PROTEIN_CONTAINING_COMPLEX_BINDING	8.51689e-05	0.444908	1.10732	1232
GSE10239_NAIVE_VS_MEMORY_CD8_TCELL_UP	8.51689e-05	0.511802	1.23582	198
GSE17721_PAM3CSK4_VS_CPG_0.5H_BMDC_UP	8.51689e-05	0.509592	1.23087	200
GSE46606_UNSTIM_VS_CD40L_IL2_IL5_DAY1_STIMULATED_BCELL_UP	8.51689e-05	0.512248	1.2346	183
MIR548BB_5P	8.51689e-05	0.467063	1.14981	486
GOBP_RNA_PHOSPHODIESTER_BOND_HYDROLYSIS	8.6297e-05	0.527	1.2605	144
ISL1_TARGET_GENES	8.6297e-05	0.458626	1.13357	634
MIR6731_5P	8.6297e-05	0.501261	1.21473	222
GSE35825_UNTREATED_VS_IFNA_STIM_MACROPHAGE_UP	8.7425e-05	0.517387	1.24514	173
HP_ABNORMAL_CIRCULATING_PROTEIN_CONCENTRATION	8.7425e-05	0.464932	1.14631	553
HP_ABNORMAL_RENAL_MORPHOLOGY	8.7425e-05	0.449323	1.1162	948
JOHNSTONE_PARVB_TARGETS_2_UP	8.7425e-05	0.533296	1.2743	139
NFY_Q6_01	8.7425e-05	0.496812	1.20876	257
DEURIG_T_CELL_PROLYMPHOCYTIC_LEUKEMIA_UP	8.85531e-05	0.4827	1.18078	342
GOMF_FLAVIN_ADENINE_DINUCLEOTIDE_BINDING	8.85531e-05	0.581919	1.36333	84
GSE27786_LIN_NEG_VS_MONO_MAC_DN	8.85531e-05	0.509891	1.23112	197
HP_ABNORMAL_SHAPE_OF_THE_FRONTAL_REGION	8.85531e-05	0.480076	1.17524	366
HP_SHORT_ATTENTION_SPAN	8.85531e-05	0.469326	1.15409	454
TIEN_INTESTINE_PROBIOTICS_24HR_DN	8.85531e-05	0.512085	1.23719	202
ACTWSNACTNY_UNKNOWN	8.96811e-05	0.552542	1.30802	105
HP_CEREBRAL_CORTICAL_ATROPHY	8.96811e-05	0.485833	1.18756	327
HP_HYPERACTIVITY	8.96811e-05	0.465583	1.14646	507
REACTOME_ASPARAGINE_N_LINKED_GLYCOSYLATION	8.96811e-05	0.487702	1.19052	298
GOBP_CELLULAR_COMPONENT_MORPHOGENESIS	9.08092e-05	0.454489	1.12659	746
GSE16385_MONOCYTE_VS_12H_IFNG_TNF_TREATED_MACROPHAGE_UP	9.08092e-05	0.505814	1.22113	196
GSE17721_POLYIC_VS_PAM3CSK4_8H_BMDC_DN	9.08092e-05	0.511511	1.23512	198
GSE3720_VD1_VS_VD2_GAMMADELTA_TCELL_WITH_PMA_STIM_DN	9.08092e-05	0.508786	1.2291	201
GSE40274_CTRL_VS_XBP1_TRANSDUCED_ACTIVATED_CD4_TCELL_DN	9.08092e-05	0.526361	1.26569	163
HP_ABNORMAL_BONE_STRUCTURE	9.08092e-05	0.453959	1.1244	723
LEE_BMP2_TARGETS_UP	9.08092e-05	0.453621	1.12491	766
MIR767_3P	9.08092e-05	0.542099	1.28822	121
MORF_DAP3	9.08092e-05	0.514298	1.24026	187
SCHAEFFER_PROSTATE_DEVELOPMENT_6HR_DN	9.08092e-05	0.470634	1.15755	460
FAN_OVARY_CL18_B_LYMPHOCYTE	9.19372e-05	0.476214	1.16799	408
GSE15324_NAIVE_VS_ACTIVATED_ELF4_KO_CD8_TCELL_UP	9.19372e-05	0.50921	1.22975	199
GSE45365_NK_CELL_VS_CD8_TCELL_MCMV_INFECTION_UP	9.19372e-05	0.509163	1.22901	195
GSE6092_UNSTIM_VS_IFNG_STIM_ENDOTHELIAL_CELL_DN	9.19372e-05	0.511393	1.23483	198
MORF_PPP1CC	9.19372e-05	0.525567	1.26393	165
GOBP_VACUOLAR_TRANSPORT	9.30653e-05	0.527612	1.26521	151
GOCC_EARLY_ENDOSOME_MEMBRANE	9.30653e-05	0.515304	1.2401	172
GSE17721_12H_VS_24H_CPG_BMDC_DN	9.30653e-05	0.511296	1.2346	198
GSE360_L_MAJOR_VS_T_GONDII_MAC_DN	9.30653e-05	0.508957	1.22851	195
GSE8621_UNSTIM_VS_LPS_PRIMED_UNSTIM_MACROPHAGE_UP	9.30653e-05	0.511333	1.23469	198
GSE9960_HEALTHY_VS_GRAM_NEG_SEPSIS_PBMC_UP	9.30653e-05	0.50902	1.22866	195
GSE16522_ANTI_CD3CD28_STIM_VS_UNSTIM_MEMORY_CD8_TCELL_DN	9.41933e-05	0.511049	1.234	198
GSE2770_IL12_AND_TGFB_ACT_VS_ACT_CD4_TCELL_48H_DN	9.41933e-05	0.511141	1.23491	202
GSE411_100MIN_VS_400MIN_IL6_STIM_MACROPHAGE_DN	9.41933e-05	0.505341	1.21999	196
HP_POSTERIORLY_ROTATED_EARS	9.41933e-05	0.476416	1.16843	398
MIR373_3P	9.41933e-05	0.485583	1.18697	319
GOCC_MITOCHONDRIAL_PROTEIN_CONTAINING_COMPLEX	9.53214e-05	0.492532	1.19668	247
SENESE_HDAC3_TARGETS_DN	9.53214e-05	0.464146	1.14336	520
ALPHACP1_01	9.64494e-05	0.49706	1.209	254
FOXJ2_TARGET_GENES	9.64494e-05	0.466586	1.14874	494
TTTGCAC_MIR19A_MIR19B	9.64494e-05	0.46644	1.14868	509
AUTS2_TARGET_GENES	9.75775e-05	0.482299	1.18122	377
GOBP_PROTEIN_DEPHOSPHORYLATION	9.75775e-05	0.493459	1.20333	278
GOBP_SYNAPTIC_SIGNALING	9.75775e-05	0.454586	1.12542	710
GSE12845_NAIVE_VS_PRE_GC_TONSIL_BCELL_UP	9.75775e-05	0.512125	1.23559	190
GSE23925_LIGHT_ZONE_VS_NAIVE_BCELL_UP	9.75775e-05	0.510644	1.23302	198
MORF_PRKDC	9.75775e-05	0.511099	1.23232	186
GSE23505_IL6_IL1_IL23_VS_IL6_IL1_TGFB_TREATED_CD4_TCELL_DN	9.87055e-05	0.509311	1.22902	193
VDR_Q6	9.87055e-05	0.493937	1.20321	266
GOBP_POSITIVE_REGULATION_OF_PROTEIN_LOCALIZATION	9.98336e-05	0.474817	1.16679	441
GOCC_PCG_PROTEIN_COMPLEX	9.98336e-05	0.673098	1.5019	34
GSE11386_NAIVE_VS_MEMORY_BCELL_UP	9.98336e-05	0.511123	1.23189	183
GSE21670_UNTREATED_VS_TGFB_IL6_TREATED_STAT3_KO_CD4_TCELL_DN	9.98336e-05	0.508848	1.22888	199
GSE24574_BCL6_LOW_TFH_VS_TCONV_CD4_TCELL_DN	9.98336e-05	0.508551	1.22753	195
SHEPARD_BMYB_TARGETS	9.98336e-05	0.580113	1.35381	76
GSE17186_BLOOD_VS_CORD_BLOOD_CD21HIGH_TRANSITIONAL_BCELL_DN	0.000100962	0.508527	1.22782	197
GSE29164_CD8_TCELL_VS_CD8_TCELL_AND_IL12_TREATED_MELANOMA_DAY3_UP	0.000100962	0.507978	1.22715	201
HP_PROPORTIONATE_SHORT_STATURE	0.000100962	0.535764	1.27593	127
PUJANA_XPRSS_INT_NETWORK	0.000100962	0.51984	1.24991	164
GSE19198_CTRL_VS_IL21_TREATED_TCELL_6H_UP	0.00010209	0.508287	1.22689	195
GSE360_T_GONDII_VS_B_MALAYI_LOW_DOSE_MAC_DN	0.00010209	0.508376	1.22711	195
MIR4306	0.00010209	0.46856	1.1523	456
MIR5787	0.00010209	0.499588	1.2133	243
MORF_ANP32B	0.00010209	0.513067	1.23781	189
DUTERTRE_ESTRADIOL_RESPONSE_6HR_DN	0.000103218	0.568189	1.33688	92
GOBP_DEVELOPMENTAL_GROWTH	0.000103218	0.460606	1.13783	614
GSE3039_CD4_TCELL_VS_B2_BCELL_DN	0.000103218	0.508227	1.22675	195
HP_ABNORMAL_LOCATION_OF_EARS	0.000103218	0.454534	1.12729	770
OISHI_CHOLANGIOMA_STEM_CELL_LIKE_UP	0.000103218	0.485445	1.18658	320
REACTOME_DISEASES_OF_SIGNAL_TRANSDUCTION_BY_GROWTH_FACTOR_RECEPTORS_AND_SECOND_MESSENGERS	0.000103218	0.470088	1.15427	428
MIR24_3P	0.000104346	0.495434	1.20807	277
PCGF2_TARGET_GENES	0.000104346	0.455252	1.12843	748
REACTOME_RHO_GTPASE_CYCLE	0.000104346	0.467363	1.14868	444
GOBP_REGULATION_OF_CELL_CYCLE_PROCESS	0.000105474	0.456631	1.12874	638
GOMF_MOLECULAR_FUNCTION_REGULATOR	0.000105474	0.433383	1.08089	1812
GSE17721_0.5H_VS_4H_GARDIQUIMOD_BMDC_UP	0.000105474	0.510162	1.23186	198
HP_ABNORMAL_CNS_MYELINATION	0.000105474	0.485299	1.18463	293
JOHNSTONE_PARVB_TARGETS_3_UP	0.000105474	0.473778	1.1633	423
MIR186_5P	0.000106602	0.463045	1.14175	555
GOBP_RESPONSE_TO_IONIZING_RADIATION	0.00010773	0.531465	1.26992	139
MIR429	0.00010773	0.467666	1.15163	508
BOWIE_RESPONSE_TO_TAMOXIFEN	0.000107946	0.766235	1.62329	19
CACTGCC_MIR34A_MIR34C_MIR449	0.000108858	0.492458	1.20089	278
GSE25088_CTRL_VS_ROSIGLITAZONE_STIM_STAT6_KO_MACROPHAGE_DN	0.000108858	0.508347	1.22767	199
GSE34156_UNTREATED_VS_6H_TLR1_TLR2_LIGAND_TREATED_MONOCYTE_DN	0.000108858	0.515649	1.24096	173
GSE37533_PPARG1_FOXP3_VS_PPARG2_FOXP3_TRANSDUCED_CD4_TCELL_PIOGLITAZONE_TREATED_DN	0.000108858	0.507607	1.22484	194
HP_KYPHOSCOLIOSIS	0.000108858	0.514619	1.23993	178
MANNO_MIDBRAIN_NEUROTYPES_HNBM	0.000108858	0.49388	1.2049	281
OVOL3_TARGET_GENES	0.000108858	0.47312	1.16158	419
GOCC_INTRINSIC_COMPONENT_OF_MITOCHONDRIAL_MEMBRANE	0.000109986	0.578841	1.35612	84
HP_ABNORMAL_MUSCLE_FIBER_MORPHOLOGY	0.000109986	0.510549	1.23348	202
MIR206	0.000109986	0.478718	1.17217	370
MIR3149	0.000109986	0.525392	1.25665	144
RRAGTTGT_UNKNOWN	0.000109986	0.495156	1.20457	255
THAKAR_PBMC_INACTIVATED_INFLUENZA_AGE_21_30YO_RESPONDERS_28DY_UP	0.000109986	0.472504	1.15992	418
MIR548Y	0.000111114	0.468289	1.15308	492
GOCC_PRONUCLEUS	0.000111784	0.817543	1.66501	13
GCM_MLL	0.000112242	0.519383	1.24921	169
GSE14350_TREG_VS_TEFF_IN_IL2RB_KO_UP	0.000112242	0.508219	1.22736	199
GSE19888_ADENOSINE_A3R_INH_PRETREAT_AND_ACT_BY_A3R_VS_A3R_INH_AND_TCELL_MEMBRANES_ACT_MAST_CELL_DN	0.000112242	0.506646	1.22394	201
HP_APNEA	0.000112242	0.487547	1.18983	288
MCM3_TARGET_GENES	0.000112242	0.521953	1.25423	157
QI_PBMC_ZOSTAVAX_AGE_50_75YO_CORRELATED_WITH_EXPANSION_OF_VZV_SPECIFIC_T_CELLS_TO_PEAK_AT_1DY_POSITIVE	0.000112242	0.496325	1.20578	246
AP4_Q5	0.00011337	0.494098	1.20357	265
IRF_Q6	0.00011337	0.497409	1.20816	241
MIR125B_5P	0.00011337	0.484061	1.18306	315
MIR129_5P	0.00011337	0.478206	1.17051	363
WHN_B	0.00011337	0.494961	1.2041	255
GOCC_TRANS_GOLGI_NETWORK	0.000114498	0.494199	1.20154	250
GSE22611_NOD2_VS_MUTANT_NOD2_TRANSDUCED_HEK293T_CELL_UP	0.000114498	0.509547	1.22857	186
GSE6269_HEALTHY_VS_STAPH_PNEUMO_INF_PBMC_UP	0.000114498	0.514536	1.23865	175
HP_APRAXIA	0.000114498	0.494863	1.20037	229
MIR3129_5P	0.000114498	0.517763	1.24311	155
MIR548AD_5P_MIR548AE_5P_MIR548AY_5P_MIR548B_5P_MIR548D_5P	0.000114498	0.467344	1.15042	484
MIR548AR_5P	0.000114498	0.467143	1.15011	489
MODULE_244	0.000114498	0.509279	1.22793	186
ROSTY_CERVICAL_CANCER_PROLIFERATION_CLUSTER	0.000114498	0.52901	1.26469	140
GSE17721_4H_VS_24H_POLYIC_BMDC_UP	0.000116765	0.504167	1.21716	196
GSE9006_HEALTHY_VS_TYPE_1_DIABETES_PBMC_1MONTH_POST_DX_DN	0.000116765	0.514724	1.23979	177
HP_ABNORMALITY_OF_THE_NECK	0.000116765	0.460152	1.13611	592
MIR4502	0.000116765	0.582046	1.35448	72
GCM_SIRT2	0.000119033	0.64009	1.4506	43
GOBP_NEGATIVE_REGULATION_OF_DEVELOPMENTAL_PROCESS	0.000119033	0.448889	1.11465	865
GOMF_GTPASE_BINDING	0.000119033	0.487696	1.19042	295
GSE17721_CTRL_VS_PAM3CSK4_4H_BMDC_UP	0.000119033	0.507614	1.22609	200
GSE17721_LPS_VS_GARDIQUIMOD_24H_BMDC_DN	0.000119033	0.505768	1.22181	201
GSE21927_SPLEEN_C57BL6_VS_4T1_TUMOR_BALBC_MONOCYTES_UP	0.000119033	0.5105	1.23041	184
GSE3720_VD1_VS_VD2_GAMMADELTA_TCELL_UP	0.000119033	0.509835	1.23176	202
HP_CLINODACTYLY	0.000119033	0.462665	1.14008	525
MARTENS_BOUND_BY_PML_RARA_FUSION	0.000119033	0.472048	1.15907	431
SRPK1_TARGET_GENES	0.000119033	0.490522	1.19626	279
BOYAULT_LIVER_CANCER_SUBCLASS_G3_UP	0.0001213	0.511495	1.23402	189
ERR1_Q2	0.0001213	0.493956	1.20276	262
GSE13411_NAIVE_VS_MEMORY_BCELL_DN	0.0001213	0.506312	1.22165	191
GSE14000_TRANSLATED_RNA_VS_MRNA_4H_LPS_DC_UP	0.0001213	0.505385	1.21953	192
GSE18791_CTRL_VS_NEWCASTLE_VIRUS_DC_14H_UP	0.0001213	0.50356	1.21569	196
GSE36476_CTRL_VS_TSST_ACT_72H_MEMORY_CD4_TCELL_OLD_DN	0.0001213	0.506878	1.22349	195
GSE5589_UNSTIM_VS_45MIN_LPS_AND_IL10_STIM_MACROPHAGE_DN	0.0001213	0.507183	1.22458	197
HP_ABNORMAL_CORNEA_MORPHOLOGY	0.0001213	0.455708	1.12807	692
HP_LIMB_HYPERTONIA	0.0001213	0.546899	1.29793	117
MIR6504_3P	0.0001213	0.477664	1.16959	370
REACTOME_METABOLISM_OF_RNA	0.0001213	0.460261	1.13761	633
GSE18791_UNSTIM_VS_NEWCATSLE_VIRUS_DC_1H_DN	0.000123567	0.512614	1.23362	172
GSE21546_WT_VS_ELK1_KO_ANTI_CD3_STIM_DP_THYMOCYTES_UP	0.000123567	0.509493	1.23024	198
GSE31082_DN_VS_DP_THYMOCYTE_DN	0.000123567	0.507371	1.2255	200
TBK1.DF_DN	0.000123567	0.490062	1.19575	283
CTGAGCC_MIR24	0.000125834	0.498606	1.20908	228
GOBP_LYSOSOMAL_TRANSPORT	0.000125834	0.543531	1.2903	118
GSE15659_CD45RA_NEG_CD4_TCELL_VS_NONSUPPRESSIVE_TCELL_DN	0.000125834	0.511254	1.23344	189
GSE17721_CTRL_VS_CPG_0.5H_BMDC_UP	0.000125834	0.509323	1.22983	198
GSE21063_WT_VS_NFATC1_KO_16H_ANTI_IGM_STIM_BCELL_UP	0.000125834	0.508456	1.22696	193
GSE37301_PRO_BCELL_VS_RAG2_KO_NK_CELL_UP	0.000125834	0.514944	1.24124	179
GSE5589_UNSTIM_VS_180MIN_LPS_STIM_MACROPHAGE_DN	0.000125834	0.509257	1.22967	198
HP_FAILURE_TO_THRIVE	0.000125834	0.446638	1.10934	940
TTTTGAG_MIR373	0.000125834	0.502712	1.21874	225
GLI1_TARGET_GENES	0.000128102	0.466987	1.14834	454
GOBP_SMALL_MOLECULE_CATABOLIC_PROCESS	0.000128102	0.480507	1.17605	357
GOMF_RIBONUCLEOPROTEIN_COMPLEX_BINDING	0.000128102	0.524391	1.25426	144
GSE17721_12H_VS_24H_LPS_BMDC_DN	0.000128102	0.503414	1.21534	196
GSE22140_GERMFREE_VS_SPF_ARTHRITIC_MOUSE_CD4_TCELL_UP	0.000128102	0.503291	1.21504	196
GSE27786_BCELL_VS_NEUTROPHIL_UP	0.000128102	0.507397	1.22537	199
GSE8621_LPS_PRIMED_UNSTIM_VS_LPS_PRIMED_AND_LPS_STIM_MACROPHAGE_UP	0.000128102	0.503058	1.21448	196
HP_SECONDARY_MICROCEPHALY	0.000128102	0.517291	1.24378	164
ACEVEDO_LIVER_CANCER_DN	0.000130369	0.461401	1.1371	527
GACTGTT_MIR212_MIR132	0.000130369	0.524112	1.25961	158
GSE17721_PAM3CSK4_VS_CPG_6H_BMDC_DN	0.000130369	0.507115	1.22488	200
GSE20715_WT_VS_TLR4_KO_LUNG_UP	0.000130369	0.507292	1.22512	199
GSE41176_UNSTIM_VS_ANTI_IGM_STIM_TAK1_KO_BCELL_24H_DN	0.000130369	0.513036	1.23656	182
FARMER_BREAST_CANCER_BASAL_VS_LULMINAL	0.000132636	0.485048	1.18568	322
GOBP_REGULATION_OF_NERVOUS_SYSTEM_DEVELOPMENT	0.000132636	0.468779	1.15105	428
GSE17721_0.5H_VS_8H_PAM3CSK4_BMDC_UP	0.000132636	0.506976	1.22455	200
GSE17721_LPS_VS_PAM3CSK4_6H_BMDC_DN	0.000132636	0.508797	1.22856	198
GSE18281_SUBCAPSULAR_VS_CENTRAL_CORTICAL_REGION_OF_THYMUS_UP	0.000132636	0.514705	1.24066	179
GSE1925_3H_VS_24H_IFNG_STIM_IFNG_PRIMED_MACROPHAGE_DN	0.000132636	0.502613	1.2134	196
GSE21063_CTRL_VS_ANTI_IGM_STIM_BCELL_3H_DN	0.000132636	0.516987	1.2429	160
GSE29617_CTRL_VS_TIV_FLU_VACCINE_PBMC_2008_DN	0.000132636	0.508065	1.22602	193
GSE29618_LAIV_VS_TIV_FLU_VACCINE_DAY7_PDC_UP	0.000132636	0.508064	1.22601	193
MIR4269	0.000132636	0.502255	1.21437	208
TGACCTY_ERR1_Q2	0.000132636	0.445038	1.10625	1045
HP_RIGIDITY	0.000134903	0.509569	1.22817	184
MIR10527_5P	0.000134903	0.457854	1.13003	586
MIR302C_5P	0.000134903	0.462499	1.14072	562
MIR4446_5P	0.000134903	0.484536	1.1828	298
RORA_TARGET_GENES	0.000134903	0.498717	1.20857	222
YTTCCNNNGGAMR_UNKNOWN	0.000134903	0.627961	1.43007	48
GSE21927_SPLEEN_C57BL6_VS_EL4_TUMOR_BALBC_MONOCYTES_DN	0.00013717	0.508734	1.22841	198
GSE23984_CTRL_VS_HYPOCALEMIC_VITAMIND_ANALOG_TCELL_DN	0.00013717	0.506397	1.22268	197
GSE27786_BCELL_VS_NKCELL_DN	0.00013717	0.50679	1.2241	200
GSE40068_BCL6_POS_VS_NEG_CXCR5_POS_TFH_UP	0.00013717	0.506533	1.22301	197
MIR147B_5P	0.00013717	0.482667	1.17984	319
TAKEDA_TARGETS_OF_NUP98_HOXA9_FUSION_3D_UP	0.00013717	0.517764	1.24531	169
TTGCACT_MIR130A_MIR301_MIR130B	0.00013717	0.474737	1.16425	399
GSE32423_IL7_VS_IL7_IL4_MEMORY_CD8_TCELL_UP	0.000139438	0.506287	1.22242	197
GSE5679_CTRL_VS_PPARG_LIGAND_ROSIGLITAZONE_TREATED_DC_DN	0.000139438	0.504408	1.21853	201
REN_ALVEOLAR_RHABDOMYOSARCOMA_DN	0.000139438	0.473668	1.16166	406
CAIRO_HEPATOBLASTOMA_UP	0.000141705	0.501641	1.21288	208
GOBP_REGULATION_OF_SIGNAL_TRANSDUCTION_BY_P53_CLASS_MEDIATOR	0.000141705	0.552774	1.30612	99
GOCC_CHROMOSOME_TELOMERIC_REGION	0.000141705	0.519259	1.24775	157
IRF7_01	0.000141705	0.492494	1.1969	249
WP_MRNA_PROCESSING	0.000141705	0.539071	1.28103	121
GSE41867_NAIVE_VS_DAY15_LCMV_ARMSTRONG_EFFECTOR_CD8_TCELL_DN	0.000143972	0.505663	1.22056	195
GSE45365_HEALTHY_VS_MCMV_INFECTION_CD8A_DC_IFNAR_KO_DN	0.000143972	0.505922	1.22118	195
HARALAMBIEVA_PBMC_FLUARIX_AGE_50_74YO_CORR_WITH_28D_MEM_B_CELL_RESPONSE_AT_3DY_POSITIVE	0.000143972	0.479798	1.17368	343
HMGB2_TARGET_GENES	0.000143972	0.486831	1.18933	313
HP_CENTRAL_NERVOUS_SYSTEM_CYST	0.000143972	0.513147	1.23531	175
RIGGINS_TAMOXIFEN_RESISTANCE_DN	0.000143972	0.501458	1.2151	220
TTTGTAG_MIR520D	0.000143972	0.480882	1.17584	333
YY1_Q6	0.000143972	0.496384	1.20502	237
GSE369_IFNG_KO_VS_WT_LIVER_UP	0.000146239	0.505546	1.22028	195
GSE37301_LYMPHOID_PRIMED_MPP_VS_COMMON_LYMPHOID_PROGENITOR_DN	0.000146239	0.508469	1.22777	198
GSE411_UNSTIM_VS_400MIN_IL6_STIM_SOCS3_KO_MACROPHAGE_DN	0.000146239	0.508562	1.228	198
HP_APLASIA_HYPOPLASIA_OF_THE_CEREBELLUM	0.000146239	0.466131	1.14623	454
MIR224_5P	0.000146239	0.513591	1.23745	178
MIR6825_5P	0.000146239	0.470273	1.15351	407
WP_VEGFAVEGFR2_SIGNALING_PATHWAY	0.000146239	0.470044	1.15409	422
ZSCAN4_TARGET_GENES	0.000146239	0.449424	1.11584	858
GOBP_CELLULAR_LIPID_METABOLIC_PROCESS	0.000148507	0.448715	1.11466	949
GOBP_NEGATIVE_REGULATION_OF_APOPTOTIC_SIGNALING_PATHWAY	0.000148507	0.50276	1.21749	216
GOBP_REGULATION_OF_INTRINSIC_APOPTOTIC_SIGNALING_PATHWAY	0.000148507	0.516423	1.24154	160
GSE11864_CSF1_IFNG_VS_CSF1_PAM3CYS_IN_MAC_UP	0.000148507	0.50541	1.21995	195
GSE36476_YOUNG_VS_OLD_DONOR_MEMORY_CD4_TCELL_40H_TSST_ACT_DN	0.000148507	0.509218	1.22857	190
GSE5589_UNSTIM_VS_45MIN_LPS_AND_IL6_STIM_MACROPHAGE_UP	0.000148507	0.505378	1.21987	195
GSE7509_UNSTIM_VS_IFNA_STIM_IMMATURE_DC_UP	0.000148507	0.517072	1.24442	174
HALLMARK_INTERFERON_ALPHA_RESPONSE	0.000148507	0.552299	1.305	99
MIR372_3P	0.000148507	0.484752	1.18502	329
GOBP_RESPONSE_TO_HORMONE	0.000150774	0.448098	1.11204	820
GSE34156_NOD2_LIGAND_VS_TLR1_TLR2_LIGAND_6H_TREATED_MONOCYTE_UP	0.000150774	0.510578	1.23367	204
GSE7509_FCGRIIB_VS_TNFA_IL1B_IL6_PGE_STIM_DC_UP	0.000150774	0.512008	1.23408	182
MIR2053	0.000150774	0.52094	1.2528	165
GCM_PTK2	0.000153041	0.523621	1.2524	143
GOBP_CELL_CELL_SIGNALING	0.000153041	0.436091	1.08704	1567
GOMF_TRANSCRIPTION_COREGULATOR_ACTIVITY	0.000153041	0.466888	1.14929	483
GSE12392_WT_VS_IFNAR_KO_CD8A_NEG_SPLEEN_DC_UP	0.000153041	0.508156	1.22702	198
GSE12484_HEALTHY_VS_PERIDONTITIS_NEUTROPHILS_DN	0.000153041	0.527583	1.26309	147
GSE14308_NAIVE_CD4_TCELL_VS_INDUCED_TREG_UP	0.000153041	0.501845	1.21155	196
GSE17721_POLYIC_VS_PAM3CSK4_0.5H_BMDC_DN	0.000153041	0.506113	1.22246	200
GSE21927_UNTREATED_VS_GMCSF_IL6_TREATED_BONE_MARROW_UP	0.000153041	0.514318	1.2371	168
GSE22601_CD4_SINGLE_POSITIVE_VS_CD8_SINGLE_POSITIVE_THYMOCYTE_DN	0.000153041	0.508112	1.22691	198
GSE22601_IMMATURE_CD4_SINGLE_POSITIVE_VS_CD4_SINGLE_POSITIVE_THYMOCYTE_DN	0.000153041	0.511775	1.23352	182
GSE25123_ROSIGLITAZONE_VS_IL4_AND_ROSIGLITAZONE_STIM_PPARG_KO_MACROPHAGE_DAY10_DN	0.000153041	0.508113	1.22691	198
GSE27241_WT_VS_RORGT_KO_TH17_POLARIZED_CD4_TCELL_UP	0.000153041	0.518351	1.24557	157
GSE27670_BLIMP1_VS_LMP1_TRANSDUCED_GC_BCELL_DN	0.000153041	0.508219	1.22717	198
MIR548E_5P	0.000153041	0.453724	1.12409	728
CAGCCTC_MIR4855P	0.000155308	0.523348	1.25175	143
GOBP_GLYCOPROTEIN_METABOLIC_PROCESS	0.000155308	0.475903	1.16473	361
GSE22886_NAIVE_BCELL_VS_DC_DN	0.000155308	0.504901	1.21872	195
GSE7764_IL15_NK_CELL_24H_VS_SPLENOCYTE_DN	0.000155308	0.506559	1.22335	199
HALLMARK_OXIDATIVE_PHOSPHORYLATION	0.000155308	0.505383	1.21941	191
MIR196A_1_3P	0.000155308	0.472177	1.15786	395
QI_PBMC_ZOSTAVAX_AGE_50_75YO_CORRELATED_WITH_CONTRACTION_OF_VZV_SPECIFIC_T_CELLS_PEAK_TO_28DY_AT_1DYPOSITIVE	0.000155308	0.48608	1.18642	290
GSE15930_NAIVE_VS_48H_IN_VITRO_STIM_IL12_CD8_TCELL_UP	0.000157576	0.501779	1.21139	196
GSE17721_POLYIC_VS_GARDIQUIMOD_6H_BMDC_UP	0.000157576	0.508475	1.22847	202
GSE27786_LIN_NEG_VS_NKTCELL_DN	0.000157576	0.507887	1.22637	198
GSE36891_UNSTIM_VS_POLYIC_TLR3_STIM_PERITONEAL_MACROPHAGE_DN	0.000157576	0.507773	1.22609	198
GSE41867_DAY15_EFFECTOR_VS_DAY30_EXHAUSTED_CD8_TCELL_LCMV_CLONE13_DN	0.000157576	0.508447	1.2284	202
GSE4748_CTRL_VS_LPS_AND_CYANOBACTERIUM_LPSLIKE_STIM_DC_3H_DN	0.000157576	0.506489	1.22318	199
GOBP_PYRIMIDINE_NUCLEOBASE_METABOLIC_PROCESS	0.000157733	0.74499	1.58736	20
HP_INCREASED_SULFUR_AMINO_ACID_LEVEL_IN_URINE	0.000157891	0.774895	1.60988	16
GSE22886_DC_VS_MONOCYTE_UP	0.000159843	0.505598	1.22	194
GSE37532_TREG_VS_TCONV_PPARG_KO_CD4_TCELL_FROM_LN_UP	0.000159843	0.504027	1.21761	201
GSE4142_GC_BCELL_VS_MEMORY_BCELL_DN	0.000159843	0.506205	1.22249	199
MIR17_3P	0.000159843	0.533429	1.27171	130
MIR3529_3P	0.000159843	0.462006	1.13847	526
MIR548O_3P	0.000159843	0.488191	1.19058	279
GOCC_TRANSFERASE_COMPLEX_TRANSFERRING_PHOSPHORUS_CONTAINING_GROUPS	0.00016211	0.494724	1.20184	245
GSE11961_FOLLICULAR_BCELL_VS_GERMINAL_CENTER_BCELL_DAY7_DN	0.00016211	0.508348	1.22816	202
GSE14769_40MIN_VS_360MIN_LPS_BMDM_DN	0.00016211	0.505746	1.22139	199
GSE22886_NAIVE_CD4_TCELL_VS_48H_ACT_TH2_DN	0.00016211	0.506524	1.2223	193
GSE37416_0H_VS_24H_F_TULARENSIS_LVS_NEUTROPHIL_DN	0.00016211	0.503907	1.21596	192
GSE39556_CD8A_DC_VS_NK_CELL_UP	0.00016211	0.505775	1.22146	199
MIR10399_5P	0.00016211	0.478532	1.17122	357
MODULE_159	0.00016211	0.567048	1.32331	77
MODULE_8	0.00016211	0.473715	1.16261	416
MULLIGHAN_MLL_SIGNATURE_1_UP	0.00016211	0.475882	1.16529	375
ZHANG_RESPONSE_TO_CANTHARIDIN_DN	0.00016211	0.604959	1.3976	62
GOBP_MICROTUBULE_BASED_PROCESS	0.000164377	0.448111	1.11277	872
GOBP_SYNAPSE_ORGANIZATION	0.000164377	0.473429	1.16145	410
GOMF_PHOSPHATASE_ACTIVITY	0.000164377	0.492595	1.20115	277
GRADE_COLON_AND_RECTAL_CANCER_UP	0.000164377	0.488359	1.19159	283
GSE12963_UNINF_VS_ENV_AND_NEF_AND_VPR_DEFICIENT_HIV1_INF_CD4_TCELL_DN	0.000164377	0.531443	1.26752	131
GSE14308_TH2_VS_NATURAL_TREG_DN	0.000164377	0.507417	1.22523	198
GSE41176_UNSTIM_VS_ANTI_IGM_STIM_BCELL_3H_DN	0.000164377	0.509692	1.22967	189
GSE9650_NAIVE_VS_EFF_CD8_TCELL_UP	0.000164377	0.507509	1.22545	198
ZBTB5_TARGET_GENES	0.000164377	0.524113	1.25813	154
AAGCACA_MIR218	0.000166645	0.471952	1.15683	391
E2F1_Q3_01	0.000166645	0.494517	1.20113	241
GOBP_REGULATION_OF_SYNAPSE_STRUCTURE_OR_ACTIVITY	0.000166645	0.499203	1.20753	210
GSE13493_DP_VS_CD8POS_THYMOCYTE_UP	0.000166645	0.504766	1.21799	194
GSE17721_POLYIC_VS_GARDIQUIMOD_4H_BMDC_UP	0.000166645	0.509499	1.23107	204
GSE32986_GMCSF_AND_CURDLAN_LOWDOSE_VS_GMCSF_AND_CURDLAN_HIGHDOSE_STIM_DC_UP	0.000166645	0.503758	1.2156	192
GSE42021_CD24HI_VS_CD24LOW_TREG_THYMUS_DN	0.000166645	0.503702	1.21547	192
HP_ABNORMALITY_OF_THE_PHILTRUM	0.000166645	0.45658	1.12806	624
HP_ABNORMAL_PATTERN_OF_RESPIRATION	0.000166645	0.455406	1.12645	663
MIR548AK_MIR548AM_5P_MIR548C_5P_MIR548H_5P_MIR548O_5P_MIR548AU_5P	0.000166645	0.466488	1.14831	483
MIR548O_5P_MIR548W	0.000166645	0.466488	1.14831	483
GOMF_AMIDE_BINDING	0.000168912	0.478186	1.17089	373
GSE35825_IFNA_VS_IFNG_STIM_MACROPHAGE_DN	0.000168912	0.505142	1.22012	200
HMGA1_TARGET_GENES	0.000168912	0.453985	1.12517	743
REACTOME_M_PHASE	0.000168912	0.475817	1.16563	380
CONCANNON_APOPTOSIS_BY_EPOXOMICIN_DN	0.000171179	0.518001	1.24604	170
GCM_GSPT1	0.000171179	0.515205	1.23877	164
GOBP_POST_GOLGI_VESICLE_MEDIATED_TRANSPORT	0.000171179	0.547398	1.29624	106
GSE11961_FOLLICULAR_BCELL_VS_MEMORY_BCELL_DAY7_UP	0.000171179	0.504122	1.21684	195
GSE3982_MAC_VS_BASOPHIL_UP	0.000171179	0.504513	1.21738	194
HP_ABNORMAL_TESTIS_MORPHOLOGY	0.000171179	0.448171	1.11296	916
CTGTTAC_MIR194	0.000173446	0.545351	1.291	105
DAUER_STAT3_TARGETS_DN	0.000173446	0.625679	1.42273	47
GOCC_MICROTUBULE	0.000173446	0.47367	1.16289	420
GSE22432_MULTIPOTENT_VS_COMMON_DC_PROGENITOR_UNTREATED_DN	0.000173446	0.505707	1.22033	193
GSE27786_NKCELL_VS_NKTCELL_UP	0.000173446	0.504976	1.21972	200
GSE6269_FLU_VS_STREP_PNEUMO_INF_PBMC_DN	0.000173446	0.510242	1.23015	180
GOBP_NUCLEOBASE_METABOLIC_PROCESS	0.000175713	0.646039	1.45346	38
GSE10325_CD4_TCELL_VS_LUPUS_CD4_TCELL_DN	0.000175713	0.508672	1.2271	188
GSE27786_CD8_TCELL_VS_NEUTROPHIL_DN	0.000175713	0.50713	1.22454	198
GSE30971_WBP7_HET_VS_KO_MACROPHAGE_4H_LPS_STIM_UP	0.000175713	0.509175	1.22842	189
GSE46606_UNSTIM_VS_CD40L_IL2_IL5_DAY3_STIMULATED_BCELL_DN	0.000175713	0.504324	1.21692	194
GSE5589_LPS_VS_LPS_AND_IL6_STIM_MACROPHAGE_45MIN_DN	0.000175713	0.50547	1.22072	199
HP_ADULT_ONSET	0.000175713	0.493647	1.20106	257
HP_SEVERE_GLOBAL_DEVELOPMENTAL_DELAY	0.000175713	0.503818	1.21737	203
MIR943	0.000175713	0.603544	1.38787	56
WANG_LMO4_TARGETS_UP	0.000175713	0.479158	1.17163	333
GSE12845_PRE_GC_VS_DARKZONE_GC_TONSIL_BCELL_DN	0.000177981	0.50322	1.2143	192
GSE26928_NAIVE_VS_EFF_MEMORY_CD4_TCELL_UP	0.000177981	0.515451	1.23975	169
JAATINEN_HEMATOPOIETIC_STEM_CELL_UP	0.000177981	0.480784	1.17388	304
MODULE_317	0.000177981	0.47077	1.15581	419
BLANCO_MELO_COVID19_SARS_COV_2_POS_PATIENT_LUNG_TISSUE_DN	0.000180248	0.514644	1.2383	171
GOBP_PEPTIDYL_LYSINE_MODIFICATION	0.000180248	0.477306	1.16931	381
GOBP_REGULATION_OF_CHROMOSOME_ORGANIZATION	0.000180248	0.500015	1.20895	208
GOBP_RESPONSE_TO_METAL_ION	0.000180248	0.477883	1.1685	335
GSE19198_CTRL_VS_IL21_TREATED_TCELL_1H_DN	0.000180248	0.504459	1.21718	191
GSE23984_CTRL_VS_HYPOCALEMIC_VITAMIND_ANALOG_TCELL_UP	0.000180248	0.505097	1.21982	199
GSE26669_CD4_VS_CD8_TCELL_IN_MLR_COSTIM_BLOCK_UP	0.000180248	0.505232	1.22015	199
GSE34515_CD16_NEG_MONOCYTE_VS_DC_UP	0.000180248	0.500968	1.20943	196
GSE36476_CTRL_VS_TSST_ACT_72H_MEMORY_CD4_TCELL_YOUNG_DN	0.000180248	0.503863	1.21621	195
GSE3982_EOSINOPHIL_VS_TH2_DN	0.000180248	0.507037	1.22432	198
HP_ABNORMALITY_OF_THE_PALPEBRAL_FISSURES	0.000180248	0.450833	1.11799	766
GOBP_MITOTIC_SISTER_CHROMATID_SEGREGATION	0.000182515	0.512399	1.23249	168
GSE17721_LPS_VS_GARDIQUIMOD_1H_BMDC_DN	0.000182515	0.504335	1.2177	197
GSE6269_FLU_VS_STREP_PNEUMO_INF_PBMC_UP	0.000182515	0.514577	1.23774	166
MIR200C_3P	0.000182515	0.465929	1.14726	498
MYCMAX_02	0.000182515	0.49153	1.19732	265
BUSSLINGER_GASTRIC_ISTHMUS_CELLS	0.000184782	0.47205	1.15999	441
DEBIASI_APOPTOSIS_BY_REOVIRUS_INFECTION_DN	0.000184782	0.489515	1.19272	270
GOBP_MITOCHONDRIAL_TRANSPORT	0.000184782	0.506887	1.22168	183
GSE15659_NAIVE_VS_PTPRC_NEG_CD4_TCELL_UP	0.000184782	0.517129	1.24382	167
GSE15930_STIM_VS_STIM_AND_TRICHOSTATINA_48H_CD8_T_CELL_DN	0.000184782	0.504961	1.22056	207
GSE18791_CTRL_VS_NEWCASTLE_VIRUS_DC_6H_UP	0.000184782	0.508843	1.22762	189
GSE2405_S_AUREUS_VS_UNTREATED_NEUTROPHIL_DN	0.000184782	0.504257	1.21751	197
H1_6_TARGET_GENES	0.000184782	0.470236	1.15471	426
MIKKELSEN_NPC_ICP_WITH_H3K4ME3	0.000184782	0.467299	1.14891	451
NAKAYA_B_CELL_FLUARIX_FLUVIRIN_AGE_18_50YO_7DY_UP	0.000184782	0.474902	1.16241	356
SP1_Q6_01	0.000184782	0.493479	1.19882	245
YAGI_AML_WITH_T_8_21_TRANSLOCATION	0.000184782	0.4753	1.16319	351
GOBP_REGULATION_OF_CELLULAR_LOCALIZATION	0.00018705	0.449509	1.11527	780
GSE19198_CTRL_VS_IL21_TREATED_TCELL_24H_DN	0.00018705	0.504737	1.21895	199
GSE26343_WT_VS_NFAT5_KO_MACROPHAGE_LPS_STIM_DN	0.00018705	0.504852	1.21923	199
MIR148A_3P	0.00018705	0.478333	1.1701	342
MIR3941	0.00018705	0.478679	1.17047	334
MIR454_3P	0.00018705	0.469736	1.15345	427
GOBP_RESPONSE_TO_STARVATION	0.000189317	0.508607	1.22705	189
GSE19772_CTRL_VS_HCMV_INF_MONOCYTES_UP	0.000189317	0.507601	1.22658	205
GSE27786_LIN_NEG_VS_NKTCELL_UP	0.000189317	0.50403	1.21697	197
GSE38681_WT_VS_LYL1_KO_LYMPHOID_PRIMED_MULTIPOTENT_PROGENITOR_DN	0.000189317	0.499526	1.20777	208
GSE40666_WT_VS_STAT4_KO_CD8_TCELL_WITH_IFNA_STIM_90MIN_DN	0.000189317	0.503843	1.21651	197
MIR12123	0.000189317	0.466522	1.14779	466
MIR125A_5P	0.000189317	0.482195	1.17863	317
MODULE_378	0.000189317	0.470858	1.15542	414
GOBP_NUCLEOBASE_CATABOLIC_PROCESS	0.000190281	0.849429	1.67088	10
GSE22886_NAIVE_CD4_TCELL_VS_12H_ACT_TH1_DN	0.000191584	0.500633	1.20862	196
GSE26669_CD4_VS_CD8_TCELL_IN_MLR_UP	0.000191584	0.502766	1.21456	201
GSE37532_WT_VS_PPARG_KO_VISCERAL_ADIPOSE_TISSUE_TCONV_DN	0.000191584	0.506795	1.22373	198
EPC1_TARGET_GENES	0.000193851	0.504826	1.2182	193
GSE11864_CSF1_PAM3CYS_VS_CSF1_IFNG_PAM3CYS_IN_MAC_UP	0.000193851	0.510607	1.23078	179
GSE3920_UNTREATED_VS_IFNB_TREATED_ENDOTHELIAL_CELL_DN	0.000193851	0.513041	1.23468	173
HP_URINARY_INCONTINENCE	0.000193851	0.513852	1.23537	162
GSE16385_ROSIGLITAZONE_IL4_VS_IL4_ALONE_STIM_MACROPHAGE_12H_UP	0.000196119	0.504562	1.21853	199
GSE25088_CTRL_VS_IL4_STIM_STAT6_KO_MACROPHAGE_DN	0.000196119	0.514248	1.23734	171
GSE6259_BCELL_VS_CD4_TCELL_UP	0.000196119	0.50998	1.22728	172
HP_ABNORMALITY_OF_THE_CEREBROSPINAL_FLUID	0.000196119	0.464009	1.14255	500
HP_MUSCULAR_HYPOTONIA_OF_THE_TRUNK	0.000196119	0.496309	1.20273	222
MORF_PPP1CA	0.000196119	0.514525	1.23698	160
BONOME_OVARIAN_CANCER_SURVIVAL_SUBOPTIMAL_DEBULKING	0.000198386	0.462763	1.1394	490
GOBP_POSITIVE_REGULATION_OF_GENE_EXPRESSION	0.000198386	0.442343	1.09959	1079
GOMF_MAGNESIUM_ION_BINDING	0.000198386	0.501466	1.21398	215
GSE11961_MEMORY_BCELL_DAY7_VS_GERMINAL_CENTER_BCELL_DAY40_DN	0.000198386	0.502694	1.21439	201
GSE17974_0.5H_VS_72H_UNTREATED_IN_VITRO_CD4_TCELL_UP	0.000198386	0.517307	1.24437	170
GSE22886_NAIVE_CD4_TCELL_VS_NEUTROPHIL_UP	0.000198386	0.502664	1.21296	192
GSE27786_CD4_TCELL_VS_NKTCELL_DN	0.000198386	0.50649	1.22299	198
GSE3982_MAC_VS_NEUTROPHIL_UP	0.000198386	0.503633	1.21526	194
GSE7509_DC_VS_MONOCYTE_WITH_FCGRIIB_STIM_UP	0.000198386	0.502946	1.214	195
HP_LACTIC_ACIDOSIS	0.000198386	0.520567	1.25109	158
HP_PERIPHERAL_AXONAL_NEUROPATHY	0.000198386	0.525167	1.2555	140
CAGTATT_MIR200B_MIR200C_MIR429	0.000200653	0.466384	1.14714	461
GSE13522_CTRL_VS_T_CRUZI_Y_STRAIN_INF_SKIN_129_MOUSE_DN	0.000200653	0.504021	1.21741	200
GSE21546_SAP1A_KO_VS_SAP1A_KO_AND_ELK1_KO_ANTI_CD3_STIM_DP_THYMOCYTES_UP	0.000200653	0.506346	1.22264	198
HP_MUSCLE_SPASM	0.000200653	0.513322	1.23245	155
GOBP_REGULATION_OF_NUCLEOCYTOPLASMIC_TRANSPORT	0.00020292	0.542549	1.28397	104
GSE17186_NAIVE_VS_CD21HIGH_TRANSITIONAL_BCELL_CORD_BLOOD_DN	0.00020292	0.504433	1.21725	193
GSE17301_CTRL_VS_48H_IFNA2_STIM_CD8_TCELL_DN	0.00020292	0.505504	1.21883	186
GSE40277_EOS_AND_LEF1_TRANSDUCED_VS_CTRL_CD4_TCELL_DN	0.00020292	0.504364	1.21805	199
GSE7831_1H_VS_4H_CPG_STIM_PDC_UP	0.00020292	0.503897	1.21711	200
ENK_UV_RESPONSE_EPIDERMIS_DN	0.000205188	0.462901	1.13972	499
GOBP_CELL_CYCLE_PHASE_TRANSITION	0.000205188	0.463035	1.13999	494
GOBP_CELL_PROJECTION_ASSEMBLY	0.000205188	0.455411	1.12432	591
GSE14000_UNSTIM_VS_4H_LPS_DC_TRANSLATED_RNA_UP	0.000205188	0.504338	1.21702	193
GSE5542_IFNA_VS_IFNA_AND_IFNG_TREATED_EPITHELIAL_CELLS_6H_UP	0.000205188	0.502626	1.21449	203
HP_ABNORMAL_RETINAL_MORPHOLOGY	0.000205188	0.444658	1.1042	922
MIR4799_5P	0.000205188	0.470443	1.15361	395
MIR548T_5P	0.000205188	0.466915	1.14553	413
GOBP_LIPID_METABOLIC_PROCESS	0.000207455	0.438401	1.09178	1317
GOCC_NEURON_TO_NEURON_SYNAPSE	0.000207455	0.482803	1.1809	341
GSE16450_CTRL_VS_IFNA_12H_STIM_IMMATURE_NEURON_CELL_LINE_UP	0.000207455	0.506991	1.22304	188
GSE17974_0H_VS_48H_IN_VITRO_ACT_CD4_TCELL_DN	0.000207455	0.502332	1.21216	192
GSE24210_CTRL_VS_IL35_TREATED_TCONV_CD4_TCELL_DN	0.000207455	0.503516	1.21497	194
GSE32901_TH1_VS_TH17_ENRICHED_CD4_TCELL_UP	0.000207455	0.509837	1.22694	172
GSE37532_WT_VS_PPARG_KO_VISCERAL_ADIPOSE_TISSUE_TREG_UP	0.000207455	0.507011	1.22309	188
GSE43863_TH1_VS_LY6C_INT_CXCR5POS_MEMORY_CD4_TCELL_UP	0.000207455	0.502585	1.21412	201
MENON_FETAL_KIDNEY_7_LOOPOF_HENLE_CELLS_DISTAL	0.000207455	0.491996	1.19493	242
MIR3646	0.000207455	0.447424	1.1106	836
MIR374C_5P	0.000207455	0.470705	1.15483	412
MIR4328	0.000207455	0.458288	1.13089	580
ZNF816_TARGET_GENES	0.000207455	0.474121	1.16068	368
GCM_MAP4K4	0.000209722	0.511344	1.22995	168
GRAESSMANN_RESPONSE_TO_MC_AND_SERUM_DEPRIVATION_UP	0.000209722	0.495738	1.20317	232
GSE17721_PAM3CSK4_VS_GADIQUIMOD_1H_BMDC_DN	0.000209722	0.503433	1.21553	197
GSE19401_PAM2CSK4_VS_RETINOIC_ACID_AND_PAM2CSK4_STIM_FOLLICULAR_DC_DN	0.000209722	0.503437	1.21553	197
GSE23114_PERITONEAL_CAVITY_B1A_BCELL_VS_SPLEEN_BCELL_DN	0.000209722	0.505906	1.22058	190
GSE43955_1H_VS_10H_ACT_CD4_TCELL_UP	0.000209722	0.503451	1.21557	197
HP_ABNORMALITY_OF_DIGESTIVE_SYSTEM_MORPHOLOGY	0.000209722	0.444596	1.10479	1005
MIR4441	0.000209722	0.487749	1.19022	284
GSE17974_0.5H_VS_72H_IL4_AND_ANTI_IL12_ACT_CD4_TCELL_UP	0.000211989	0.510684	1.23099	185
GSE22935_UNSTIM_VS_24H_MBOVIS_BCG_STIM_MYD88_KO_MACROPHAGE_UP	0.000211989	0.502553	1.21405	201
GSE40443_INDUCED_VS_TOTAL_TREG_DN	0.000211989	0.502185	1.21342	203
GSE5589_LPS_VS_LPS_AND_IL10_STIM_IL6_KO_MACROPHAGE_180MIN_UP	0.000211989	0.503604	1.2164	200
HP_ABNORMAL_HAIR_QUANTITY	0.000211989	0.451159	1.11835	752
KOBAYASHI_EGFR_SIGNALING_24HR_DN	0.000211989	0.489636	1.18995	249
TFIII_Q6	0.000211989	0.502282	1.21366	203
GOBP_CELL_MORPHOGENESIS_INVOLVED_IN_DIFFERENTIATION	0.000214257	0.454837	1.12603	706
GOBP_SISTER_CHROMATID_SEGREGATION	0.000214257	0.50002	1.20714	196
GSE17721_CTRL_VS_LPS_24H_BMDC_DN	0.000214257	0.503309	1.21569	200
GSE21670_STAT3_KO_VS_WT_CD4_TCELL_UP	0.000214257	0.505554	1.21849	184
GSE41867_NAIVE_VS_DAY6_LCMV_EFFECTOR_CD8_TCELL_DN	0.000214257	0.503351	1.21579	200
HP_ABNORMALITY_OF_THE_ABDOMINAL_ORGANS	0.000214257	0.440753	1.09675	1202
HP_DYSKINESIA	0.000214257	0.492334	1.19562	239
MORF_MAP2K2	0.000214257	0.531031	1.26599	130
GSE37533_UNTREATED_VS_PIOGLIZATONE_TREATED_CD4_TCELL_PPARG2_AND_FOXP3_TRASDUCED_DN	0.000216524	0.515534	1.2388	157
HP_ABNORMALITY_OF_THE_MUSCULATURE_OF_THE_LIMBS	0.000216524	0.46542	1.14608	491
HP_ABNORMAL_FEAR_ANXIETY_RELATED_BEHAVIOR	0.000216524	0.475279	1.165	392
HP_DYSPHAGIA	0.000216524	0.466673	1.14812	465
MIR4505	0.000216524	0.493204	1.19937	251
NAKAYA_PBMC_FLUARIX_FLUVIRIN_AGE_18_50YO_CORRELATED_WITH_HAI_28DY_RESPONSE_AT_7DY_NEGATIVE	0.000216524	0.469278	1.15353	445
AGGGCAG_MIR18A	0.000218791	0.529269	1.26336	134
GOBP_MRNA_TRANSPORT	0.000218791	0.541102	1.28381	115
GRAESSMANN_APOPTOSIS_BY_SERUM_DEPRIVATION_DN	0.000218791	0.495572	1.20277	232
CASTELLANO_NRAS_TARGETS_UP	0.000221058	0.568812	1.33005	80
GSE17186_CD21LOW_VS_CD21HIGH_TRANSITIONAL_BCELL_CORD_BLOOD_UP	0.000221058	0.505969	1.22174	198
GSE22935_WT_VS_MYD88_KO_MACROPHAGE_12H_MBOVIS_BCG_STIM_UP	0.000221058	0.503135	1.21481	197
HP_DISINHIBITION	0.000221058	0.503065	1.21464	197
MIR561_3P	0.000221058	0.462866	1.13929	479
MIR4493	0.000223326	0.564017	1.32185	86
MIR9_3P	0.000223326	0.478433	1.17006	338
MODULE_459	0.000223326	0.471142	1.15584	410
TONKS_TARGETS_OF_RUNX1_RUNX1T1_FUSION_MONOCYTE_UP	0.000223326	0.502943	1.21434	197
BDP1_TARGET_GENES	0.000225593	0.453277	1.12275	724
GOBP_REGULATION_OF_TRANSLATIONAL_INITIATION	0.000225593	0.570624	1.33058	75
GOBP_RNA_3_END_PROCESSING	0.000225593	0.546095	1.29316	107
GOCC_VACUOLAR_MEMBRANE	0.000225593	0.466521	1.14561	433
GSE32423_IL7_VS_IL7_IL4_NAIVE_CD8_TCELL_DN	0.000225593	0.503043	1.21505	200
GSE7219_WT_VS_NIK_NFKB2_KO_DC_DN	0.000225593	0.516177	1.24165	170
HP_ABNORMALITY_OF_TOE	0.000225593	0.453144	1.12104	669
GSE14908_ATOPIC_VS_NONATOPIC_PATIENT_RESTING_CD4_TCELL_DN	0.00022786	0.501618	1.21079	195
GSE23505_IL6_IL1_VS_IL6_IL1_TGFB_TREATED_CD4_TCELL_UP	0.00022786	0.505596	1.22084	198
GSE29164_UNTREATED_VS_CD8_TCELL_TREATED_MELANOMA_DAY7_UP	0.00022786	0.502997	1.21494	200
GSE38696_LIGHT_ZONE_VS_DARK_ZONE_BCELL_UP	0.00022786	0.508395	1.2257	180
HP_MYOPATHY	0.00022786	0.479349	1.17037	304
SYATTGTG_UNKNOWN	0.00022786	0.498968	1.2094	224
GSE14000_UNSTIM_VS_16H_LPS_DC_UP	0.000230127	0.510044	1.22945	185
GSE22589_HIV_VS_HIV_AND_SIV_INFECTED_DC_DN	0.000230127	0.50533	1.22019	198
GSE22935_UNSTIM_VS_12H_MBOVIS_BCG_STIM_MACROPHAGE_DN	0.000230127	0.501419	1.21031	195
GSE41176_WT_VS_TAK1_KO_ANTI_IGM_STIM_BCELL_24H_DN	0.000230127	0.506052	1.22077	188
GSE41867_DAY8_EFFECTOR_VS_DAY30_EXHAUSTED_CD8_TCELL_LCMV_CLONE13_UP	0.000230127	0.503555	1.21513	193
HP_LARGE_FACE	0.000230127	0.487497	1.18879	278
ZAK_PBMC_MRKAD5_HIV_1_GAG_POL_NEF_AGE_20_50YO_3DY_UP	0.000230127	0.534722	1.27209	125
ATAGGAA_MIR202	0.000234684	0.548665	1.29795	102
CMYB_01	0.000234684	0.489415	1.19023	252
GOBP_RESPONSE_TO_ENDOPLASMIC_RETICULUM_STRESS	0.000234684	0.489267	1.18955	250
GSE16451_IMMATURE_VS_MATURE_NEURON_CELL_LINE_WEST_EQUINE_ENC_VIRUS_DN	0.000234684	0.502566	1.21268	194
GSE17974_0H_VS_24H_IN_VITRO_ACT_CD4_TCELL_DN	0.000234684	0.507572	1.22455	189
GSE9509_10MIN_VS_30MIN_LPS_AND_IL10_STIM_IL10_KO_MACROPHAGE_DN	0.000234684	0.519377	1.24753	156
MIR335_3P	0.000234684	0.450003	1.11696	846
MIR3681_3P	0.000234684	0.47379	1.16091	382
ZHANG_BREAST_CANCER_PROGENITORS_UP	0.000234684	0.471533	1.15779	424
FISCHER_DIRECT_P53_TARGETS_META_ANALYSIS	0.000239241	0.483123	1.17943	294
GOBP_RESPONSE_TO_INORGANIC_SUBSTANCE	0.000239241	0.463387	1.14104	505
GSE25088_CTRL_VS_IL4_AND_ROSIGLITAZONE_STIM_STAT6_KO_MACROPHAGE_DN	0.000239241	0.512098	1.23168	169
GSE25123_CTRL_VS_ROSIGLITAZONE_STIM_MACROPHAGE_UP	0.000239241	0.499257	1.2053	196
GSE3720_UNSTIM_VS_PMA_STIM_VD2_GAMMADELTA_TCELL_DN	0.000239241	0.499164	1.20508	196
MEF2D_TARGET_GENES	0.000239241	0.462323	1.13856	512
CREIGHTON_AKT1_SIGNALING_VIA_MTOR_UP	0.000243798	0.658177	1.46861	34
GSE17721_CTRL_VS_GARDIQUIMOD_0.5H_BMDC_UP	0.000243798	0.501414	1.2113	201
GSE43260_BTLA_POS_VS_NEG_INTRATUMORAL_CD8_TCELL_DN	0.000243798	0.507916	1.22487	187
HAMAI_APOPTOSIS_VIA_TRAIL_UP	0.000243798	0.453531	1.12108	638
MIR148B_3P	0.000243798	0.478608	1.17052	340
RATTENBACHER_BOUND_BY_CELF1	0.000243798	0.4751	1.16412	383
TOYOTA_TARGETS_OF_MIR34B_AND_MIR34C	0.000243798	0.468566	1.15043	430
BLUM_RESPONSE_TO_SALIRASIB_DN	0.000248355	0.479219	1.17192	337
GOBP_GLIAL_CELL_DIFFERENTIATION	0.000248355	0.497176	1.20309	213
GSE12845_IGD_POS_BLOOD_VS_PRE_GC_TONSIL_BCELL_DN	0.000248355	0.501911	1.2111	194
GSE24671_BAKIMULC_VS_SENDAI_VIRUS_INFECTED_MOUSE_SPLENOCYTES_UP	0.000248355	0.502641	1.21408	200
GSE26030_UNSTIM_VS_RESTIM_TH1_DAY5_POST_POLARIZATION_DN	0.000248355	0.5013	1.21102	201
GSE36888_UNTREATED_VS_IL2_TREATED_STAT5_AB_KNOCKIN_TCELL_2H_UP	0.000248355	0.507189	1.22363	189
MIR135B_5P	0.000248355	0.478862	1.16907	302
MIR450A_1_3P	0.000248355	0.504197	1.21568	186
MIR6079	0.000248355	0.523556	1.25165	140
MIR98_5P	0.000248355	0.468323	1.14864	400
STAT1_02	0.000248355	0.488802	1.18912	255
GOBP_DNA_REPAIR	0.000252911	0.46133	1.13618	510
GOBP_POSITIVE_REGULATION_OF_AUTOPHAGY	0.000252911	0.52502	1.25269	133
GSE17721_CTRL_VS_POLYIC_6H_BMDC_UP	0.000252911	0.501079	1.20949	195
GSE22432_MULTIPOTENT_PROGENITOR_VS_CDC_DN	0.000252911	0.501232	1.20986	195
GSE25085_FETAL_BM_VS_ADULT_BM_SP4_THYMIC_IMPLANT_UP	0.000252911	0.504806	1.21982	205
GSE27786_LSK_VS_CD4_TCELL_UP	0.000252911	0.50302	1.2148	199
GSE43955_1H_VS_20H_ACT_CD4_TCELL_WITH_TGFB_IL6_DN	0.000252911	0.502178	1.21249	197
GSE43955_1H_VS_20H_ACT_CD4_TCELL_WITH_TGFB_IL6_UP	0.000252911	0.502355	1.21339	200
HP_KYPHOSIS	0.000252911	0.465479	1.14501	462
[truncated: 8,140 more rows]
