# Supplementary material for: Transcriptomic Profile of Mouse Brain Ageing in Early Developmental Stages
Source: Brain Sci. 2024 Jun 5;14(6):581. doi: 10.3390/brainsci14060581 (PMC11201909; doi:10.3390/brainsci14060581)
Supplement: Supplementary file 1 [file brainsci-14-00581-s001.zip › Table_S3.xlsx]

## Sheet: Sheet1
GSEA results with significant pathways related to aging
pathway	pval	padj	log2err	ES	NES	size
GOBP_BIOMINERALIZATION	0.0030663	0.24171	0.431708	-0.506856	-1.81223	12
GOBP_CELL_GROWTH	0.031	0.370915	0.257206	0.464745	1.37802	32
GOBP_CONNECTIVE_TISSUE_DEVELOPMENT	0.0324215	0.370915	0.252961	0.503024	1.3958	19
GOBP_DEVELOPMENT_OF_PRIMARY_SEXUAL_CHARACTERISTICS	0.019326	0.370915	0.352488	0.529751	1.4847	20
GOBP_ENDOTHELIUM_DEVELOPMENT	0.0273109	0.370915	0.282013	0.598084	1.49141	11
GOBP_GROWTH	0.034965	0.371356	0.24134	0.423567	1.3159	56
GOBP_IMMUNE_SYSTEM_DEVELOPMENT	0.035964	0.372475	0.237794	0.41184	1.29436	64
GOBP_MALE_SEX_DIFFERENTIATION	0.00374229	0.255068	0.431708	0.654459	1.66594	12
GOBP_MESENCHYME_DEVELOPMENT	0.0284562	0.370915	0.352488	0.5367	1.47705	18
GOBP_POSITIVE_REGULATION_OF_CELL_DEVELOPMENT	0.00674519	0.296152	0.407018	-0.474863	-1.69784	12
GOBP_REGULATION_OF_CELL_DEVELOPMENT	0.00229411	0.230522	0.431708	-0.368788	-1.86778	22
GOBP_REGULATION_OF_GROWTH	0.0266112	0.370915	0.352488	0.460617	1.39351	40
GOBP_RESPIRATORY_SYSTEM_DEVELOPMENT	0.047619	0.398095	0.208955	0.549109	1.4215	13
HP_INCREASED_BODY_WEIGHT	0.0352083	0.372475	0.321776	0.497742	1.41658	23
MODULE_223	0.025355	0.370915	0.287857	0.500677	1.41524	21
MODULE_75	0.0217785	0.370915	0.352488	0.450344	1.38238	48
RODWELL_AGING_KIDNEY_UP	0.0175906	0.370915	0.352488	0.472281	1.4191	37
