# Supplementary material for: Transcriptomic Profile of Mouse Brain Ageing in Early Developmental Stages
Source: Brain Sci. 2024 Jun 5;14(6):581. doi: 10.3390/brainsci14060581 (PMC11201909; doi:10.3390/brainsci14060581)
Supplement: Supplementary file 1 [file brainsci-14-00581-s001.zip › Table_S4.xlsx]

## Sheet: Sheet1
GSEA results with significant pathways related to neurodevelopment and psychiatric disorders
pathway	pval	padj	log2err	ES	NES	size
DURANTE_ADULT_OLFACTORY_NEUROEPITHELIUM_MATURE_NEURONS	0.0376963	0.377178	0.237794	0.569644	1.45004	12
GCNP_SHH_UP_LATE.V1_UP	0.0266896	0.370915	0.352488	0.60711	1.51392	11
GSE14386_UNTREATED_VS_IFNA_TREATED_ACT_PBMC_MS_PATIENT_DN	0.00163092	0.220321	0.45506	0.678955	1.75764	13
GSE16450_CTRL_VS_IFNA_12H_STIM_IMMATURE_NEURON_CELL_LINE_UP	0.0307203	0.370915	0.266351	0.59339	1.45772	10
GSE1791_CTRL_VS_NEUROMEDINU_IN_T_CELL_LINE_6H_UP	0.0415841	0.384404	0.321776	0.540309	1.47114	17
HP_ABNORMALITY_OF_EXTRAPYRAMIDAL_MOTOR_FUNCTION	0.00718509	0.306395	0.407018	0.592684	1.59695	16
HP_ABNORMALITY_OF_THE_BASAL_GANGLIA	0.0225836	0.370915	0.352488	0.616546	1.53745	11
HP_ABNORMAL_CSF_METABOLITE_LEVEL	0.00250134	0.230522	0.431708	0.668388	1.7014	12
HP_ABNORMAL_SOCIAL_BEHAVIOR	0.00713608	0.305842	0.407018	0.670333	1.64674	10
HP_AREFLEXIA	0.00635699	0.296152	0.407018	-0.476691	-1.70438	12
HP_AUTISM	0.00524038	0.281453	0.407018	0.623947	1.63939	14
HP_AUTISTIC_BEHAVIOR	0.0188122	0.370915	0.352488	0.482472	1.43432	33
HP_CHOREA	0.0257171	0.370915	0.352488	0.543796	1.49658	18
HP_DIALEPTIC_SEIZURE	0.0116485	0.358671	0.38073	0.654302	1.60735	10
HP_DYSTONIA	0.0206181	0.370915	0.352488	0.492021	1.43983	29
HP_ENCEPHALOPATHY	0.0065008	0.296152	0.407018	0.613257	1.63091	15
HP_FAILURE_TO_THRIVE	0.02997	0.370915	0.261664	0.42433	1.32969	60
HP_GENERALIZED_ONSET_SEIZURE	0.00832857	0.317098	0.38073	0.603912	1.60606	15
HP_HEADACHE	0.0292339	0.370915	0.266351	0.485653	1.39375	24
HP_IMPAIRMENT_OF_ACTIVITIES_OF_DAILY_LIVING	0.025369	0.370915	0.352488	0.584743	1.51374	13
HP_INCREASED_CSF_LACTATE	0.00235361	0.230522	0.431708	0.684928	1.70797	11
HP_INTRACRANIAL_HEMORRHAGE	0.0265678	0.370915	0.352488	0.545127	1.46881	16
HP_LETHARGY	0.00237894	0.230522	0.431708	0.649887	1.70755	14
HP_MYOCLONIC_SEIZURE	0.000878925	0.187926	0.477271	0.735723	1.80737	10
HP_POOR_HEAD_CONTROL	0.000955201	0.187926	0.477271	0.6907	1.7582	12
HP_POOR_SPEECH	0.0202419	0.370915	0.352488	0.576398	1.51446	14
HP_RIGIDITY	0.0264831	0.370915	0.287857	0.613311	1.50666	10
HP_VOMITING	0.00779843	0.311007	0.407018	0.57709	1.5882	18
KEGG_ALZHEIMERS_DISEASE	0.0395345	0.381858	0.321776	0.515422	1.45692	21
KEGG_PARKINSONS_DISEASE	0.0456175	0.396128	0.321776	0.515007	1.42905	19
MANNO_MIDBRAIN_NEUROTYPES_HNPROG	0.0366492	0.374083	0.24134	0.57128	1.45421	12
MANNO_MIDBRAIN_NEUROTYPES_HPERIC	0.0199761	0.370915	0.352488	0.442533	1.36926	52
MANNO_MIDBRAIN_NEUROTYPES_HPROGBP	0.022065	0.370915	0.352488	0.52197	1.46289	20
MANNO_MIDBRAIN_NEUROTYPES_HPROGFPL	0.0141582	0.370915	0.38073	0.54217	1.5195	20
MANNO_MIDBRAIN_NEUROTYPES_HPROGFPM	0.0260478	0.370915	0.352488	0.540755	1.50049	19
MANNO_MIDBRAIN_NEUROTYPES_HRGL1	0.0376575	0.377178	0.321776	0.526905	1.46206	19
MEISSNER_BRAIN_HCP_WITH_H3K4ME3_AND_H3K27ME3	0.0054656	0.284831	0.407018	0.480464	1.47268	46
MIKKELSEN_NPC_ICP_WITH_H3K4ME3	0.0476673	0.398095	0.206588	0.477897	1.35085	21
